# Supplementary material for: Comprehensive analysis of genetic risk loci uncovers novel candidate genes and pathways in the comorbidity between depression and Alzheimer’s disease
Source: Transl Psychiatry. 2024 Jun 11;14:253. doi: 10.1038/s41398-024-02968-y (PMC11166962; doi:10.1038/s41398-024-02968-y)
Supplement: Supplementary file 5 — Supplementary table 1 [file 41398_2024_2968_MOESM5_ESM.xlsx]

## Sheet: Sheet1
Table S1 The complete list of all significant cis-eQTL SNP-gene interactions for the Alzheimer’s loci
PValue	Chromosome	BasePosition	SNPName	ProbeName	SNPType	AlleleAssessed	OverallZScore	HGNCName	FDR	FoundInProx
6.14246e-139	1	207611623	rs3818361	ENSG00000203710.11	G/A	A	25.0918	CR1	0	Y
2.34808e-137	1	207518704	rs6656401	ENSG00000203710.11	G/A	A	24.9462	CR1	0	Y
2.79424e-25	19	44110055	rs2061333	ENSG00000186026.7	T/C	C	-10.3884	ZNF284	0	N
8.13256e-23	1	207611623	rs3818361	ENSG00000117322.17	G/A	A	9.83298	CR2	0	Y
1.02848e-21	3	10093893	rs1552244	ENSG00000163702.20	A/G	G	-9.57383	IL17RC	0	N
6.38789e-21	21	25583969	rs2298369	ENSG00000154719.13	C/G	C	-9.38329	MRPL39	0	Y
1.06012e-19	1	207518704	rs6656401	ENSG00000117322.17	G/A	A	9.08275	CR2	0	Y
4.67723e-16	11	924904	rs10794342	ENSG00000184956.16	C/T	C	8.1198	MUC6	0	N
2.52068e-15	19	44750911	rs8103315	ENSG00000186567.13	C/A	A	7.91261	CEACAM19	0	Y
6.66917e-15	5	140327854	rs11168036	ENSG00000213523.10	T/G	T	-7.79048	SRA1	0	N
3.07792e-14	6	32053353	rs11969759	ENSG00000137310.12	C/T	T	7.59501	TCF19	0	N
1.06645e-13	6	32053353	rs11969759	ENSG00000231852.9	C/T	T	7.4325	CYP21A2	0	N
2.0683e-12	21	25583969	rs2298369	ENSG00000154721.15	C/G	C	7.02981	JAM2	0	N
2.10714e-11	19	44110055	rs2061333	ENSG00000159882.13	T/C	C	-6.69837	ZNF230	0	N
5.01129e-11	5	140327854	rs11168036	ENSG00000204962.6	T/G	T	6.57062	PCDHA8	0	N
5.89406e-11	7	101103377	rs10953322	ENSG00000169894.18	G/A	A	-6.54627	MUC3A	0	N
1.16672e-10	2	107062032	rs1357692	ENSG00000144057.15	T/G	G	-6.44346	ST6GAL2	0	N
2.23294e-10	6	32053353	rs11969759	ENSG00000204520.13	C/T	T	-6.34439	MICA	0	Y
2.35501e-10	7	101103377	rs10953322	ENSG00000205277.9	G/A	A	-6.33617	MUC12	0	N
2.63593e-09	19	1046521	rs3764650	ENSG00000180448.10	T/G	G	5.95282	ARHGAP45	0	N
4.08288e-09	7	102911421	rs77104831	ENSG00000284981.1	G/T	T	5.88082	UPK3BL2	0	N
5.99131e-09	13	26150190	rs17511627	ENSG00000180730.4	A/C	C	5.8171	SHISA2	0	N
6.13631e-09	6	32053353	rs11969759	ENSG00000204396.11	C/T	T	-5.81284	VWA7	0	N
8.60285e-09	17	58331728	rs2632516	ENSG00000121101.15	C/G	C	5.75626	TEX14	0	N
3.63759e-08	19	44110055	rs2061333	ENSG00000176222.9	T/C	C	-5.50749	ZNF404	0	N
5.24495e-08	6	32053353	rs11969759	ENSG00000224389.9	C/T	T	-5.44265	C4B	0	N
5.79545e-08	3	10093893	rs1552244	ENSG00000163703.17	A/G	G	5.4252	CRELD1	0	N
6.42324e-08	5	140327854	rs11168036	ENSG00000120306.11	T/G	T	-5.40641	CYSTM1	0	N
1.1429e-07	19	44898409	rs8106922	ENSG00000130208.9	A/G	G	-5.3024	APOC1	0	Y
1.78537e-07	3	10093893	rs1552244	ENSG00000125037.12	A/G	G	5.22046	EMC3	0	N
1.89657e-07	19	44907187	rs769450	ENSG00000130208.9	G/A	A	-5.20908	APOC1	0	Y
5.3421e-07	5	140327854	rs11168036	ENSG00000250120.8	T/G	T	5.01378	PCDHA10	0	N
9.45764e-07	6	32053353	rs11969759	ENSG00000228727.9	C/T	T	-4.90254	SAPCD1	0	N
1.92827e-06	11	924904	rs10794342	ENSG00000177042.14	C/T	C	-4.76075	TMEM80	0	N
2.0042e-06	19	1046521	rs3764650	ENSG00000116032.5	T/G	G	-4.75298	GRIN3B	0	Y
2.40763e-06	19	44904531	rs7259620	ENSG00000130208.9	G/A	A	-4.71564	APOC1	0	Y
2.41711e-06	11	60171834	rs610932	ENSG00000110079.18	T/G	T	-4.71499	MS4A4A	0	Y
2.78053e-06	5	140327854	rs11168036	ENSG00000204963.6	T/G	T	4.68652	PCDHA7	0	N
3.49084e-06	19	44900155	rs1160985	ENSG00000130208.9	C/T	T	-4.63945	APOC1	0	Y
1.78834e-05	19	1046521	rs3764650	ENSG00000099817.12	T/G	G	4.28988	POLR2E	0.00285714	N
2.02787e-05	3	10093893	rs1552244	ENSG00000134086.7	A/G	G	-4.26172	VHL	0.00277778	N
2.16652e-05	11	60255614	rs1562990	ENSG00000110079.18	C/A	C	-4.24696	MS4A4A	0.00277778	Y
2.48233e-05	11	60255614	rs1562990	ENSG00000214787.10	C/A	C	-4.21633	MS4A4E	0.0027027	Y
3.1492e-05	5	140327854	rs11168036	ENSG00000113068.10	T/G	T	-4.16226	PFDN1	0.00263158	Y
3.66569e-05	19	44908684	rs429358	ENSG00000186567.13	T/C	C	4.12778	CEACAM19	0.00263158	Y
4.91148e-05	6	32053353	rs11969759	ENSG00000204296.11	C/T	T	4.05992	TSBP1	0.0025641	N
4.92833e-05	19	44110055	rs2061333	ENSG00000204920.11	T/C	C	4.05902	ZNF155	0.0025	N
5.1393e-05	1	231708601	rs12044355	ENSG00000116906.13	A/C	C	-4.04904	GNPAT	0.00243902	N
5.32692e-05	19	1046521	rs3764650	ENSG00000064666.15	T/G	G	-4.04068	CNN2	0.00238095	Y
5.50693e-05	19	1046521	rs3764650	ENSG00000105549.11	T/G	G	4.03312	THEG	0.00232558	N
5.80994e-05	2	17246318	rs11889338	ENSG00000178295.15	G/A	A	4.02056	GEN1	0.00227273	N
7.35808e-05	19	44906745	rs769449	ENSG00000186567.13	G/A	A	3.96458	CEACAM19	0.00681818	Y
7.47617e-05	7	102911421	rs77104831	ENSG00000105808.17	G/T	T	3.96067	RASA4	0.00666667	N
7.78253e-05	19	44913221	rs584007	ENSG00000130208.9	A/G	A	3.95117	APOC1	0.00666667	Y
8.23006e-05	8	10477271	rs11782819	ENSG00000154319.16	T/C	T	-3.93754	FAM167A	0.00652174	N
9.01049e-05	11	86157598	rs3851179	ENSG00000074266.21	T/C	T	3.91587	EED	0.00638298	N
9.90938e-05	11	86076782	rs536841	ENSG00000074266.21	C/T	C	3.89284	EED	0.00638298	N
0.0001047	17	58331728	rs2632516	ENSG00000108395.14	C/G	C	-3.87933	TRIM37	0.00625	N
0.0001237	19	44911194	rs439401	ENSG00000130208.9	T/C	T	3.83868	APOC1	0.00625	Y
0.0001462	8	27611345	rs9331888	ENSG00000168077.14	C/G	G	-3.79739	SCARA3	0.00816327	Y
0.0001618	19	44905579	rs405509	ENSG00000130208.9	T/G	T	3.77231	APOC1	0.00816327	Y
0.0001691	19	44901434	rs405697	ENSG00000130208.9	A/G	A	3.76122	APOC1	0.00816327	Y
0.0001698	19	44848489	rs1871047	ENSG00000187244.11	A/G	G	3.76024	BCAM	0.008	Y
0.0002384	19	44919589	rs56131196	ENSG00000186567.13	G/A	A	3.67451	CEACAM19	0.008	Y
0.0002397	1	231708601	rs12044355	ENSG00000162946.22	A/C	C	-3.67297	DISC1	0.00784314	Y
0.0002435	1	231708601	rs12044355	ENSG00000135766.9	A/C	C	-3.66883	EGLN1	0.00769231	N
0.0002534	6	32053353	rs11969759	ENSG00000241106.8	C/T	T	-3.65877	HLA-DOB	0.00754717	N
0.0002552	19	44848489	rs1871047	ENSG00000130202.10	A/G	G	-3.65682	NECTIN2	0.00740741	Y
0.0002701	19	44844996	rs10426423	ENSG00000187244.11	C/T	T	3.64259	BCAM	0.00740741	Y
0.0003134	19	44919689	rs4420638	ENSG00000186567.13	A/G	G	3.60411	CEACAM19	0.00740741	Y
0.0003227	3	10093893	rs1552244	ENSG00000187288.10	A/G	G	3.59647	CIDEC	0.00727273	N
0.0003497	8	27630273	rs569214	ENSG00000147419.18	G/T	T	3.57546	CCDC25	0.00701754	N
0.0003497	5	140327854	rs11168036	ENSG00000239389.8	T/G	T	-3.57533	PCDHA13	0.00701754	N
0.0003597	19	44844996	rs10426423	ENSG00000130202.10	C/T	T	-3.56799	NECTIN2	0.00701754	Y
0.0003694	11	60171834	rs610932	ENSG00000214787.10	T/G	T	-3.56081	MS4A4E	0.00701754	Y
0.0003786	17	58331728	rs2632516	ENSG00000136451.9	C/G	C	3.55461	VEZF1	0.0103448	N
0.0004159	3	10093893	rs1552244	ENSG00000157017.16	A/G	G	3.52996	GHRL	0.0101695	N
0.0004206	19	44110055	rs2061333	ENSG00000267680.5	T/C	C	-3.52673	ZNF224	0.01	Y
0.0004444	19	44912921	rs483082	ENSG00000130208.9	G/T	T	3.51235	APOC1	0.0116667	Y
0.0005037	19	44825957	rs10402271	ENSG00000130208.9	T/G	G	-3.47863	APOC1	0.02	Y
0.0005511	2	127137039	rs744373	ENSG00000144230.16	A/G	G	3.45477	GPR17	0.0213115	N
0.0006873	6	32053353	rs11969759	ENSG00000232629.9	C/T	T	-3.39456	HLA-DQB2	0.0241935	N
0.0007139	3	10093893	rs1552244	ENSG00000144554.10	A/G	G	3.38438	FANCD2	0.0238095	Y
0.0007264	7	34054385	rs17169634	ENSG00000173852.14	A/G	G	3.37941	DPY19L1	0.0234375	N
0.0007446	19	44919689	rs4420638	ENSG00000159905.14	A/G	G	-3.37252	ZNF221	0.0230769	N
0.0007479	19	44892962	rs157582	ENSG00000186567.13	C/T	T	3.37158	CEACAM19	0.0230769	Y
0.0007823	19	44887076	rs283815	ENSG00000186567.13	A/G	G	3.3592	CEACAM19	0.0246154	Y
0.0008163	19	44919589	rs56131196	ENSG00000159905.14	G/A	A	-3.3472	ZNF221	0.0261538	N
0.0008402	19	44750911	rs8103315	ENSG00000073008.15	C/A	A	-3.33909	PVR	0.0257576	Y
0.0009099	19	44919689	rs4420638	ENSG00000234906.10	A/G	G	-3.31698	APOC2	0.0343284	Y
0.0009204	19	44823407	rs10405693	ENSG00000130208.9	C/T	T	-3.31375	APOC1	0.0358209	Y
0.0009731	11	85966428	rs17817600	ENSG00000073921.18	A/G	G	3.29836	PICALM	0.0367647	Y
0.0010816	19	44908684	rs429358	ENSG00000159905.14	T/C	C	-3.26834	ZNF221	0.0411765	N
0.0010931	19	44823407	rs10405693	ENSG00000130202.10	C/T	T	3.26543	NECTIN2	0.0426471	Y
0.0011071	19	44913221	rs584007	ENSG00000234906.10	A/G	A	3.26184	APOC2	0.0441176	Y
0.0011102	19	44912921	rs483082	ENSG00000159905.14	G/T	T	-3.2609	ZNF221	0.0441176	N
0.0011236	19	44906745	rs769449	ENSG00000159905.14	G/A	A	-3.25752	ZNF221	0.0441176	N
0.0011435	5	140327854	rs11168036	ENSG00000113070.8	T/G	T	-3.25252	HBEGF	0.0449275	Y
0.0011869	19	44888997	rs6857	ENSG00000186567.13	C/T	T	3.24206	CEACAM19	0.0449275	Y
0.0011894	19	44919589	rs56131196	ENSG00000234906.10	G/A	A	-3.24128	APOC2	0.0449275	Y
