# Supplementary material for: Comprehensive analysis of genetic risk loci uncovers novel candidate genes and pathways in the comorbidity between depression and Alzheimer’s disease
Source: Transl Psychiatry. 2024 Jun 11;14:253. doi: 10.1038/s41398-024-02968-y (PMC11166962; doi:10.1038/s41398-024-02968-y)
Supplement: Supplementary file 6 — Supplementary table 2 [file 41398_2024_2968_MOESM6_ESM.xlsx]

## Sheet: Sheet1
Table S2 The complete list of all significant cis-eQTL SNP-gene interactions for the depression loci
PValue	Chromosome	BasePosition	SNPName	ProbeName	SNPType	AlleleAssessed	OverallZScore	HGNCName	FDR	FoundInProx
6.06714e-123	7	24709810	rs2721811	ENSG00000105928.16	A/G	G	23.5809	GSDME	0	Y
7.22548e-88	5	140832953	rs3806843	ENSG00000204962.6	T/C	T	19.8713	PCDHA8	0	N
1.44698e-71	5	140832953	rs3806843	ENSG00000239389.8	T/C	T	-17.8886	PCDHA13	0	N
8.7258e-61	5	140832953	rs3806843	ENSG00000250120.8	T/C	T	16.4478	PCDHA10	0	N
4.47419e-58	6	28329086	rs853679	ENSG00000235109.7	C/A	A	16.0652	ZSCAN31	0	Y
4.76426e-54	3	49176633	rs13084037	ENSG00000173540.12	A/G	G	15.4797	GMPPB	0	N
1.47893e-52	3	49176633	rs13084037	ENSG00000145020.15	A/G	G	-15.2568	AMT	0	Y
2.17555e-46	5	140832953	rs3806843	ENSG00000204963.6	T/C	T	14.3005	PCDHA7	0	N
5.41505e-46	14	74663532	rs1045430	ENSG00000119682.17	T/G	T	14.2368	AREL1	0	Y
4.62316e-43	12	120767275	rs3213572	ENSG00000157837.16	G/A	A	-13.7569	SPPL3	0	Y
1.18776e-42	12	120886924	rs3897746	ENSG00000157837.16	A/G	G	-13.6885	SPPL3	0	Y
2.50639e-41	22	50240142	rs5771109	ENSG00000188130.14	C/T	C	-13.4651	MAPK12	0	N
1.16359e-37	6	28329086	rs853679	ENSG00000187987.9	C/A	A	12.8268	ZSCAN23	0	N
2.26655e-35	13	31333604	rs1409379	ENSG00000187676.8	C/T	C	12.4115	B3GLCT	0	Y
3.32947e-34	17	29049573	rs8066520	ENSG00000221995.5	G/A	A	-12.1943	TIAF1	0	N
1.44563e-33	6	26466954	rs3799380	ENSG00000186470.14	T/C	C	-12.0741	BTN3A2	0	Y
2.37305e-32	3	49176633	rs13084037	ENSG00000213672.8	A/G	G	-11.8418	NCKIPSD	0	N
9.0095e-32	22	50240142	rs5771109	ENSG00000128159.12	C/T	C	11.7295	TUBGCP6	0	Y
2.31913e-30	22	41091214	rs5995992	ENSG00000172346.15	T/C	C	11.4512	CSDC2	0	N
2.39526e-30	22	41225710	rs2179744	ENSG00000172346.15	G/A	A	11.4484	CSDC2	0	N
2.90702e-30	2	86592005	rs7585722	ENSG00000183281.14	T/C	C	-11.4314	PLGLB1	0	N
8.1638e-30	3	44695001	rs4346585	ENSG00000144792.9	T/C	C	-11.3416	ZNF660	0	N
2.73865e-28	22	41082478	rs9623320	ENSG00000172346.15	G/A	A	11.0302	CSDC2	0	N
5.58048e-28	6	27867657	rs200949	ENSG00000235109.7	A/G	G	10.9658	ZSCAN31	0	Y
2.21017e-27	6	27848045	rs200990	ENSG00000235109.7	T/G	G	10.8408	ZSCAN31	0	Y
3.60311e-27	2	159805547	rs2042772	ENSG00000054219.11	T/C	T	-10.7956	LY75	0	Y
1.0018e-25	20	46052214	rs12624433	ENSG00000101017.14	G/A	A	-10.4858	CD40	0	N
1.32693e-25	22	41225710	rs2179744	ENSG00000100413.17	G/A	A	10.4595	POLR3H	0	N
1.91866e-25	22	41091214	rs5995992	ENSG00000100413.17	T/C	C	10.4244	POLR3H	0	N
8.65478e-25	22	41082478	rs9623320	ENSG00000100413.17	G/A	A	10.2803	POLR3H	0	N
8.94692e-25	19	32598525	rs17692896	ENSG00000021488.13	G/A	A	-10.277	SLC7A9	0	N
1.33701e-24	5	140832953	rs3806843	ENSG00000204969.7	T/C	T	10.2382	PCDHA2	0	Y
2.99691e-24	22	41091214	rs5995992	ENSG00000167077.13	T/C	C	10.1598	MEI1	0	N
3.58189e-24	6	108036788	rs2097525	ENSG00000081087.15	G/A	A	10.1425	OSTM1	0	Y
4.69201e-24	6	108060143	rs9374013	ENSG00000081087.15	G/A	A	10.1161	OSTM1	0	Y
6.73138e-24	6	108043378	rs12567	ENSG00000081087.15	T/C	C	10.0807	OSTM1	0	Y
9.14953e-24	6	108043747	rs1064346	ENSG00000081087.15	T/C	C	10.0505	OSTM1	0	Y
9.92299e-24	6	108044454	rs9320250	ENSG00000081087.15	T/C	C	10.0426	OSTM1	0	Y
1.11835e-23	6	108030851	rs9372177	ENSG00000081087.15	A/G	G	10.0307	OSTM1	0	Y
1.12517e-23	6	108040786	rs17069204	ENSG00000081087.15	T/C	C	10.03	OSTM1	0	Y
1.55192e-23	1	66681134	rs10789214	ENSG00000152760.10	T/C	C	9.99822	TCTEX1D1	0	N
1.59964e-23	6	108033694	rs9400180	ENSG00000081087.15	C/T	T	9.99524	OSTM1	0	Y
1.64549e-23	22	41225710	rs2179744	ENSG00000167077.13	G/A	A	9.9924	MEI1	0	N
4.52733e-23	6	108066028	rs2027876	ENSG00000081087.15	G/A	A	9.89161	OSTM1	0	Y
6.13122e-23	6	27408222	rs2064219	ENSG00000124613.8	A/G	G	-9.86114	ZNF391	0	N
6.3046e-23	22	41082478	rs9623320	ENSG00000167077.13	G/A	A	9.85848	MEI1	0	N
8.0362e-23	5	140832953	rs3806843	ENSG00000213523.10	T/C	T	-9.83392	SRA1	0	N
1.14157e-22	17	29036732	rs75581564	ENSG00000221995.5	G/A	A	-9.79843	TIAF1	0	N
1.22587e-22	6	108030386	rs9374002	ENSG00000081087.15	G/A	A	9.79141	OSTM1	0	Y
2.26812e-22	6	108025473	rs9386694	ENSG00000081087.15	A/C	C	9.72901	OSTM1	0	Y
4.76453e-22	22	41022293	rs9611460	ENSG00000172346.15	T/C	C	9.65327	CSDC2	0	N
7.87129e-22	12	120926032	rs77741769	ENSG00000157837.16	C/T	T	-9.60155	SPPL3	0	Y
9.24576e-22	22	41022293	rs9611460	ENSG00000100413.17	T/C	C	9.58513	POLR3H	0	N
3.76354e-21	3	11549277	rs6442260	ENSG00000197548.12	G/A	A	-9.43883	ATG7	0	Y
5.71092e-21	12	68976976	rs9943849	ENSG00000135678.12	C/T	T	-9.395	CPM	0	Y
8.15684e-21	6	27867657	rs200949	ENSG00000187987.9	A/G	G	9.35761	ZSCAN23	0	N
1.27592e-20	6	27848045	rs200990	ENSG00000187987.9	T/G	G	9.31025	ZSCAN23	0	N
2.22402e-20	6	28329086	rs853679	ENSG00000189298.14	C/A	A	-9.25094	ZKSCAN3	0	Y
2.38786e-20	22	41022293	rs9611460	ENSG00000167077.13	T/C	C	9.24351	MEI1	0	N
2.39233e-20	6	104918016	rs1933802	ENSG00000187772.8	C/G	C	9.24333	LIN28B	0	Y
3.14779e-20	2	197417052	rs699319	ENSG00000115524.16	A/C	C	9.21386	SF3B1	0	Y
4.32696e-20	6	104942078	rs1475120	ENSG00000187772.8	G/A	G	9.17976	LIN28B	0	Y
3.20001e-19	6	28329086	rs853679	ENSG00000197062.11	C/A	A	-8.96145	ZSCAN26	0	N
9.1153e-18	14	41605523	rs61990288	ENSG00000165379.13	A/G	G	-8.5845	LRFN5	0	Y
9.45438e-18	2	29057895	rs882632	ENSG00000179270.7	C/T	T	-8.58027	PCARE	0	N
1.40641e-17	5	140832953	rs3806843	ENSG00000146007.11	T/C	T	8.53477	ZMAT2	0	Y
1.81909e-17	1	51876755	rs1890946	ENSG00000169213.7	T/C	T	8.50491	RAB3B	0	N
3.73922e-17	22	41221893	rs5758265	ENSG00000100413.17	G/A	A	8.42096	POLR3H	0	N
5.70344e-17	6	26376604	rs13218591	ENSG00000124508.17	T/C	C	8.37126	BTN2A2	0	N
5.76182e-17	3	44695001	rs4346585	ENSG00000196653.12	T/C	C	-8.36991	ZNF502	0	N
1.00664e-16	20	49133840	rs6066975	ENSG00000124207.17	C/A	A	8.30408	CSE1L	0	Y
3.08901e-16	3	44695001	rs4346585	ENSG00000186446.12	T/C	C	-8.16978	ZNF501	0	N
4.88191e-16	20	48918761	rs4810896	ENSG00000124207.17	C/A	A	8.11441	CSE1L	0	Y
6.83672e-16	17	29249944	rs17727765	ENSG00000221995.5	T/C	C	-8.07338	TIAF1	0	N
1.05059e-15	6	26376604	rs13218591	ENSG00000026950.17	T/C	C	8.02097	BTN3A1	0	Y
1.69829e-15	15	48961764	rs8031813	ENSG00000140285.10	A/C	C	7.96173	FGF7	0	N
1.93253e-15	14	41710529	rs4904738	ENSG00000165379.13	T/C	C	-7.94542	LRFN5	0	Y
6.32959e-15	6	27408222	rs2064219	ENSG00000137185.12	A/G	G	7.79734	ZSCAN9	0	N
7.88588e-15	12	120886924	rs3897746	ENSG00000122971.9	A/G	G	7.76951	ACADS	0	N
3.96918e-14	1	8407293	rs301795	ENSG00000142599.19	G/A	A	7.56206	RERE	0	Y
5.54506e-14	22	41221893	rs5758265	ENSG00000167077.13	G/A	A	7.51851	MEI1	0	N
9.84241e-14	2	86592005	rs7585722	ENSG00000115561.16	T/C	C	7.44301	CHMP3	0	Y
1.0378e-13	12	120767275	rs3213572	ENSG00000122971.9	G/A	A	7.43608	ACADS	0	N
2.77679e-13	15	99759034	rs6598266	ENSG00000183060.15	G/A	A	-7.30464	LYSMD4	0	Y
2.89914e-13	5	140832953	rs3806843	ENSG00000113119.12	T/C	T	7.29917	TMCO6	0	N
3.23105e-13	1	72359177	rs6687024	ENSG00000172260.15	C/T	C	-7.28424	NEGR1	0	Y
5.97725e-13	12	120886924	rs3897746	ENSG00000257218.6	A/G	G	7.20119	GATC	0	N
6.60367e-13	6	26376604	rs13218591	ENSG00000111801.16	T/C	C	7.18758	BTN3A3	0	N
9.83474e-13	1	72346221	rs11209948	ENSG00000172260.15	G/T	G	-7.13269	NEGR1	0	Y
1.03178e-12	1	72299433	rs2568958	ENSG00000172260.15	G/A	G	-7.126	NEGR1	0	Y
1.42911e-12	5	140832953	rs3806843	ENSG00000204967.12	T/C	T	7.08136	PCDHA4	0	Y
1.69159e-12	4	42045761	rs34215985	ENSG00000014824.14	G/C	C	7.05799	SLC30A9	0	Y
3.24692e-12	1	72347535	rs1432639	ENSG00000172260.15	C/A	C	-6.96646	NEGR1	0	Y
3.4124e-12	3	49176633	rs13084037	ENSG00000145029.13	A/G	G	6.9597	NICN1	0	N
4.32295e-12	20	48918761	rs4810896	ENSG00000124214.19	C/A	A	6.92622	STAU1	0	Y
5.56357e-12	6	27848045	rs200990	ENSG00000197062.11	T/G	G	-6.89021	ZSCAN26	0	N
6.01896e-12	20	49133840	rs6066975	ENSG00000124214.19	C/A	A	6.87922	STAU1	0	Y
6.63982e-12	18	53205432	rs7227069	ENSG00000187323.12	G/A	A	6.86523	DCC	0	Y
8.47963e-12	12	120767275	rs3213572	ENSG00000257218.6	G/A	A	6.83033	GATC	0	N
8.78029e-12	22	41221893	rs5758265	ENSG00000172346.15	G/A	A	6.82527	CSDC2	0	N
1.2372e-11	6	27867657	rs200949	ENSG00000197062.11	A/G	G	-6.77562	ZSCAN26	0	N
1.92238e-11	22	41022293	rs9611460	ENSG00000128285.4	T/C	C	-6.71171	MCHR1	0	N
2.03904e-11	6	30543393	rs2524222	ENSG00000204520.13	C/T	T	-6.70313	MICA	0	Y
2.30925e-11	3	184158724	rs1969253	ENSG00000145194.18	A/C	A	-6.68486	ECE2	0	Y
2.40578e-11	9	132757106	rs12552369	ENSG00000165695.9	G/A	G	-6.67884	AK8	0	Y
3.32067e-11	6	99104094	rs10457592	ENSG00000112234.9	G/A	A	6.63165	FBXL4	0	Y
3.74072e-11	18	53088362	rs11663393	ENSG00000187323.12	G/A	A	6.61419	DCC	0	Y
4.28709e-11	3	158389391	rs7430565	ENSG00000118849.10	G/A	G	-6.59362	RARRES1	0	N
4.30446e-11	11	73861450	rs113485090	ENSG00000175581.14	A/G	G	6.59324	MRPL48	0	Y
5.10641e-11	3	158260173	rs1095626	ENSG00000118849.10	T/C	C	-6.5676	RARRES1	0	N
8.76786e-11	6	104918016	rs1933802	ENSG00000085382.12	C/G	C	-6.4867	HACE1	0	Y
9.4186e-11	11	65547359	rs58621819	ENSG00000172803.18	A/T	T	6.47618	SNX32	0	N
9.99676e-11	3	38425758	rs73063271	ENSG00000144671.10	A/G	G	6.46714	SLC22A14	0	N
1.26268e-10	6	27867657	rs200949	ENSG00000189298.14	A/G	G	-6.43159	ZKSCAN3	0	Y
1.32739e-10	6	26376604	rs13218591	ENSG00000181315.11	T/C	C	6.42417	ZNF322	0	N
1.46477e-10	6	104942078	rs1475120	ENSG00000085382.12	G/A	G	-6.40896	HACE1	0	Y
1.60547e-10	6	27848045	rs200990	ENSG00000189298.14	T/G	G	-6.39482	ZKSCAN3	0	Y
2.14756e-10	11	113500036	rs61902811	ENSG00000170209.5	G/A	A	6.35046	ANKK1	0	N
2.15315e-10	18	53226240	rs8099160	ENSG00000187323.12	G/A	A	6.35012	DCC	0	Y
2.24166e-10	22	41082478	rs9623320	ENSG00000128285.4	G/A	A	-6.34361	MCHR1	0	N
2.54218e-10	18	53253042	rs1431181	ENSG00000187323.12	G/A	A	6.32442	DCC	0	Y
3.37703e-10	22	41225710	rs2179744	ENSG00000128285.4	G/A	A	-6.28038	MCHR1	0	N
3.37703e-10	3	49176633	rs13084037	ENSG00000178467.18	A/G	G	-6.28025	P4HTM	0	N
3.47394e-10	14	64230319	rs1152578	ENSG00000140009.18	C/T	T	-6.27588	ESR2	0	Y
4.08879e-10	1	72479983	rs782212	ENSG00000172260.15	C/T	T	-6.25049	NEGR1	0	Y
5.44194e-10	15	48961280	rs11636875	ENSG00000140285.10	A/G	G	6.20585	FGF7	0	N
1.26958e-09	13	43753663	rs4143229	ENSG00000179630.11	A/C	C	-6.07107	LACC1	0	Y
1.368e-09	3	98969178	rs1481631	ENSG00000064225.12	C/T	T	6.05937	ST3GAL6	0	N
1.58569e-09	22	41091214	rs5995992	ENSG00000128285.4	T/C	C	-6.03528	MCHR1	0	N
1.65386e-09	16	72180377	rs11643192	ENSG00000182149.21	C/A	A	-6.02846	IST1	0	Y
2.1401e-09	1	8424763	rs301807	ENSG00000142599.19	A/G	A	-5.98664	RERE	0	Y
2.26449e-09	16	21628389	rs12923444	ENSG00000243716.10	A/C	C	5.97769	NPIPB5	0	N
2.74774e-09	6	27408222	rs2064219	ENSG00000273542.1	A/G	G	-5.94585	HIST1H4K	0	N
3.10403e-09	15	68304789	rs7174755	ENSG00000129007.14	T/C	C	-5.92593	CALML4	0	Y
4.7701e-09	1	8444361	rs159963	ENSG00000142599.19	C/A	C	-5.85487	RERE	0	Y
4.92164e-09	10	4770962	rs11818567	ENSG00000151632.17	A/G	G	5.84987	AKR1C2	0	N
5.27678e-09	18	53172556	rs4277413	ENSG00000187323.12	A/G	G	5.83824	DCC	0	Y
5.41791e-09	1	8429242	rs301799	ENSG00000142599.19	C/T	C	-5.83362	RERE	0	Y
5.47013e-09	14	64219489	rs915057	ENSG00000140009.18	G/A	A	-5.83203	ESR2	0	Y
5.82172e-09	9	33420010	rs10758202	ENSG00000165271.17	A/G	G	5.82182	NOL6	0	N
6.64733e-09	20	46052214	rs12624433	ENSG00000124140.13	G/A	A	5.79966	SLC12A5	0	Y
6.69506e-09	1	8422018	rs301806	ENSG00000142599.19	C/T	C	-5.79824	RERE	0	Y
8.77773e-09	3	44695001	rs4346585	ENSG00000186448.15	T/C	C	-5.75263	ZNF197	0	N
1.20089e-08	7	12219129	rs3823612	ENSG00000005108.16	G/C	C	5.69971	THSD7A	0	Y
1.21934e-08	1	109488566	rs12049330	ENSG00000181754.7	T/G	G	5.69705	AMIGO1	0	N
1.24973e-08	20	41329322	rs6065333	ENSG00000132793.11	T/C	C	-5.6928	LPIN3	0	N
1.34066e-08	18	53185406	rs7505145	ENSG00000187323.12	A/C	A	-5.68061	DCC	0	Y
1.37238e-08	8	64649462	rs7837935	ENSG00000172817.4	G/T	T	5.67688	CYP7B1	0	Y
1.44305e-08	3	49176633	rs13084037	ENSG00000178252.18	A/G	G	5.66837	WDR6	0	N
2.33969e-08	7	12214254	rs2043539	ENSG00000005108.16	G/A	A	5.58482	THSD7A	0	Y
2.64872e-08	11	73861450	rs113485090	ENSG00000021300.14	A/G	G	5.5632	PLEKHB1	0	N
2.78886e-08	19	32598525	rs17692896	ENSG00000105185.12	G/A	A	5.5542	PDCD5	0	Y
2.88956e-08	22	41221893	rs5758265	ENSG00000128285.4	G/A	A	-5.54797	MCHR1	0	N
3.20962e-08	22	41091214	rs5995992	ENSG00000100162.15	T/C	C	5.52975	CENPM	0	N
3.96508e-08	14	103551616	rs10149470	ENSG00000166166.13	A/G	A	-5.49223	TRMT61A	0	N
4.40984e-08	22	41082478	rs9623320	ENSG00000100162.15	G/A	A	5.47366	CENPM	0	N
4.71331e-08	22	41082478	rs9623320	ENSG00000100395.15	G/A	A	5.46188	L3MBTL2	0	Y
5.54766e-08	22	41225710	rs2179744	ENSG00000100395.15	G/A	A	5.43296	L3MBTL2	0	Y
6.01348e-08	3	49176633	rs13084037	ENSG00000164054.15	A/G	G	5.4184	SHISA5	0	N
6.17011e-08	16	72180377	rs11643192	ENSG00000140832.9	C/A	A	-5.41367	MARVELD3	0	N
6.31657e-08	1	109577110	rs6537837	ENSG00000168765.17	C/T	T	-5.40952	GSTM4	0	Y
6.88295e-08	22	41225710	rs2179744	ENSG00000100162.15	G/A	A	5.39422	CENPM	0	N
7.06147e-08	22	41091214	rs5995992	ENSG00000100395.15	T/C	C	5.38963	L3MBTL2	0	Y
7.25252e-08	12	4307138	rs4625554	ENSG00000118971.8	A/G	G	-5.38474	CCND2	0	Y
7.53178e-08	18	52866733	rs149735550	ENSG00000187323.12	G/T	T	5.37816	DCC	0	Y
7.93502e-08	18	54821441	rs62091461	ENSG00000101751.10	C/T	T	5.36869	POLI	0	N
7.97913e-08	18	52991139	rs62097899	ENSG00000187323.12	C/T	T	5.36775	DCC	0	Y
8.69874e-08	12	85949356	rs1448094	ENSG00000198774.5	T/G	T	-5.35197	RASSF9	0	N
8.776e-08	22	41022293	rs9611460	ENSG00000100395.15	T/C	C	5.3505	L3MBTL2	0	Y
1.2667e-07	1	109488566	rs12049330	ENSG00000162650.16	T/G	G	5.28369	ATXN7L2	0	Y
1.26947e-07	13	43753663	rs4143229	ENSG00000151773.13	A/C	C	-5.28316	CCDC122	0	Y
1.37169e-07	1	227480089	rs12410462	ENSG00000143740.14	G/A	A	5.26903	SNAP47	0	N
1.41262e-07	6	26466954	rs3799380	ENSG00000111801.16	T/C	C	5.26374	BTN3A3	0	N
1.54428e-07	6	27848045	rs200990	ENSG00000137185.12	T/G	G	5.24724	ZSCAN9	0	N
1.62854e-07	6	26376604	rs13218591	ENSG00000112763.17	T/C	C	5.23745	BTN2A1	0	Y
1.89044e-07	18	54821441	rs62091461	ENSG00000041353.10	C/T	T	-5.20964	RAB27B	0	Y
1.97368e-07	22	50240142	rs5771109	ENSG00000073169.14	C/T	C	5.20188	SELENOO	0	N
2.02966e-07	6	27408222	rs2064219	ENSG00000096654.15	A/G	G	5.19669	ZNF184	0	Y
2.24999e-07	22	41082478	rs9623320	ENSG00000100372.15	G/A	A	-5.17734	SLC25A17	0	N
2.41469e-07	2	96315631	rs4435501	ENSG00000274286.2	A/C	C	-5.16414	ADRA2B	0	N
2.45897e-07	1	109488566	rs12049330	ENSG00000134222.16	T/G	G	-5.16079	PSRC1	0	N
2.86375e-07	22	41022293	rs9611460	ENSG00000100372.15	T/C	C	-5.1321	SLC25A17	0	N
3.36794e-07	22	41091214	rs5995992	ENSG00000100372.15	T/C	C	-5.10151	SLC25A17	0	N
3.70738e-07	11	61704206	rs198457	ENSG00000149485.19	C/T	T	5.0836	FADS1	0	N
3.92417e-07	22	50240142	rs5771109	ENSG00000100429.18	C/T	C	-5.0725	HDAC10	0	N
3.99072e-07	6	30543393	rs2524222	ENSG00000234127.9	C/T	T	-5.06933	TRIM26	0	Y
4.47395e-07	1	226611382	rs11577545	ENSG00000203685.10	C/T	T	5.04775	STUM	0	Y
6.02544e-07	2	96315631	rs4435501	ENSG00000198885.9	A/C	C	4.99052	ITPRIPL1	0	Y
6.39136e-07	18	53223855	rs12968428	ENSG00000187323.12	G/A	G	-4.97885	DCC	0	Y
7.35302e-07	6	30543393	rs2524222	ENSG00000137411.18	C/T	T	4.9519	VARS2	0	N
7.52886e-07	5	140832953	rs3806843	ENSG00000255408.4	T/C	T	4.94729	PCDHA3	0	Y
7.66143e-07	16	21628389	rs12923444	ENSG00000155719.17	A/C	C	4.94384	OTOA	0	N
8.69875e-07	6	27408222	rs2064219	ENSG00000158553.4	A/G	G	-4.91894	POM121L2	0	N
8.90548e-07	6	27848045	rs200990	ENSG00000197238.4	T/G	G	-4.91435	HIST1H4J	0	N
9.19161e-07	6	26376604	rs13218591	ENSG00000182952.5	T/C	C	4.90824	HMGN4	0	N
1.09583e-06	22	41225710	rs2179744	ENSG00000100372.15	G/A	A	-4.87358	SLC25A17	0	N
1.40707e-06	5	140832953	rs3806843	ENSG00000170458.14	T/C	T	4.82419	CD14	0	N
1.84409e-06	18	59647575	rs11152166	ENSG00000183287.14	T/C	C	-4.76969	CCBE1	0	Y
2.09125e-06	20	41163423	rs2228246	ENSG00000132793.11	A/G	G	-4.74427	LPIN3	0.000813008	N
2.2831e-06	5	140832953	rs3806843	ENSG00000131495.8	T/C	T	-4.72642	NDUFA2	0.000806452	N
2.43378e-06	6	27867657	rs200949	ENSG00000137185.12	A/G	G	4.71368	ZSCAN9	0.000806452	N
2.71077e-06	6	27848045	rs200990	ENSG00000273542.1	T/G	G	-4.69141	HIST1H4K	0.000806452	N
2.74275e-06	2	20061924	rs7565124	ENSG00000183891.6	A/G	A	-4.68905	TTC32	0.0008	N
2.75888e-06	6	27867657	rs200949	ENSG00000273542.1	A/G	G	-4.68788	HIST1H4K	0.0008	N
2.82707e-06	3	49176633	rs13084037	ENSG00000178149.17	A/G	G	-4.68292	DALRD3	0.000793651	N
3.32579e-06	6	28329086	rs853679	ENSG00000137338.5	C/A	A	4.64975	PGBD1	0.000787402	N
3.72436e-06	12	120926032	rs77741769	ENSG00000257218.6	C/T	T	4.62634	GATC	0.000787402	N
3.75684e-06	18	55100746	rs12963231	ENSG00000166510.14	C/A	A	-4.62436	CCDC68	0.00078125	Y
3.89327e-06	14	64219489	rs915057	ENSG00000100714.17	G/A	A	4.61712	MTHFD1	0.000775194	N
4.34413e-06	22	41225710	rs2179744	ENSG00000100403.12	G/A	A	4.59425	ZC3H7B	0.000769231	N
4.488e-06	12	120926032	rs77741769	ENSG00000157895.11	C/T	T	4.58758	C12orf43	0.000763359	N
4.57038e-06	22	41091214	rs5995992	ENSG00000100403.12	T/C	C	4.58378	ZC3H7B	0.000763359	N
5.4004e-06	11	57680560	rs10896636	ENSG00000134809.9	C/G	G	-4.54849	TIMM10	0.000757576	N
5.6361e-06	2	86592005	rs7585722	ENSG00000153563.15	T/C	C	-4.53942	CD8A	0.00075188	N
6.09692e-06	1	109577110	rs6537837	ENSG00000134222.16	C/T	T	-4.52293	PSRC1	0.00075188	N
6.66234e-06	22	41082478	rs9623320	ENSG00000100403.12	G/A	A	4.50429	ZC3H7B	0.00075188	N
7.09562e-06	5	140832953	rs3806843	ENSG00000204961.6	T/C	T	-4.49061	PCDHA9	0.000746269	N
7.3188e-06	9	33420010	rs10758202	ENSG00000165269.13	A/G	G	-4.48404	AQP7	0.000740741	N
8.85483e-06	20	49133840	rs6066975	ENSG00000124228.14	C/A	A	-4.44323	DDX27	0.000735294	N
8.98753e-06	6	27867657	rs200949	ENSG00000197238.4	A/G	G	-4.44019	HIST1H4J	0.000735294	N
9.37101e-06	22	41221893	rs5758265	ENSG00000100162.15	G/A	A	4.43139	CENPM	0.000735294	N
1.08351e-05	22	41221893	rs5758265	ENSG00000100372.15	G/A	A	-4.39961	SLC25A17	0.000735294	N
1.1252e-05	7	24709810	rs2721811	ENSG00000105926.15	A/G	G	-4.39148	MPP6	0.000729927	Y
1.17487e-05	16	21628389	rs12923444	ENSG00000185864.16	A/C	C	-4.38214	NPIPB4	0.000724638	N
1.32945e-05	3	44695001	rs4346585	ENSG00000185219.17	T/C	C	-4.35516	ZNF445	0.000719424	N
1.37761e-05	2	20061924	rs7565124	ENSG00000118965.14	A/G	A	-4.34729	WDR35	0.000714286	N
1.50743e-05	6	30543393	rs2524222	ENSG00000204657.4	C/T	T	-4.32749	OR2H2	0.00070922	N
1.63107e-05	14	103551616	rs10149470	ENSG00000156414.19	A/G	A	4.31039	TDRD9	0.000704225	N
1.72813e-05	10	4763511	rs10508290	ENSG00000187134.14	G/A	A	-4.29725	AKR1C1	0.000699301	N
1.74221e-05	12	4307138	rs4625554	ENSG00000111241.2	A/G	G	-4.29541	FGF6	0.000694444	N
1.80614e-05	4	42108336	rs34937911	ENSG00000109133.13	T/C	C	-4.28746	TMEM33	0.000689655	N
1.8439e-05	11	61704206	rs198457	ENSG00000167994.13	C/T	T	-4.28289	RAB3IL1	0.000684932	N
1.86223e-05	3	44695001	rs4346585	ENSG00000178917.16	T/C	C	-4.28078	ZNF852	0.000680272	N
2.09049e-05	2	67715348	rs724568	ENSG00000143971.9	C/A	C	-4.25486	ETAA1	0.000675676	N
2.12628e-05	4	42108336	rs34937911	ENSG00000188848.16	T/C	C	4.25137	BEND4	0.000671141	Y
2.12628e-05	14	64230319	rs1152578	ENSG00000100714.17	C/T	T	4.25134	MTHFD1	0.000671141	N
2.54468e-05	11	57883324	rs2509805	ENSG00000156599.11	C/T	T	-4.21078	ZDHHC5	0.000666667	Y
2.68808e-05	14	64219489	rs915057	ENSG00000054654.16	G/A	A	-4.19822	SYNE2	0.000662252	Y
2.70474e-05	16	72180377	rs11643192	ENSG00000261701.7	C/A	A	-4.1969	HPR	0.000657895	Y
2.77238e-05	4	42045761	rs34215985	ENSG00000188848.16	G/C	C	4.19156	BEND4	0.000657895	Y
2.89465e-05	5	140832953	rs3806843	ENSG00000112855.17	T/C	T	4.18177	HARS2	0.000653595	N
3.25288e-05	14	64230319	rs1152578	ENSG00000054654.16	C/T	T	-4.1548	SYNE2	0.000653595	Y
3.41598e-05	2	96315631	rs4435501	ENSG00000168754.15	A/C	C	4.14382	FAM178B	0.000649351	N
3.82838e-05	1	8670720	rs6695867	ENSG00000142599.19	G/A	G	-4.11746	RERE	0.000649351	Y
4.4267e-05	22	50240142	rs5771109	ENSG00000185386.15	C/T	C	-4.08396	MAPK11	0.00129032	N
4.46114e-05	19	32598525	rs17692896	ENSG00000105186.16	G/A	A	4.08227	ANKRD27	0.00128205	Y
4.53857e-05	5	140832953	rs3806843	ENSG00000177839.7	T/C	T	4.07826	PCDHB9	0.00127389	N
4.68117e-05	6	27408222	rs2064219	ENSG00000197279.4	A/G	G	4.07107	ZNF165	0.00126582	N
4.89887e-05	5	140832953	rs3806843	ENSG00000248383.4	T/C	T	4.06053	PCDHAC1	0.00125786	N
5.21447e-05	3	193598916	rs9838374	ENSG00000198836.10	C/T	T	-4.0456	OPA1	0.00125	Y
5.34512e-05	19	32598525	rs17692896	ENSG00000131941.8	G/A	A	4.04001	RHPN2	0.00124224	N
5.39548e-05	2	86592005	rs7585722	ENSG00000132305.20	T/C	C	-4.03779	IMMT	0.00123457	N
5.65892e-05	11	57680560	rs10896636	ENSG00000156599.11	C/G	G	-4.02659	ZDHHC5	0.00185185	Y
6.03086e-05	16	72180377	rs11643192	ENSG00000118557.16	C/A	A	-4.0115	PMFBP1	0.00184049	Y
6.37721e-05	14	74663532	rs1045430	ENSG00000198208.11	T/G	T	3.9986	RPS6KL1	0.00182927	Y
6.49131e-05	11	104955877	rs666723	ENSG00000196954.14	A/G	A	3.99426	CASP4	0.00181818	Y
6.62406e-05	22	41022293	rs9611460	ENSG00000100403.12	T/C	C	3.98949	ZC3H7B	0.00181818	N
6.70834e-05	7	45942861	rs2462686	ENSG00000146674.15	T/C	C	3.98653	IGFBP3	0.00180723	Y
6.74233e-05	20	49426433	rs6019826	ENSG00000124198.9	C/T	T	-3.98516	ARFGEF2	0.00179641	Y
6.7822e-05	22	41225710	rs2179744	ENSG00000100197.22	G/A	A	-3.98364	CYP2D6	0.00178571	Y
6.86837e-05	10	4574670	rs10904290	ENSG00000151632.17	A/G	G	3.98089	AKR1C2	0.00178571	N
6.87415e-05	7	12225245	rs10950398	ENSG00000122644.13	G/A	A	3.98076	ARL4A	0.00177515	N
7.56433e-05	11	73861450	rs113485090	ENSG00000175567.10	A/G	G	3.95795	UCP2	0.00235294	N
7.94676e-05	6	100939428	rs7758630	ENSG00000112249.14	T/A	A	3.94615	ASCC3	0.00233918	N
8.05358e-05	6	27408222	rs2064219	ENSG00000111801.16	A/G	G	3.94286	BTN3A3	0.00233918	N
8.23006e-05	11	57883324	rs2509805	ENSG00000134809.9	C/T	T	-3.93759	TIMM10	0.00233918	N
8.38922e-05	14	74663532	rs1045430	ENSG00000119718.11	T/G	T	-3.93292	EIF2B2	0.00232558	N
8.56552e-05	22	41022293	rs9611460	ENSG00000183066.14	T/C	C	3.92811	WBP2NL	0.00231214	N
8.62984e-05	11	57680560	rs10896636	ENSG00000149150.9	C/G	G	-3.9261	SLC43A1	0.00229885	N
8.8036e-05	1	48161782	rs41287894	ENSG00000117834.12	C/T	T	3.92159	SLC5A9	0.00228571	N
9.21434e-05	1	227480089	rs12410462	ENSG00000143776.18	G/A	A	3.91043	CDC42BPA	0.00284091	N
9.29863e-05	6	28329086	rs853679	ENSG00000273542.1	C/A	A	-3.90819	HIST1H4K	0.00284091	N
9.32946e-05	5	140832953	rs3806843	ENSG00000120327.6	T/C	T	3.90759	PCDHB14	0.00282486	N
9.44594e-05	10	4570498	rs313500	ENSG00000151632.17	C/T	T	3.90452	AKR1C2	0.00282486	N
9.67504e-05	7	12219129	rs3823612	ENSG00000122644.13	G/C	C	3.89876	ARL4A	0.00282486	N
9.99143e-05	6	28329086	rs853679	ENSG00000197238.4	C/A	A	-3.89065	HIST1H4J	0.00282486	N
0.0001001	20	48918761	rs4810896	ENSG00000124228.14	C/A	A	-3.89035	DDX27	0.00282486	N
0.0001063	11	57883324	rs2509805	ENSG00000198561.13	C/T	T	-3.87562	CTNND1	0.00280899	N
0.0001126	3	49176633	rs13084037	ENSG00000114302.16	A/G	G	3.86167	PRKAR2A	0.0027933	N
0.0001151	6	26376604	rs13218591	ENSG00000274750.2	T/C	C	-3.85635	HIST1H3E	0.00277778	N
0.0001229	4	71950372	rs116569570	ENSG00000056291.17	A/G	G	-3.84013	NPFFR2	0.00331492	Y
0.0001239	10	4738206	rs12251644	ENSG00000187134.14	C/A	A	-3.83807	AKR1C1	0.00331492	N
0.0001301	11	57680560	rs10896636	ENSG00000198561.13	C/G	G	-3.82619	CTNND1	0.00331492	N
0.0001324	11	65547359	rs58621819	ENSG00000173338.12	A/T	T	-3.82194	KCNK7	0.00384615	N
0.0001409	5	88189247	rs1133152	ENSG00000164180.13	A/G	A	-3.80644	TMEM161B	0.00491803	Y
0.0001423	5	140832953	rs3806843	ENSG00000251664.5	T/C	T	3.80424	PCDHA12	0.0048913	N
0.0001449	9	93539518	rs12376738	ENSG00000188938.17	T/G	G	3.79962	FAM120AOS	0.00540541	N
0.0001465	15	68304789	rs7174755	ENSG00000137809.17	T/C	C	3.79717	ITGA11	0.00591398	Y
0.000151	7	24709810	rs2721811	ENSG00000153790.12	A/G	G	3.78955	C7orf31	0.00588235	N
0.0001531	6	26121050	rs144735131	ENSG00000158373.8	C/A	A	3.78613	HIST1H2BD	0.00585106	N
0.0001581	20	49424674	rs3787317	ENSG00000124198.9	C/T	T	-3.7778	ARFGEF2	0.00585106	Y
0.0001684	10	4754837	rs7896112	ENSG00000165568.18	C/T	T	3.76237	AKR1E2	0.00687831	Y
0.0001731	14	74663532	rs1045430	ENSG00000119608.12	T/G	T	3.75545	PROX2	0.00684211	Y
0.000187	3	49176633	rs13084037	ENSG00000185909.15	A/G	G	3.73612	KLHDC8B	0.00732984	Y
0.0001876	5	140832953	rs3806843	ENSG00000113209.9	T/C	T	-3.73515	PCDHB5	0.00729167	N
0.0002021	18	55497462	rs4801157	ENSG00000166510.14	C/T	T	3.71655	CCDC68	0.00729167	Y
0.0002092	1	109577110	rs6537837	ENSG00000162650.16	C/T	T	3.7078	ATXN7L2	0.00729167	Y
0.0002111	7	12225245	rs10950398	ENSG00000005108.16	G/A	A	3.70551	THSD7A	0.00729167	Y
0.0002124	22	41022293	rs9611460	ENSG00000100162.15	T/C	C	3.70383	CENPM	0.00729167	N
0.0002378	19	30452548	rs33435	ENSG00000105173.14	A/G	G	-3.67492	CCNE1	0.00829016	N
0.000256	6	26466954	rs3799380	ENSG00000278705.1	T/C	C	3.65628	HIST1H4B	0.00824742	N
0.0002743	4	42045761	rs34215985	ENSG00000109133.13	G/C	C	-3.6383	TMEM33	0.00824742	N
0.0002788	3	158139321	rs6441175	ENSG00000118849.10	A/G	A	3.63425	RARRES1	0.00824742	N
0.0002793	11	57883324	rs2509805	ENSG00000149150.9	C/T	T	-3.6337	SLC43A1	0.00824742	N
0.0002819	6	30543393	rs2524222	ENSG00000204539.4	C/T	T	3.63159	CDSN	0.00820513	N
0.0002856	12	120886924	rs3897746	ENSG00000167272.11	A/G	G	3.62808	POP5	0.00816327	N
0.0003055	9	93539518	rs12376738	ENSG00000157303.11	T/G	G	-3.61055	SUSD3	0.00862944	N
0.0003136	11	73861450	rs113485090	ENSG00000175536.7	A/G	G	3.60383	LIPT2	0.00909091	N
0.0003155	4	3205415	rs7685686	ENSG00000125388.20	A/G	G	-3.60209	GRK4	0.00904523	N
0.0003353	5	140832953	rs3806843	ENSG00000272674.3	T/C	T	3.58655	PCDHB16	0.01	N
0.0003381	9	93539518	rs12376738	ENSG00000165233.18	T/G	G	3.58428	CARD19	0.00995025	N
0.0003669	6	30543393	rs2524222	ENSG00000241370.5	C/T	T	-3.56264	RPP21	0.00990099	Y
0.0003788	3	159926508	rs6799788	ENSG00000113810.16	A/G	G	3.55443	SMC4	0.0103448	N
0.0003947	7	12214254	rs2043539	ENSG00000122644.13	G/A	A	3.54376	ARL4A	0.01133	N
0.0003989	3	158310697	rs1210358	ENSG00000118849.10	G/A	G	3.54089	RARRES1	0.01133	N
0.0004023	5	112679858	rs11743328	ENSG00000153037.15	T/C	C	-3.53852	SRP19	0.0112745	N
0.0004029	7	12225245	rs10950398	ENSG00000226690.8	G/A	A	3.53826	AC013470.2	0.0117073	N
0.0004056	16	87428363	rs9646303	ENSG00000260456.6	G/A	G	3.5364	C16orf95	0.0116505	N
0.0004075	6	30543393	rs2524222	ENSG00000204540.11	C/T	T	3.5354	PSORS1C1	0.0115942	Y
0.0004143	9	33420010	rs10758202	ENSG00000230453.9	A/G	G	3.53095	ANKRD18B	0.0115385	N
0.0004238	20	41163423	rs2228246	ENSG00000174306.21	A/G	G	3.52499	ZHX3	0.0114833	Y
0.0004325	10	4607844	rs11252622	ENSG00000151632.17	C/T	T	-3.51937	AKR1C2	0.0114833	N
0.0004351	5	140832953	rs3806843	ENSG00000113141.18	T/C	T	3.51787	IK	0.0114286	Y
0.0004539	12	120767275	rs3213572	ENSG00000167272.11	G/A	A	3.50668	POP5	0.0114286	N
0.0004773	5	140832953	rs3806843	ENSG00000120324.9	T/C	T	3.4934	PCDHB10	0.0113744	N
0.0005037	20	41368764	rs143186028	ENSG00000132793.11	G/T	T	-3.47876	LPIN3	0.0118483	N
0.0005224	2	96315631	rs4435501	ENSG00000144199.11	A/C	C	3.46915	FAHD2B	0.0140845	N
0.0005224	3	193598916	rs9838374	ENSG00000187527.11	C/T	T	-3.46892	ATP13A5	0.0140845	N
0.0005236	10	4586424	rs1498274	ENSG00000151632.17	T/C	C	3.46855	AKR1C2	0.0140845	N
0.0005618	3	193598916	rs9838374	ENSG00000127249.15	C/T	T	-3.44925	ATP13A4	0.0154206	N
0.0005711	3	158562296	rs1656369	ENSG00000118849.10	A/T	A	3.44503	RARRES1	0.0158879	N
0.000583	5	140832953	rs3806843	ENSG00000113212.7	T/C	T	3.43946	PCDHB7	0.0162791	N
0.0005834	10	4771019	rs1901632	ENSG00000165568.18	C/A	A	3.4393	AKR1E2	0.0162791	Y
0.0006162	9	37005564	rs6476606	ENSG00000147912.13	G/A	A	-3.42437	FBXO10	0.0171296	N
0.000618	15	48968404	rs4474633	ENSG00000140285.10	G/A	A	-3.42359	FGF7	0.0171296	N
0.0006402	20	49133840	rs6066975	ENSG00000158480.11	C/A	A	-3.41398	SPATA2	0.0175115	N
0.000667	2	86592005	rs7585722	ENSG00000132313.15	T/C	C	-3.40269	MRPL35	0.0178899	N
0.0006689	14	103551616	rs10149470	ENSG00000126215.14	A/G	A	-3.40192	XRCC3	0.0178082	N
0.0006694	11	113500036	rs61902811	ENSG00000228607.2	G/A	A	3.4018	CLDN25	0.0177273	N
0.0006843	3	44695001	rs4346585	ENSG00000196345.13	T/C	C	-3.39578	ZKSCAN7	0.0180995	Y
0.0006878	3	11549277	rs6442260	ENSG00000144560.15	G/A	A	3.39455	VGLL4	0.018018	N
0.0006969	9	33420010	rs10758202	ENSG00000164978.18	A/G	G	3.39096	NUDT2	0.0183036	N
0.0006969	3	63339904	rs73108923	ENSG00000163630.11	G/A	A	3.39089	SYNPR	0.0183036	Y
0.000703	10	4738206	rs12251644	ENSG00000173848.19	C/A	A	3.38858	NET1	0.0186667	N
0.0007035	12	17509301	rs1706631	ENSG00000048540.15	A/T	T	-3.38813	LMO3	0.0185841	N
0.0007212	18	43292308	rs12457996	ENSG00000132872.12	T/C	C	-3.38139	SYT4	0.0189427	Y
0.0007286	5	140832953	rs3806843	ENSG00000253910.2	T/C	T	3.37876	PCDHGB2	0.0188596	N
0.0007328	10	104804166	rs61867293	ENSG00000156395.13	T/C	T	3.37709	SORCS3	0.0187773	Y
0.0007484	22	41082478	rs9623320	ENSG00000183066.14	G/A	A	3.37128	WBP2NL	0.0187773	N
0.0007566	22	41091214	rs5995992	ENSG00000159958.6	T/C	C	3.36838	TNFRSF13C	0.0186957	N
0.0007845	1	8407293	rs301795	ENSG00000162426.14	G/A	A	-3.35801	SLC45A1	0.0199134	Y
0.0007936	10	4583381	rs1008042	ENSG00000151632.17	C/A	A	-3.35488	AKR1C2	0.0203463	N
0.0007959	9	33420010	rs10758202	ENSG00000165272.16	A/G	G	-3.35401	AQP3	0.0202586	Y
0.0008157	6	28329086	rs853679	ENSG00000187626.9	C/A	A	3.34752	ZKSCAN4	0.0206009	N
0.0008169	4	42108336	rs34937911	ENSG00000182308.7	T/C	C	3.34713	DCAF4L1	0.0205128	Y
0.0008199	5	140832953	rs3806843	ENSG00000249158.6	T/C	T	3.34614	PCDHA11	0.0204255	N
0.0008324	1	197642552	rs16841842	ENSG00000143355.16	C/A	A	-3.3417	LHX9	0.020339	N
0.0008366	22	41082478	rs9623320	ENSG00000159958.6	G/A	A	3.34054	TNFRSF13C	0.0207627	N
0.0008457	3	158389391	rs7430565	ENSG00000079257.8	G/A	G	-3.3373	LXN	0.0206751	Y
0.0009002	22	41225710	rs2179744	ENSG00000183066.14	G/A	A	3.32004	WBP2NL	0.0232068	N
0.0009053	5	62213828	rs60157091	ENSG00000086200.16	C/T	T	3.31845	IPO11	0.0231092	N
0.0009323	15	48929394	rs10519201	ENSG00000166262.16	G/T	T	3.31021	FAM227B	0.023431	N
0.0009336	5	88249501	rs3099439	ENSG00000164180.13	C/T	C	-3.30978	TMEM161B	0.023431	Y
0.0009518	14	59675104	rs1956373	ENSG00000151838.12	G/T	G	3.30457	CCDC175	0.02375	N
0.00096	1	109577110	rs6537837	ENSG00000134184.13	C/T	T	3.30208	GSTM1	0.0236515	N
0.0009934	22	41225710	rs2179744	ENSG00000159958.6	G/A	A	3.2926	TNFRSF13C	0.0248963	N
0.0010249	10	4585599	rs1498271	ENSG00000151632.17	G/A	A	-3.28356	AKR1C2	0.0253112	N
0.0010373	1	197642552	rs16841842	ENSG00000134365.13	C/A	A	-3.28003	CFHR4	0.0252066	N
0.0010395	6	147629286	rs725616	ENSG00000203727.4	C/T	T	-3.27951	SAMD5	0.0251029	Y
0.0010536	11	35849716	rs11033303	ENSG00000179241.13	G/A	A	3.27593	LDLRAD3	0.0254098	N
0.0010854	18	55235854	rs1261070	ENSG00000166510.14	G/A	A	-3.26735	CCDC68	0.0266393	Y
0.0011094	22	41091214	rs5995992	ENSG00000183066.14	T/C	C	3.26124	WBP2NL	0.027459	N
0.0011355	10	4763511	rs10508290	ENSG00000151632.17	G/A	A	3.25461	AKR1C2	0.0278689	N
0.0011468	5	79533426	rs7713917	ENSG00000152413.15	A/G	G	3.25188	HOMER1	0.0281633	Y
0.0013163	22	41091214	rs5995992	ENSG00000100401.19	T/C	C	-3.21237	RANGAP1	0.0300813	N
0.0013348	12	120926032	rs77741769	ENSG00000170855.4	C/T	T	-3.20834	TRIAP1	0.0315789	N
0.0013516	9	123871976	rs2670139	ENSG00000119522.16	T/C	C	3.20488	DENND1A	0.0318548	Y
0.0013915	7	24709810	rs2721811	ENSG00000070882.13	A/G	G	3.19642	OSBPL3	0.0329317	N
0.001409	5	26972576	rs1946473	ENSG00000113100.10	A/G	G	-3.19274	CDH9	0.0328	Y
0.0014168	20	46052214	rs12624433	ENSG00000149651.4	G/A	A	3.19137	SPINT4	0.0326693	N
0.0015087	3	49176633	rs13084037	ENSG00000004534.15	A/G	G	-3.17285	RBM6	0.0349206	N
0.0015129	3	158562296	rs1656369	ENSG00000168827.14	A/T	A	3.17223	GFM1	0.0347826	N
0.0015594	3	158260173	rs1095626	ENSG00000079257.8	T/C	C	-3.16334	LXN	0.0355731	Y
0.0015951	1	175944692	rs10913112	ENSG00000116183.11	C/T	T	-3.15675	PAPPA2	0.0366142	N
0.0015995	20	49133840	rs6066975	ENSG00000124201.15	C/A	A	3.15609	ZNFX1	0.0364706	N
0.001616	12	120926032	rs77741769	ENSG00000110871.15	C/T	T	-3.15286	COQ5	0.0363281	N
0.0016216	9	17016505	rs263645	ENSG00000173068.18	A/T	T	-3.15183	BNC2	0.036965	N
0.0016563	3	44695001	rs4346585	ENSG00000163807.6	T/C	C	3.14591	KIAA1143	0.0368217	N
0.0017092	12	120886924	rs3897746	ENSG00000175970.11	A/G	G	3.13664	UNC119B	0.03861	N
0.0017115	11	118444134	rs2017122	ENSG00000173456.5	C/T	T	3.13631	RNF26	0.0384615	N
0.0017612	10	4746246	rs10904332	ENSG00000067082.15	G/T	G	3.12795	KLF6	0.0394636	N
0.0017975	20	41329322	rs6065333	ENSG00000174306.21	T/C	C	3.12195	ZHX3	0.0398467	Y
0.0018012	4	42108336	rs34937911	ENSG00000014824.14	T/C	C	3.12129	SLC30A9	0.0398467	Y
0.001827	1	8670720	rs6695867	ENSG00000162426.14	G/A	G	3.11712	SLC45A1	0.0402299	Y
0.0018747	3	158260173	rs1095626	ENSG00000168827.14	T/C	C	3.10948	GFM1	0.040613	N
0.0018759	22	41221893	rs5758265	ENSG00000100395.15	G/A	A	3.10929	L3MBTL2	0.040613	Y
0.0019457	1	109488566	rs12049330	ENSG00000168765.17	T/G	G	-3.09829	GSTM4	0.0417625	Y
0.0019483	20	49424674	rs3787317	ENSG00000124207.17	C/T	T	-3.09798	CSE1L	0.0417625	Y
0.0020164	12	120926032	rs77741769	ENSG00000175970.11	C/T	T	3.08795	UNC119B	0.0429119	N
0.0020561	22	41221893	rs5758265	ENSG00000100401.19	G/A	A	-3.08184	RANGAP1	0.043295	N
0.0020672	1	109488566	rs12049330	ENSG00000174151.14	T/G	G	3.08048	CYB561D1	0.0431298	Y
0.0020952	15	77788395	rs11629621	ENSG00000169783.12	G/C	C	-3.07639	LINGO1	0.0441065	Y
0.002105	2	159805547	rs2042772	ENSG00000115183.15	T/C	T	-3.07488	TANC1	0.0439394	N
0.0021135	11	118444134	rs2017122	ENSG00000248712.7	C/T	T	3.07396	CCDC153	0.0437736	N
0.0021854	17	81071973	rs55748329	ENSG00000175866.15	A/G	G	3.06388	BAIAP2	0.043609	Y
0.0022001	15	48959170	rs11070670	ENSG00000104047.15	A/G	A	3.06189	DTWD1	0.0438202	N
0.0022327	15	48950608	rs12915940	ENSG00000166262.16	G/A	A	3.05752	FAM227B	0.0441948	N
0.0022506	22	41225710	rs2179744	ENSG00000100401.19	G/A	A	-3.05494	RANGAP1	0.0453184	N
0.0022687	12	120767275	rs3213572	ENSG00000175970.11	G/A	A	3.0528	UNC119B	0.0451493	N
0.0022687	14	74663532	rs1045430	ENSG00000119684.15	T/G	T	-3.05244	MLH3	0.0451493	N
0.002296	11	118444134	rs2017122	ENSG00000255274.9	C/T	T	-3.04887	SMIM35	0.0453532	N
0.0023926	18	55084408	rs12966052	ENSG00000101751.10	G/C	C	3.03663	POLI	0.0464684	N
0.002431	22	41082478	rs9623320	ENSG00000100399.16	G/A	A	3.03182	CHADL	0.047037	Y
0.0024342	9	36999372	rs7030813	ENSG00000147912.13	C/T	T	-3.03125	FBXO10	0.0474074	N
0.0024472	4	24739335	rs12500612	ENSG00000168228.15	G/T	T	3.02982	ZCCHC4	0.0476015	N
0.0024863	6	28329086	rs853679	ENSG00000137185.12	C/A	A	3.02517	ZSCAN9	0.0479705	N
0.0024962	6	27867657	rs200949	ENSG00000187626.9	A/G	G	3.02389	ZKSCAN4	0.0479705	N
0.0025478	12	120926032	rs77741769	ENSG00000088986.11	C/T	T	-3.01751	DYNLL1	0.0481618	Y
0.0025495	16	72180377	rs11643192	ENSG00000157429.16	C/A	A	3.01751	ZNF19	0.0479853	N
0.0025647	10	4677604	rs1391511	ENSG00000196372.13	A/G	A	-3.01548	ASB13	0.0478102	N
0.0025851	12	117937681	rs7973260	ENSG00000089220.5	G/A	A	-3.01317	PEBP1	0.048	N
0.0026159	20	49424674	rs3787317	ENSG00000124214.19	C/T	T	3.00969	STAU1	0.0490909	Y
0.0026453	2	57814801	rs2717046	ENSG00000028116.17	C/T	T	-3.00619	VRK2	0.048913	Y
0.0026611	22	41082478	rs9623320	ENSG00000100401.19	G/A	A	-3.00432	RANGAP1	0.0496377	N
0.0026646	18	55084408	rs12966052	ENSG00000178690.3	G/C	C	-3.00393	DYNAP	0.0498195	N
0.0026681	6	27867657	rs200949	ENSG00000158553.4	A/G	G	-3.00346	POM121L2	0.0498195	N
0.0027122	15	68304789	rs7174755	ENSG00000169018.6	T/C	C	-2.99845	FEM1B	0.05	Y
0.0027176	1	197735587	rs17641524	ENSG00000134365.13	C/T	T	-2.99796	CFHR4	0.05	N
