# Supplementary material for: Comprehensive analysis of genetic risk loci uncovers novel candidate genes and pathways in the comorbidity between depression and Alzheimer’s disease
Source: Transl Psychiatry. 2024 Jun 11;14:253. doi: 10.1038/s41398-024-02968-y (PMC11166962; doi:10.1038/s41398-024-02968-y)
Supplement: Supplementary file 7 — Supplementary table 3 [file 41398_2024_2968_MOESM7_ESM.xlsx]

## Sheet: Sheet1
Table S3 The complete list of all significant trans-eQTL SNP-gene interactions for the depression loci
PValue	Chromosome	BasePosition	SNPName	ProbeName	SNPType	AlleleAssessed	OverallZScore	HGNCName	FDR	FoundInProx
6.23997e-15	7	12219129	rs3823612	ENSG00000113389.16	G/C	C	7.79918	NPR3	0	N
1.26015e-14	7	12214254	rs2043539	ENSG00000113389.16	G/A	A	7.70983	NPR3	0	N
5.04871e-12	7	12225245	rs10950398	ENSG00000113389.16	G/A	A	6.90436	NPR3	0	N
5.73064e-11	7	12225245	rs10950398	ENSG00000141646.13	G/A	A	6.55076	SMAD4	0	N
1.27436e-10	7	12225245	rs10950398	ENSG00000133059.17	G/A	A	6.43024	DSTYK	0	N
1.69172e-10	7	12225245	rs10950398	ENSG00000153234.14	G/A	A	-6.38683	NR4A2	0	Y
3.55525e-10	7	12214254	rs2043539	ENSG00000171385.9	G/A	A	6.27251	KCND3	0	N
5.6535e-10	7	12219129	rs3823612	ENSG00000171385.9	G/C	C	6.19997	KCND3	0	N
9.21763e-10	7	12225245	rs10950398	ENSG00000120903.13	G/A	A	6.12241	CHRNA2	0	N
3.32683e-09	7	12225245	rs10950398	ENSG00000171385.9	G/A	A	5.91464	KCND3	0	N
4.46972e-09	7	12219129	rs3823612	ENSG00000133059.17	G/C	C	5.86593	DSTYK	0	N
6.67115e-09	7	12225245	rs10950398	ENSG00000066032.18	G/A	A	-5.79899	CTNNA2	0	N
8.14644e-09	7	12225245	rs10950398	ENSG00000188419.14	G/A	A	5.76554	CHM	0	Y
9.14874e-09	7	12219129	rs3823612	ENSG00000120903.13	G/C	C	5.74597	CHRNA2	0	N
9.97226e-09	7	12214254	rs2043539	ENSG00000120903.13	G/A	A	5.73129	CHRNA2	0	N
1.51903e-08	7	12214254	rs2043539	ENSG00000087494.16	G/A	A	5.65951	PTHLH	0	N
2.07295e-08	7	12219129	rs3823612	ENSG00000087494.16	G/C	C	5.60591	PTHLH	0	N
2.6548e-08	7	12225245	rs10950398	ENSG00000213341.11	G/A	A	-5.56277	CHUK	0	N
3.02817e-08	7	12214254	rs2043539	ENSG00000133059.17	G/A	A	5.53983	DSTYK	0	N
7.95263e-08	7	12214254	rs2043539	ENSG00000150995.19	G/A	A	5.36829	ITPR1	0	N
8.28542e-08	7	12225245	rs10950398	ENSG00000068024.16	G/A	A	5.36086	HDAC4	0	Y
8.78571e-08	7	12225245	rs10950398	ENSG00000005007.12	G/A	A	5.35027	UPF1	0	N
8.97208e-08	7	12225245	rs10950398	ENSG00000140090.17	G/A	A	5.34647	SLC24A4	0	N
9.8321e-08	7	12219129	rs3823612	ENSG00000150995.19	G/C	C	5.32985	ITPR1	0	N
9.98482e-08	7	12225245	rs10950398	ENSG00000101076.16	G/A	A	5.32711	HNF4A	0	N
1.04569e-07	7	12225245	rs10950398	ENSG00000067704.10	G/A	A	-5.31848	IARS2	0	N
1.1404e-07	7	12219129	rs3823612	ENSG00000188419.14	G/C	C	5.30294	CHM	0	Y
1.40037e-07	7	12225245	rs10950398	ENSG00000152669.9	G/A	A	5.26528	CCNO	0	N
3.17418e-07	7	12225245	rs10950398	ENSG00000122126.17	G/A	A	5.11296	OCRL	0.00689655	N
3.46905e-07	7	12214254	rs2043539	ENSG00000188419.14	G/A	A	5.0961	CHM	0.00666667	Y
3.63389e-07	7	12219129	rs3823612	ENSG00000141646.13	G/C	C	5.08725	SMAD4	0.00645161	N
4.01174e-07	7	12225245	rs10950398	ENSG00000136352.17	G/A	A	5.06849	NKX2-1	0.00625	N
5.18331e-07	7	12225245	rs10950398	ENSG00000087494.16	G/A	A	5.01959	PTHLH	0.0151515	N
5.34766e-07	7	12225245	rs10950398	ENSG00000189221.9	G/A	A	-5.01324	MAOA	0.0147059	N
5.76882e-07	7	12225245	rs10950398	ENSG00000163527.10	G/A	A	-4.99874	STT3B	0.0142857	N
6.12606e-07	7	12225245	rs10950398	ENSG00000067836.12	G/A	A	4.98722	ROGDI	0.0138889	N
6.59927e-07	7	12214254	rs2043539	ENSG00000147655.12	G/A	A	4.97299	RSPO2	0.0162162	N
8.72545e-07	10	4669572	rs313430	ENSG00000141556.21	T/C	C	-4.91825	TBCD	0.0157895	Y
9.11693e-07	10	4738206	rs12251644	ENSG00000122966.16	C/A	A	4.9099	CIT	0.0153846	N
9.248e-07	7	12225245	rs10950398	ENSG00000131089.16	G/A	A	4.90703	ARHGEF9	0.0175	N
9.78071e-07	10	4647177	rs313451	ENSG00000141556.21	T/C	C	-4.896	TBCD	0.0170732	Y
1.00631e-06	7	12219129	rs3823612	ENSG00000147655.12	G/C	C	4.89048	RSPO2	0.0166667	N
1.0301e-06	7	12225245	rs10950398	ENSG00000161395.14	G/A	A	4.88596	PGAP3	0.0186047	N
1.05656e-06	7	12225245	rs10950398	ENSG00000183785.15	G/A	A	4.88087	TUBA8	0.0181818	N
1.23835e-06	7	12214254	rs2043539	ENSG00000005302.19	G/A	A	4.84946	MSL3	0.0288889	N
1.30232e-06	1	211800608	rs7526682	ENSG00000198814.12	C/G	G	-4.83934	GK	0.0282609	Y
1.39442e-06	7	12214254	rs2043539	ENSG00000005893.15	G/A	A	-4.8256	LAMP2	0.0297872	N
1.56932e-06	7	12219129	rs3823612	ENSG00000122126.17	G/C	C	4.80233	OCRL	0.0354167	N
1.58666e-06	7	12214254	rs2043539	ENSG00000140015.20	G/A	A	4.80012	KCNH5	0.0346939	Y
1.64142e-06	7	12214254	rs2043539	ENSG00000141646.13	G/A	A	4.79335	SMAD4	0.034	N
1.76169e-06	7	12225245	rs10950398	ENSG00000157404.15	G/A	A	4.77916	KIT	0.0333333	N
1.81142e-06	5	62213828	rs60157091	ENSG00000089225.19	C/T	T	4.7735	TBX5	0.0326923	N
1.82224e-06	10	4647177	rs313451	ENSG00000127616.18	T/C	C	-4.77216	SMARCA4	0.0320755	N
1.9494e-06	7	12219129	rs3823612	ENSG00000140015.20	G/C	C	4.75877	KCNH5	0.037037	Y
1.97271e-06	7	12219129	rs3823612	ENSG00000157404.15	G/C	C	4.75632	KIT	0.0363636	N
2.01414e-06	7	12214254	rs2043539	ENSG00000122126.17	G/A	A	4.75215	OCRL	0.0357143	N
2.17763e-06	7	12219129	rs3823612	ENSG00000147465.12	G/C	C	4.7364	STAR	0.0385965	N
2.44096e-06	7	12225245	rs10950398	ENSG00000106477.19	G/A	A	4.71311	CEP41	0.0448276	N
2.4796e-06	7	12225245	rs10950398	ENSG00000067715.14	G/A	A	-4.70971	SYT1	0.0440678	Y
