# Supplementary material for: Comprehensive analysis of genetic risk loci uncovers novel candidate genes and pathways in the comorbidity between depression and Alzheimer’s disease
Source: Transl Psychiatry. 2024 Jun 11;14:253. doi: 10.1038/s41398-024-02968-y (PMC11166962; doi:10.1038/s41398-024-02968-y)
Supplement: Supplementary file 9 — Supplementary table 5 [file 41398_2024_2968_MOESM9_ESM.xlsx]

## Sheet: Sheet1
Table S5 Gene specific pathway annotation, origin and presence in clustered pathways
Gene	original_id	Alzheimer_s_disease	Depression	Gene ID	Type	Tax ID	Homologene Gene ID	Homologene Gene Tax ID	Gene Symbol	Description	Biological Process (GO)	Kinase Class (UniProt)	Protein Function (Protein Atlas)	Subcellular Location (Protein Atlas)	Drug (DrugBank)	Canonical Pathways_x000D_	Hallmark Gene Sets_x000D_	GO:0099537 trans-synaptic signaling	ko05016 Huntington's disease	GO:0032990 cell part morphogenesis	GO:0007420 brain development	GO:0050808 synapse organization	GO:0042063 gliogenesis	GO:0045055 regulated exocytosis	GO:0007018 microtubule-based movement	GO:0060627 regulation of vesicle-mediated	GO:0007610 behavior	GO:0098662 inorganic cation transmembrane	R-HSA-1280218 Adaptive Immune System	GO:0051046 regulation of secretion	GO:0043269 regulation of ion transport	GO:0017157 regulation of exocytosis	GO:0002764 immune response-regulating sig	R-HSA-9006934 Signaling by Receptor Tyrosine	GO:0033674 positive regulation of kinase	GO:0030036 actin cytoskeleton organizatio	R-HSA-112316 Neuronal System	TotalEvidenceCount
																	AD	35	38	108	48	24	41	61	23	41	21	17	38	39	37	48	56	63	56	82	16
																	Depression	153	227	291	138	98	89	164	140	129	113	127	134	157	121	171	125	158	184	240	74
																	Both	24	26	73	27	17	27	47	14	31	21	17	21	32	27	33	31	33	41	54	12
361	AQP4	1	1	361	Gene_ID	H. sapiens	361	H. sapiens	AQP4	aquaporin 4	GO:0090660 cerebrospinal fluid circulation;GO:0009992 cellular water homeostasis;GO:0006833 water transport		Transporters:Transporter channels and pores	Plasma membrane (reliability']); Additional: Cell Junctions				0	0	0	0	0	0	0	0	0	0	0	0	0	0	0	0	0	0	1	0	1
27128	CYTH4	1	1	27128	Gene_ID	H. sapiens	27128	H. sapiens	CYTH4	cytohesin 4	GO:0032012 regulation of ARF protein signal transduction;GO:0032011 ARF protein signal transduction;GO:0046578 regulation of Ras protein signal transduction		Predicted intracellular proteins					0	0	0	0	0	0	0	0	0	0	0	0	0	0	0	0	0	0	0	0	1
3782	KCNN3	1	1	3782	Gene_ID	H. sapiens	3782	H. sapiens	KCNN3	potassium calcium-activated channel subfamily N member 3	GO:0071804 cellular potassium ion transport;GO:0071805 potassium ion transmembrane transport;GO:0006813 potassium ion transport		FDA approved drug targets:Small molecule drugs; Voltage-gated ion channels:Calcium-Activated Potassium Channels	Nucleoplasm (reliability'])				0	0	0	0	0	0	0	0	0	0	1	0	0	0	0	0	0	0	0	1	1
5330	PLCB2	1	1	5330	Gene_ID	H. sapiens	5330	H. sapiens	PLCB2	phospholipase C beta 2	GO:0007202 activation of phospholipase C activity;GO:0007223 Wnt signaling pathway, calcium modulating pathway;GO:0050913 sensory perception of bitter taste		ENZYME proteins:Hydrolases; Predicted intracellular proteins; Enzymes	Cytosol (reliability'])		(M138)PID THROMBIN PAR4 PATHWAY; (M103)PID S1P S1P1 PATHWAY; (M252)PID IL8 CXCR1 PATHWAY	(M5902)HALLMARK APOPTOSIS	0	1	0	0	0	0	0	0	0	0	0	0	0	0	0	0	0	0	0	1	1
5218	CDK14	1	1	5218	Gene_ID	H. sapiens	5218	H. sapiens	CDK14	cyclin dependent kinase 14	GO:0000083 regulation of transcription involved in G1/S transition of mitotic cell cycle;GO:0000086 G2/M transition of mitotic cell cycle;GO:0044839 cell cycle G2/M phase transition	CMGC Ser/Thr protein kinase family	Predicted intracellular proteins; ENZYME proteins:Transferases; Kinases:CMGC Ser/Thr protein kinases; Enzymes	Cytosol;Nucleoplasm (reliability'])				0	0	0	0	0	0	0	0	0	0	0	0	0	0	0	0	0	0	0	0	1
166647	ADGRA3	1	1	166647	Gene_ID	H. sapiens	166647	H. sapiens	ADGRA3	adhesion G protein-coupled receptor A3	GO:0007186 G protein-coupled receptor signaling pathway;GO:0007166 cell surface receptor signaling pathway;GO:0007165 signal transduction		G-protein coupled receptors:Family 2 (B) receptors; G-protein coupled receptors:GPCRs excl olfactory receptors; Predicted intracellular proteins					0	0	0	0	0	0	0	0	0	0	0	0	0	0	0	0	0	0	0	0	1
2697	GJA1	1	1	2697	Gene_ID	H. sapiens	2697	H. sapiens	GJA1	gap junction protein alpha 1	GO:0010232 vascular transport;GO:0010645 regulation of cell communication by chemical coupling;GO:0010652 positive regulation of cell communication by chemical coupling		Cancer-related genes:Candidate cancer biomarkers; Disease related genes	Cell Junctions;Vesicles (reliability']); Additional: Nucleoplasm	Carvedilol	(M266)PID NCADHERIN PATHWAY; (M65)PID FRA PATHWAY; (M167)PID AP1 PATHWAY	(M5942)HALLMARK UV RESPONSE DN; (M5906)HALLMARK ESTROGEN RESPONSE EARLY; (M5930)HALLMARK EPITHELIAL MESENCHYMAL TRANSITION	0	0	1	0	0	0	0	0	0	1	0	0	1	1	1	1	0	0	1	0	1
79602	ADIPOR2	1	1	79602	Gene_ID	H. sapiens	79602	H. sapiens	ADIPOR2	adiponectin receptor 2	GO:0033211 adiponectin-activated signaling pathway;GO:0061042 vascular wound healing;GO:0060055 angiogenesis involved in wound healing						(M5916)HALLMARK APICAL SURFACE; (M5935)HALLMARK FATTY ACID METABOLISM; (M5905)HALLMARK ADIPOGENESIS	0	1	0	0	0	0	0	0	0	0	0	0	0	1	0	0	0	0	0	0	1
963	CD53	1	1	963	Gene_ID	H. sapiens	963	H. sapiens	CD53	CD53 molecule	GO:1901741 positive regulation of myoblast fusion;GO:1901739 regulation of myoblast fusion;GO:0060143 positive regulation of syncytium formation by plasma membrane fusion		CD markers; Transporters:Accessory Factors Involved in Transport					0	0	0	0	0	0	1	0	0	0	0	0	0	0	0	0	0	0	0	0	1
100507436	MICA	1	1	100507436	Gene_ID	H. sapiens	100507436	H. sapiens	MICA	MHC class I polypeptide-related sequence A	GO:0032815 negative regulation of natural killer cell activation;GO:0045953 negative regulation of natural killer cell mediated cytotoxicity;GO:0002716 negative regulation of natural killer cell mediated immunity							0	0	0	0	0	0	0	0	0	0	0	1	0	0	0	1	0	0	0	0	1
4124	MAN2A1	1	1	4124	Gene_ID	H. sapiens	4124	H. sapiens	MAN2A1	mannosidase alpha class 2A member 1	GO:0006013 mannose metabolic process;GO:0006491 N-glycan processing;GO:0006517 protein deglycosylation		ENZYME proteins:Hydrolases; Enzymes	Golgi apparatus (reliability'])	Tridolgosir; 2-deoxy-2-fluoro-alpha-D-mannosyl fluoride; Ghavamiol; Kifunensine; 5-fluoro-beta-L-gulosyl fluoride; 5-Thio-a/B-D-Mannopyranosylamine; 1-deoxymannojirimycin; (1R,2R,3R,4S,5R)-4-(BENZYLAMINO)-5-(METHYLTHIO)CYCLOPENTANE-1,2,3-TRIOL; (1S,2S,3R,6R)-4-(hydroxymethyl)-6-(octylamino)cyclohex-4-ene-1,2,3-triol			0	1	1	0	0	0	0	0	0	0	0	0	0	0	0	0	0	0	0	0	1
10320	IKZF1	1	1	10320	Gene_ID	H. sapiens	10320	H. sapiens	IKZF1	IKAROS family zinc finger 1	GO:0030218 erythrocyte differentiation;GO:0034101 erythrocyte homeostasis;GO:0007498 mesoderm development		Predicted intracellular proteins; Disease related genes; Transcription factors:Zinc-coordinating DNA-binding domains; Cancer-related genes			(M60)PID NFAT TFPATHWAY	(M5953)HALLMARK KRAS SIGNALING UP	0	0	0	0	0	0	0	0	0	0	0	0	0	0	0	0	0	0	0	0	1
3092	HIP1	1	1	3092	Gene_ID	H. sapiens	3092	H. sapiens	HIP1	huntingtin interacting protein 1	GO:2000588 positive regulation of platelet-derived growth factor receptor-beta signaling pathway;GO:0010641 positive regulation of platelet-derived growth factor receptor signaling pathway;GO:2000586 regulation of platelet-derived growth factor receptor-beta signaling pathway		Predicted intracellular proteins; Disease related genes; Cancer-related genes	Vesicles (reliability'])		(M58)PID AR PATHWAY		0	1	0	0	0	0	0	0	1	0	0	0	0	0	0	0	1	0	1	0	1
5354	PLP1	1	1	5354	Gene_ID	H. sapiens	5354	H. sapiens	PLP1	proteolipid protein 1	GO:0022010 central nervous system myelination;GO:0032291 axon ensheathment in central nervous system;GO:0042759 long-chain fatty acid biosynthetic process		Cancer-related genes:Candidate cancer biomarkers; Disease related genes					1	0	1	1	0	1	0	0	0	0	0	0	0	0	0	0	0	0	0	0	1
4747	NEFL	1	1	4747	Gene_ID	H. sapiens	4747	H. sapiens	NEFL	neurofilament light	GO:1903937 response to acrylamide;GO:0045105 intermediate filament polymerization or depolymerization;GO:0033693 neurofilament bundle assembly		Disease related genes; Predicted intracellular proteins	Nuclear speckles (reliability']); Additional: Intermediate filaments				0	0	1	1	1	0	0	1	0	0	0	0	0	1	1	0	0	0	1	1	1
548596	CKMT1A	1	1	548596	Gene_ID	H. sapiens	548596	H. sapiens	CKMT1A	creatine kinase, mitochondrial 1A	GO:0006599 phosphagen metabolic process;GO:0006603 phosphocreatine metabolic process;GO:0042396 phosphagen biosynthetic process		FDA approved drug targets:Small molecule drugs; ENZYME proteins:Transferases; Predicted intracellular proteins; Enzymes		Creatine; Phosphocreatine			0	0	0	0	0	0	0	0	0	0	0	0	0	0	0	0	0	0	0	0	1
7462	LAT2	1	1	7462	Gene_ID	H. sapiens	7462	H. sapiens	LAT2	linker for activation of T cells family member 2	GO:0043303 mast cell degranulation;GO:0002279 mast cell activation involved in immune response;GO:0002448 mast cell mediated immunity		Disease related genes; Predicted intracellular proteins	Plasma membrane (reliability'])		(M7)PID FCER1 PATHWAY	(M5953)HALLMARK KRAS SIGNALING UP	0	0	0	0	0	0	1	0	0	0	0	0	0	0	1	1	0	0	0	0	1
3784	KCNQ1	1	1	3784	Gene_ID	H. sapiens	3784	H. sapiens	KCNQ1	potassium voltage-gated channel subfamily Q member 1	GO:0098914 membrane repolarization during atrial cardiac muscle cell action potential;GO:0060372 regulation of atrial cardiac muscle cell membrane repolarization;GO:0099624 atrial cardiac muscle cell membrane repolarization		Predicted intracellular proteins; FDA approved drug targets:Small molecule drugs; Disease related genes; Voltage-gated ion channels:Voltage-Gated Potassium Channels; Transporters:Transporter channels and pores		Bepridil; Dronedarone; Azimilide; ICA-105665; Isavuconazole			0	0	0	0	0	0	0	0	0	0	1	0	1	1	0	0	0	0	0	1	1
9444	QKI	1	1	9444	Gene_ID	H. sapiens	9444	H. sapiens	QKI	QKI, KH domain containing RNA binding	GO:0042759 long-chain fatty acid biosynthetic process;GO:0000381 regulation of alternative mRNA splicing, via spliceosome;GO:0001570 vasculogenesis		Predicted intracellular proteins; Cancer-related genes:Mutated cancer genes	Nucleoplasm (reliability'])				0	0	0	0	0	1	0	0	0	0	0	0	0	0	0	0	0	0	0	0	1
2549	GAB1	1	1	2549	Gene_ID	H. sapiens	2549	H. sapiens	GAB1	GRB2 associated binding protein 1	GO:0090667 cell chemotaxis to vascular endothelial growth factor;GO:0090668 endothelial cell chemotaxis to vascular endothelial growth factor;GO:0038089 positive regulation of cell migration by vascular endothelial growth factor signaling pathway		Predicted intracellular proteins; RAS pathway related proteins	Cytosol;Plasma membrane (reliability']); Additional: Nucleoli fibrillar center		(M233)PID EPO PATHWAY; (M127)PID ERBB1 RECEPTOR PROXIMAL PATHWAY; (M1315)SIG PIP3 SIGNALING IN B LYMPHOCYTES		0	0	1	0	0	0	0	0	0	0	0	0	0	0	0	0	1	0	1	0	1
6850	SYK	1	1	6850	Gene_ID	H. sapiens	6850	H. sapiens	SYK	spleen associated tyrosine kinase	GO:0045425 positive regulation of granulocyte macrophage colony-stimulating factor biosynthetic process;GO:0043366 beta selection;GO:0042253 granulocyte macrophage colony-stimulating factor biosynthetic process	Tyr protein kinase family	Predicted intracellular proteins; Cancer-related genes; Enzymes; Kinases:Tyr protein kinases; ENZYME proteins:Transferases	Cytosol;Plasma membrane (reliability']); Additional: Vesicles	Staurosporine; N-(2-hydroxy-1,1-dimethylethyl)-1-methyl-3-(1H-pyrrolo[2,3-b]pyridin-2-yl)-1H-indole-5-carboxamide; Tamatinib; 2-{2-[(3,5-dimethylphenyl)amino]pyrimidin-4-yl}-N-[(1S)-2-hydroxy-1-methylethyl]-4-methyl-1,3-thiazole-5-carboxamide; 2-{[(1R,2S)-2-aminocyclohexyl]amino}-4-[(3-methylphenyl)amino]pyrimidine-5-carboxamide; Ellagic acid; Fostamatinib	(M26)PID NFKAPPAB ATYPICAL PATHWAY; (M17200)SA B CELL RECEPTOR COMPLEXES; (M63)PID AVB3 OPN PATHWAY	(M5915)HALLMARK APICAL JUNCTION	0	0	1	0	0	0	1	0	1	0	0	1	1	1	1	1	1	1	1	0	1
2566	GABRG2	1	1	2566	Gene_ID	H. sapiens	2566	H. sapiens	GABRG2	gamma-aminobutyric acid type A receptor subunit gamma2	GO:0071420 cellular response to histamine;GO:0034776 response to histamine;GO:1904862 inhibitory synapse assembly		FDA approved drug targets:Small molecule drugs; Disease related genes; Predicted intracellular proteins; Transporters:Transporter channels and pores		Carisoprodol; Zolpidem; Flumazenil; Ginkgo biloba; Fludiazepam; Muscimol			1	1	0	0	1	0	0	0	0	1	0	0	0	0	0	0	1	0	0	1	1
1536	CYBB	1	1	1536	Gene_ID	H. sapiens	1536	H. sapiens	CYBB	cytochrome b-245 beta chain	GO:1904844 response to L-glutamine;GO:1904845 cellular response to L-glutamine;GO:1904044 response to aldosterone		Potential drug targets; Disease related genes; Transporters:Transport Electron Carriers		Dextromethorphan	(M278)PID RAC1 PATHWAY	(M5932)HALLMARK INFLAMMATORY RESPONSE	0	1	0	0	0	0	1	0	0	0	0	1	0	1	0	0	1	0	0	0	1
2212	FCGR2A	1	1	2212	Gene_ID	H. sapiens	2212	H. sapiens	FCGR2A	Fc fragment of IgG receptor IIa	GO:0002433 immune response-regulating cell surface receptor signaling pathway involved in phagocytosis;GO:0038096 Fc-gamma receptor signaling pathway involved in phagocytosis;GO:0038094 Fc-gamma receptor signaling pathway		CD markers; Predicted intracellular proteins; FDA approved drug targets:Biotech drugs	Plasma membrane (reliability']); Additional: Golgi apparatus	Cetuximab; Etanercept; Human immunoglobulin G; Abciximab; Alemtuzumab; Daclizumab; Bevacizumab; Catumaxomab; Sarilumab	(M169)PID INTEGRIN2 PATHWAY; (M50)PID PTP1B PATHWAY		0	0	0	0	0	0	1	0	1	0	0	0	0	0	0	1	0	0	0	0	1
11326	VSIG4	1	1	11326	Gene_ID	H. sapiens	11326	H. sapiens	VSIG4	V-set and immunoglobulin domain containing 4	GO:0045957 negative regulation of complement activation, alternative pathway;GO:0030451 regulation of complement activation, alternative pathway;GO:0045916 negative regulation of complement activation			Cytosol;Plasma membrane (reliability']); Additional: Nucleoli				0	0	0	0	0	0	1	0	0	0	0	0	0	0	0	1	0	0	0	0	1
2744	GLS	1	1	2744	Gene_ID	H. sapiens	2744	H. sapiens	GLS	glutaminase	GO:0006543 glutamine catabolic process;GO:0090461 glutamate homeostasis;GO:0006537 glutamate biosynthetic process		ENZYME proteins:Hydrolases; Predicted intracellular proteins; Enzymes	Mitochondria (reliability'])	Glutamic acid		(M5941)HALLMARK UV RESPONSE UP	1	0	0	0	0	0	0	0	0	1	0	0	0	0	0	0	0	0	0	1	1
3055	HCK	1	1	3055	Gene_ID	H. sapiens	3055	H. sapiens	HCK	HCK proto-oncogene, Src family tyrosine kinase	GO:0002522 leukocyte migration involved in immune response;GO:0045728 respiratory burst after phagocytosis;GO:0002679 respiratory burst involved in defense response	Tyr protein kinase family	Predicted intracellular proteins; Disease related genes; Enzymes; Potential drug targets; Kinases:Tyr protein kinases; ENZYME proteins:Transferases	Plasma membrane (reliability']); Additional: Nucleoplasm	1-Ter-Butyl-3-P-Tolyl-1h-Pyrazolo[3,4-D]Pyrimidin-4-Ylamine; Phosphonotyrosine; Quercetin; Bosutinib; Fostamatinib	(M33)PID GLYPICAN 1PATHWAY; (M252)PID IL8 CXCR1 PATHWAY; (M76)PID P38 ALPHA BETA PATHWAY		0	0	1	0	0	0	1	0	1	0	0	0	0	0	0	1	1	1	1	0	1
80762	NDFIP1	1	1	80762	Gene_ID	H. sapiens	80762	H. sapiens	NDFIP1	Nedd4 family interacting protein 1	GO:0048294 negative regulation of isotype switching to IgE isotypes;GO:0045829 negative regulation of isotype switching;GO:0048289 isotype switching to IgE isotypes							0	0	0	0	0	0	1	0	0	0	0	0	1	1	0	0	0	0	0	0	1
4864	NPC1	1	1	4864	Gene_ID	H. sapiens	4864	H. sapiens	NPC1	NPC intracellular cholesterol transporter 1	GO:0071404 cellular response to low-density lipoprotein particle stimulus;GO:0032366 intracellular sterol transport;GO:0032367 intracellular cholesterol transport		Potential drug targets; Disease related genes; Transporters:Electrochemical Potential-driven transporters	Nucleoplasm;Vesicles (reliability'])			(M5948)HALLMARK BILE ACID METABOLISM; (M5934)HALLMARK XENOBIOTIC METABOLISM	0	0	0	0	0	0	0	0	0	1	0	0	0	0	0	0	0	0	0	0	1
3903	LAIR1	1	1	3903	Gene_ID	H. sapiens	3903	H. sapiens	LAIR1	leukocyte associated immunoglobulin like receptor 1	GO:0043312 neutrophil degranulation;GO:0002283 neutrophil activation involved in immune response;GO:0002446 neutrophil mediated immunity		CD markers; Predicted intracellular proteins	Plasma membrane (reliability'])				0	0	0	0	0	0	1	0	0	0	0	1	0	0	0	0	0	0	0	0	1
4853	NOTCH2	1	1	4853	Gene_ID	H. sapiens	4853	H. sapiens	NOTCH2	notch receptor 2	GO:0035622 intrahepatic bile duct development;GO:1990705 cholangiocyte proliferation;GO:0045967 negative regulation of growth rate		Cancer-related genes:Candidate cancer biomarkers; Disease related genes; Predicted intracellular proteins	Nucleoplasm;Plasma membrane (reliability'])		(M17)PID NOTCH PATHWAY	(M5903)HALLMARK NOTCH SIGNALING; (M5942)HALLMARK UV RESPONSE DN; (M5893)HALLMARK MITOTIC SPINDLE	0	0	1	0	0	0	1	0	0	0	0	0	0	0	0	0	1	1	1	0	1
55227	LRRC1	1	1	55227	Gene_ID	H. sapiens	55227	H. sapiens	LRRC1	leucine rich repeat containing 1			Predicted intracellular proteins	Cytosol (reliability'])				0	0	0	0	0	0	0	0	0	0	0	0	0	0	0	0	0	0	0	0	1
51114	ZDHHC9	1	1	51114	Gene_ID	H. sapiens	51114	H. sapiens	ZDHHC9	zinc finger DHHC-type palmitoyltransferase 9	GO:0018230 peptidyl-L-cysteine S-palmitoylation;GO:0018231 peptidyl-S-diacylglycerol-L-cysteine biosynthetic process from peptidyl-cysteine;GO:0018345 protein palmitoylation		Disease related genes; Transporters; Enzymes; Potential drug targets; ENZYME proteins:Transferases	Endoplasmic reticulum;Golgi apparatus (reliability']); Additional: Cytosol				0	0	0	0	0	0	0	0	0	0	0	0	0	0	0	0	0	0	0	0	1
55858	TMEM165	1	1	55858	Gene_ID	H. sapiens	55858	H. sapiens	TMEM165	transmembrane protein 165	GO:0032468 Golgi calcium ion homeostasis;GO:0032472 Golgi calcium ion transport;GO:0071421 manganese ion transmembrane transport		Potential drug targets; Disease related genes; Transporters:Electrochemical Potential-driven transporters	Golgi apparatus (reliability'])				0	0	0	0	0	0	0	0	0	0	1	0	0	0	0	0	0	0	0	0	1
2261	FGFR3	1	1	2261	Gene_ID	H. sapiens	2261	H. sapiens	FGFR3	fibroblast growth factor receptor 3	GO:1902178 fibroblast growth factor receptor apoptotic signaling pathway;GO:0035988 chondrocyte proliferation;GO:0070977 bone maturation	Tyr protein kinase family	CD markers; Predicted intracellular proteins; FDA approved drug targets:Small molecule drugs; Disease related genes; Cancer-related genes:Candidate cancer biomarkers; Cancer-related genes:Mutational cancer driver genes; Enzymes; Kinases:Tyr protein kinases; ENZYME proteins:Transferases; RAS pathway related proteins; Cancer-related genes:Mutated cancer genes	Endoplasmic reticulum (reliability'])	Palifermin; XL999; Pazopanib; Ponatinib; Lenvatinib; Nintedanib; Fostamatinib; Erdafitinib; Pemigatinib; Selpercatinib	(M276)PID FGF PATHWAY	(M5907)HALLMARK ESTROGEN RESPONSE LATE; (M5956)HALLMARK KRAS SIGNALING DN	0	0	0	0	0	0	0	0	0	0	0	0	0	0	0	0	1	1	0	0	1
1318	SLC31A2	1	1	1318	Gene_ID	H. sapiens	1318	H. sapiens	SLC31A2	solute carrier family 31 member 2	GO:1902311 regulation of copper ion transmembrane transport;GO:0035434 copper ion transmembrane transport;GO:0006878 cellular copper ion homeostasis		Transporters:Transporter channels and pores	Nuclear speckles (reliability']); Additional: Intermediate filaments;Plasma membrane			(M5932)HALLMARK INFLAMMATORY RESPONSE	0	0	0	0	0	0	0	0	0	0	1	0	0	1	0	0	0	0	0	0	1
3109	HLA-DMB	1	1	3109	Gene_ID	H. sapiens	3109	H. sapiens	HLA-DMB	major histocompatibility complex, class II, DM beta	GO:2001190 positive regulation of T cell activation via T cell receptor contact with antigen bound to MHC molecule on antigen presenting cell;GO:0002399 MHC class II protein complex assembly;GO:0002503 peptide antigen assembly with MHC class II protein complex		Predicted intracellular proteins	Vesicles (reliability'])			(M5950)HALLMARK ALLOGRAFT REJECTION	0	0	0	0	0	0	1	0	0	0	0	1	0	0	0	0	0	0	0	0	1
100132417	FCGR1CP	1	1	100132417	Gene_ID	H. sapiens	100132417	H. sapiens	FCGR1CP	Fc fragment of IgG receptor Ic, pseudogene								0	0	0	0	0	0	0	0	0	0	0	0	0	0	0	0	0	0	0	0	1
6916	TBXAS1	1	1	6916	Gene_ID	H. sapiens	6916	H. sapiens	TBXAS1	thromboxane A synthase 1	GO:0019371 cyclooxygenase pathway;GO:0001516 prostaglandin biosynthetic process;GO:0046457 prostanoid biosynthetic process		Predicted intracellular proteins; ENZYME proteins:Isomerase; FDA approved drug targets:Small molecule drugs; Disease related genes; Enzymes		Sulfasalazine; Ridogrel; Dazoxiben; NM-702			0	0	0	0	0	0	0	0	0	0	0	0	0	0	0	0	0	0	0	0	1
713	C1QB	1	1	713	Gene_ID	H. sapiens	713	H. sapiens	C1QB	complement C1q B chain	GO:0098883 synapse pruning;GO:0030449 regulation of complement activation;GO:2000257 regulation of protein activation cascade		Disease related genes; Predicted secreted proteins		Cetuximab; Palivizumab; Daclizumab; Bevacizumab; Zinc; Zinc acetate; Zinc chloride; Zinc sulfate, unspecified form	(M5880)NABA ECM AFFILIATED; (M5885)NABA MATRISOME ASSOCIATED; (M5889)NABA MATRISOME		0	0	0	0	1	0	0	0	0	0	0	0	0	0	0	1	0	0	0	0	1
54518	APBB1IP	1	1	54518	Gene_ID	H. sapiens	54518	H. sapiens	APBB1IP	amyloid beta precursor protein binding family B member 1 interacting protein	GO:0002291 T cell activation via T cell receptor contact with antigen bound to MHC molecule on antigen presenting cell;GO:0002286 T cell activation involved in immune response;GO:0002285 lymphocyte activation involved in immune response		Predicted intracellular proteins	Cytosol;Plasma membrane (reliability'])				0	0	0	0	0	0	1	0	0	0	0	0	0	0	0	0	0	0	0	0	1
6518	SLC2A5	1	1	6518	Gene_ID	H. sapiens	6518	H. sapiens	SLC2A5	solute carrier family 2 member 5	GO:0032445 fructose import;GO:1990539 fructose import across plasma membrane;GO:0071332 cellular response to fructose stimulus		Predicted intracellular proteins				(M5951)HALLMARK SPERMATOGENESIS; (M5891)HALLMARK HYPOXIA	0	0	0	0	0	0	1	0	0	0	0	0	0	0	0	0	0	0	0	0	1
4293	MAP3K9	1	1	4293	Gene_ID	H. sapiens	4293	H. sapiens	MAP3K9	mitogen-activated protein kinase kinase kinase 9	GO:0007256 activation of JNKK activity;GO:0007257 activation of JUN kinase activity;GO:0000186 activation of MAPKK activity	STE Ser/Thr protein kinase family	Predicted intracellular proteins; Disease related genes; Enzymes; Kinases:STE Ser/Thr protein kinases; Potential drug targets; ENZYME proteins:Transferases	Nucleoli;Nucleoplasm (reliability'])	12-(2-hydroxyethyl)-2-(1-methylethoxy)-13,14-dihydronaphtho[2,1-a]pyrrolo[3,4-c]carbazol-5(12H)-one; Fostamatinib			0	0	0	0	0	0	0	0	0	0	0	0	0	0	0	0	0	1	0	0	1
6856	SYPL1	1	1	6856	Gene_ID	H. sapiens	6856	H. sapiens	SYPL1	synaptophysin like 1	GO:0007268 chemical synaptic transmission;GO:0098916 anterograde trans-synaptic signaling;GO:0099537 trans-synaptic signaling							1	0	0	0	0	0	0	0	0	0	0	0	0	0	0	0	0	0	0	0	1
50619	DEF6	1	1	50619	Gene_ID	H. sapiens	50619	H. sapiens	DEF6	DEF6 guanine nucleotide exchange factor			Predicted intracellular proteins	Nucleoplasm (reliability'])		(M241)PID RAC1 REG PATHWAY; (M68)PID RHOA REG PATHWAY	(M5939)HALLMARK P53 PATHWAY	0	0	0	0	0	0	0	0	0	0	0	0	0	0	0	0	0	0	0	0	1
83733	SLC25A18	1	1	83733	Gene_ID	H. sapiens	83733	H. sapiens	SLC25A18	solute carrier family 25 member 18	GO:0043490 malate-aspartate shuttle;GO:0015810 aspartate transmembrane transport;GO:0070778 L-aspartate transmembrane transport		Transporters:Electrochemical Potential-driven transporters					0	1	0	0	0	0	0	0	0	0	0	0	0	0	1	0	0	0	0	0	1
56140	PCDHA8	1	1	56140	Gene_ID	H. sapiens	56140	H. sapiens	PCDHA8	protocadherin alpha 8	GO:0007156 homophilic cell adhesion via plasma membrane adhesion molecules;GO:0098742 cell-cell adhesion via plasma-membrane adhesion molecules;GO:0098609 cell-cell adhesion							0	0	0	0	0	0	0	0	0	0	0	0	0	0	0	0	0	0	0	0	1
4915	NTRK2	1	1	4915	Gene_ID	H. sapiens	4915	H. sapiens	NTRK2	neurotrophic receptor tyrosine kinase 2	GO:0099551 trans-synaptic signaling by neuropeptide, modulating synaptic transmission;GO:0099540 trans-synaptic signaling by neuropeptide;GO:0099538 synaptic signaling via neuropeptide	Tyr protein kinase family	Disease related genes; Cancer-related genes:Candidate cancer biomarkers; Enzymes; Potential drug targets; Kinases:Tyr protein kinases; ENZYME proteins:Transferases; RAS pathway related proteins	Cytosol (reliability'])	Amitriptyline; Esketamine; Entrectinib; Fostamatinib; Larotrectinib	(M142)PID AJDISS 2PATHWAY; (M100)PID SHP2 PATHWAY; (M187)PID TRKR PATHWAY		1	0	1	1	1	1	0	0	0	1	0	0	0	0	0	0	1	1	1	0	1
9283	GPR37L1	1	1	9283	Gene_ID	H. sapiens	9283	H. sapiens	GPR37L1	G protein-coupled receptor 37 like 1	GO:0021940 positive regulation of cerebellar granule cell precursor proliferation;GO:0021924 cell proliferation in external granule layer;GO:0021930 cerebellar granule cell precursor proliferation		G-protein coupled receptors:GPCRs excl olfactory receptors					0	0	1	1	0	1	0	0	0	0	0	0	0	0	0	0	0	1	0	0	1
1794	DOCK2	1	1	1794	Gene_ID	H. sapiens	1794	H. sapiens	DOCK2	dedicator of cytokinesis 2	GO:0002277 myeloid dendritic cell activation involved in immune response;GO:0001766 membrane raft polarization;GO:0031580 membrane raft distribution		Disease related genes; Cancer-related genes:Mutational cancer driver genes; Predicted intracellular proteins			(M210)PID IL8 CXCR2 PATHWAY; (M241)PID RAC1 REG PATHWAY	(M5893)HALLMARK MITOTIC SPINDLE; (M5953)HALLMARK KRAS SIGNALING UP	0	0	1	0	0	0	1	0	1	0	0	0	0	0	0	0	0	0	1	0	1
114792	KLHL32	1	1	114792	Gene_ID	H. sapiens	114792	H. sapiens	KLHL32	kelch like family member 32			Predicted intracellular proteins					0	0	0	0	0	0	0	0	0	0	0	0	0	0	0	0	0	0	0	0	1
9218	VAPA	1	1	9218	Gene_ID	H. sapiens	9218	H. sapiens	VAPA	VAMP associated protein A	GO:0044789 modulation by host of viral release from host cell;GO:0044791 positive regulation by host of viral release from host cell;GO:0044829 positive regulation by host of viral genome replication			Endoplasmic reticulum (reliability'])			(M5908)HALLMARK ANDROGEN RESPONSE	0	0	0	0	0	0	1	0	0	0	0	0	0	0	0	0	0	0	0	0	1
309	ANXA6	1	1	309	Gene_ID	H. sapiens	309	H. sapiens	ANXA6	annexin A6	GO:0003418 growth plate cartilage chondrocyte differentiation;GO:0001778 plasma membrane repair;GO:0003413 chondrocyte differentiation involved in endochondral bone morphogenesis		Predicted intracellular proteins; Transporters:Transporter channels and pores	Cytosol (reliability'])		(M5880)NABA ECM AFFILIATED; (M5885)NABA MATRISOME ASSOCIATED; (M5889)NABA MATRISOME		0	0	0	0	0	0	0	0	0	0	1	0	0	0	0	0	0	0	0	0	1
8301	PICALM	1	1	8301	Gene_ID	H. sapiens	8301	H. sapiens	PICALM	phosphatidylinositol binding clathrin assembly protein	GO:0097753 membrane bending;GO:1902962 regulation of metalloendopeptidase activity involved in amyloid precursor protein catabolic process;GO:1902963 negative regulation of metalloendopeptidase activity involved in amyloid precursor protein catabolic process		Predicted intracellular proteins; Disease related genes; Cancer-related genes	Vesicles (reliability'])			(M5945)HALLMARK HEME METABOLISM	0	0	1	0	0	0	0	0	1	1	0	0	0	0	1	0	0	0	1	0	1
7716	VEZF1	1	1	7716	Gene_ID	H. sapiens	7716	H. sapiens	VEZF1	vascular endothelial zinc finger 1	GO:0045603 positive regulation of endothelial cell differentiation;GO:0045601 regulation of endothelial cell differentiation;GO:0006968 cellular defense response		Transcription factors:Zinc-coordinating DNA-binding domains; Predicted intracellular proteins	Nucleoplasm (reliability'])			(M5945)HALLMARK HEME METABOLISM	0	0	0	0	0	0	0	0	0	0	0	0	0	0	0	0	0	0	0	0	1
221035	REEP3	1	1	221035	Gene_ID	H. sapiens	221035	H. sapiens	REEP3	receptor accessory protein 3	GO:0007084 mitotic nuclear envelope reassembly;GO:0031468 nuclear envelope reassembly;GO:0071786 endoplasmic reticulum tubular network organization							0	0	0	0	0	0	0	0	0	0	0	0	0	0	0	0	0	0	0	0	1
1368	CPM	1	1	1368	Gene_ID	H. sapiens	1368	H. sapiens	CPM	carboxypeptidase M	GO:0016485 protein processing;GO:0051604 protein maturation;GO:0006518 peptide metabolic process		ENZYME proteins:Hydrolases; Peptidases:Metallopeptidases; Predicted intracellular proteins; Enzymes	Vesicles (reliability'])			(M5921)HALLMARK COMPLEMENT	0	0	0	0	0	0	0	0	0	0	0	0	0	0	0	0	0	0	0	0	1
5168	ENPP2	1	1	5168	Gene_ID	H. sapiens	5168	H. sapiens	ENPP2	ectonucleotide pyrophosphatase/phosphodiesterase 2	GO:2000394 positive regulation of lamellipodium morphogenesis;GO:2000392 regulation of lamellipodium morphogenesis;GO:0034638 phosphatidylcholine catabolic process		ENZYME proteins:Hydrolases; Cancer-related genes:Candidate cancer biomarkers; Predicted intracellular proteins; Enzymes	Golgi apparatus;Nucleoplasm (reliability']); Additional: Actin filaments			(M5905)HALLMARK ADIPOGENESIS	0	0	1	0	0	0	0	0	0	0	0	0	0	0	0	0	0	1	0	0	1
6662	SOX9	1	1	6662	Gene_ID	H. sapiens	6662	H. sapiens	SOX9	SRY-box transcription factor 9	GO:0060517 epithelial cell proliferation involved in prostatic bud elongation;GO:0060784 regulation of cell proliferation involved in tissue homeostasis;GO:0007542 primary sex determination, germ-line		Cancer-related genes:Candidate cancer biomarkers; Disease related genes; Transcription factors:Other all-alpha-helical DNA-binding domains; Predicted intracellular proteins	Nucleoplasm (reliability'])			(M5937)HALLMARK GLYCOLYSIS; (M5953)HALLMARK KRAS SIGNALING UP	0	0	1	0	0	1	0	0	0	0	0	0	0	0	0	0	1	1	1	0	1
7159	TP53BP2	1	1	7159	Gene_ID	H. sapiens	7159	H. sapiens	TP53BP2	tumor protein p53 binding protein 2	GO:1900119 positive regulation of execution phase of apoptosis;GO:1900739 regulation of protein insertion into mitochondrial membrane involved in apoptotic signaling pathway;GO:1900740 positive regulation of protein insertion into mitochondrial membrane involved in apoptotic signaling pathway		Cancer-related genes:Candidate cancer biomarkers; Predicted intracellular proteins	Cell Junctions;Cytosol (reliability'])		(M145)PID P53 DOWNSTREAM PATHWAY		0	1	0	0	0	0	0	0	0	0	0	0	1	0	0	0	0	0	1	0	1
2209	FCGR1A	1	1	2209	Gene_ID	H. sapiens	2209	H. sapiens	FCGR1A	Fc fragment of IgG receptor Ia	GO:0061098 positive regulation of protein tyrosine kinase activity;GO:0002479 antigen processing and presentation of exogenous peptide antigen via MHC class I, TAP-dependent;GO:0042590 antigen processing and presentation of exogenous peptide antigen via MHC class I		CD markers; FDA approved drug targets:Biotech drugs		Cetuximab; Etanercept; Human immunoglobulin G; Gemtuzumab ozogamicin; Alemtuzumab; Natalizumab; Palivizumab; Daclizumab; Bevacizumab; Porfimer sodium; Catumaxomab; Sarilumab; Trastuzumab deruxtecan		(M5913)HALLMARK INTERFERON GAMMA RESPONSE	0	0	0	0	0	0	0	0	1	0	0	1	0	0	0	1	0	1	0	0	1
11075	STMN2	1	1	11075	Gene_ID	H. sapiens	11075	H. sapiens	STMN2	stathmin 2	GO:0031117 positive regulation of microtubule depolymerization;GO:0031115 negative regulation of microtubule polymerization;GO:1901881 positive regulation of protein depolymerization		Predicted intracellular proteins	Vesicles (reliability']); Additional: Endoplasmic reticulum				0	0	1	0	0	0	0	0	0	0	0	0	0	0	0	0	1	0	1	0	1
159195	USP54	1	1	159195	Gene_ID	H. sapiens	159195	H. sapiens	USP54	ubiquitin specific peptidase 54	GO:0016579 protein deubiquitination;GO:0070646 protein modification by small protein removal;GO:0070647 protein modification by small protein conjugation or removal		Peptidases:Cysteine-type peptidases; Predicted intracellular proteins; Enzymes	Mitochondria (reliability'])				0	0	0	0	0	0	0	0	0	0	0	0	0	0	0	0	0	0	0	0	1
2152	F3	1	1	2152	Gene_ID	H. sapiens	2152	H. sapiens	F3	coagulation factor III, tissue factor	GO:0002543 activation of blood coagulation via clotting cascade;GO:0002541 activation of plasma proteins involved in acute inflammatory response;GO:0007598 blood coagulation, extrinsic pathway		CD markers; Predicted intracellular proteins; FDA approved drug targets:Biotech drugs; Cancer-related genes:Candidate cancer biomarkers; Predicted secreted proteins; Candidate cardiovascular disease genes	Vesicles (reliability'])	Coagulation factor VIIa Recombinant Human; rNAPc2; 2-(4-HYDROXY-5-PHENYL-1H-PYRAZOL-3-YL)-1H-BENZOIMIDAZOLE-5-CARBOXAMIDINE; [2'-HYDROXY-3'-(1H-PYRROLO[3,2-C]PYRIDIN-2-YL)-BIPHENYL-3-YLMETHYL]-UREA; [5-(5-Amino-1H-pyrrolo[3,2-b]pyridin-2-yl)-6-hydroxy-3'-nitro-3-biphenylyl]acetic acid; Coagulation factor VII human		(M5946)HALLMARK COAGULATION; (M5942)HALLMARK UV RESPONSE DN; (M5890)HALLMARK TNFA SIGNALING VIA NFKB	0	0	1	0	0	0	0	0	0	0	0	0	0	0	0	0	1	0	0	0	1
57580	PREX1	1	1	57580	Gene_ID	H. sapiens	57580	H. sapiens	PREX1	phosphatidylinositol-3,4,5-trisphosphate dependent Rac exchange factor 1	GO:1900026 positive regulation of substrate adhesion-dependent cell spreading;GO:1900024 regulation of substrate adhesion-dependent cell spreading;GO:0006801 superoxide metabolic process		Predicted intracellular proteins	Cytosol;Vesicles (reliability'])		(M1315)SIG PIP3 SIGNALING IN B LYMPHOCYTES; (M241)PID RAC1 REG PATHWAY; (M295)SIG PIP3 SIGNALING IN CARDIAC MYOCTES	(M5893)HALLMARK MITOTIC SPINDLE	0	0	1	0	0	0	1	0	0	0	0	0	0	0	0	0	0	0	1	0	1
4542	MYO1F	1	1	4542	Gene_ID	H. sapiens	4542	H. sapiens	MYO1F	myosin IF	GO:0030050 vesicle transport along actin filament;GO:0099515 actin filament-based transport;GO:0099518 vesicle cytoskeletal trafficking		Disease related genes; Predicted intracellular proteins					0	0	0	0	0	0	0	0	0	0	0	0	0	0	1	0	0	0	1	0	1
4481	MSR1	1	1	4481	Gene_ID	H. sapiens	4481	H. sapiens	MSR1	macrophage scavenger receptor 1	GO:0010886 positive regulation of cholesterol storage;GO:0010885 regulation of cholesterol storage;GO:0010744 positive regulation of macrophage derived foam cell differentiation		CD markers; Cancer-related genes:Candidate cancer biomarkers; Disease related genes; Predicted intracellular proteins				(M5932)HALLMARK INFLAMMATORY RESPONSE	0	0	0	0	0	0	0	0	1	0	0	0	0	0	0	0	0	0	0	0	1
220108	FAM124A	1	1	220108	Gene_ID	H. sapiens	220108	H. sapiens	FAM124A	family with sequence similarity 124 member A			Predicted intracellular proteins	Nucleoplasm (reliability']); Additional: Cytosol				0	0	0	0	0	0	0	0	0	0	0	0	0	0	0	0	0	0	0	0	1
7572	ZNF24	1	1	7572	Gene_ID	H. sapiens	7572	H. sapiens	ZNF24	zinc finger protein 24	GO:0042552 myelination;GO:0007272 ensheathment of neurons;GO:0008366 axon ensheathment		Transcription factors:Zinc-coordinating DNA-binding domains; Predicted intracellular proteins	Nucleoplasm (reliability'])				0	0	0	0	0	1	0	0	0	0	0	0	0	0	0	0	0	0	0	0	1
119	ADD2	1	1	119	Gene_ID	H. sapiens	119	H. sapiens	ADD2	adducin 2	GO:0051016 barbed-end actin filament capping;GO:0050901 leukocyte tethering or rolling;GO:0051693 actin filament capping		Predicted intracellular proteins	Cytosol;Nucleoplasm (reliability']); Additional: Plasma membrane			(M5945)HALLMARK HEME METABOLISM	0	0	0	0	1	0	0	0	0	0	0	0	0	0	0	0	0	0	1	0	1
477	ATP1A2	1	1	477	Gene_ID	H. sapiens	477	H. sapiens	ATP1A2	ATPase Na+/K+ transporting subunit alpha 2	GO:0021989 olfactory cortex development;GO:1903280 negative regulation of calcium:sodium antiporter activity;GO:0051941 regulation of amino acid uptake involved in synaptic transmission		Disease related genes; ENZYME proteins:Hydrolases; Enzymes; Potential drug targets; Transporters:Primary Active Transporters		Ouabain			1	1	0	1	0	0	0	0	0	1	1	0	0	1	1	0	0	0	1	0	1
83648	FAM167A	1	1	83648	Gene_ID	H. sapiens	83648	H. sapiens	FAM167A	family with sequence similarity 167 member A			Predicted intracellular proteins	Mitochondria (reliability'])				0	0	0	0	0	0	0	0	0	0	0	0	0	0	0	0	0	0	0	0	1
951	CD37	1	1	951	Gene_ID	H. sapiens	951	H. sapiens	CD37	CD37 molecule			CD markers; Predicted intracellular proteins				(M5953)HALLMARK KRAS SIGNALING UP	0	0	0	0	0	0	0	0	0	0	0	0	0	0	0	0	0	0	0	0	1
2805	GOT1	1	1	2805	Gene_ID	H. sapiens	2805	H. sapiens	GOT1	glutamic-oxaloacetic transaminase 1	GO:0019550 glutamate catabolic process to aspartate;GO:0019551 glutamate catabolic process to 2-oxoglutarate;GO:1990267 response to transition metal nanoparticle		ENZYME proteins:Transferases; Predicted intracellular proteins; Enzymes; Cancer-related genes:Mutated cancer genes	Nucleoplasm (reliability']); Additional: Cytosol	Pyridoxal phosphate; Aspartic acid; Glutamic acid; Cysteine; Adapalene; Maleic Acid; Copper		(M5924)HALLMARK MTORC1 SIGNALING; (M5937)HALLMARK GLYCOLYSIS	0	0	0	0	0	0	0	0	0	0	0	0	0	0	0	0	1	0	0	0	1
2743	GLRB	1	1	2743	Gene_ID	H. sapiens	2743	H. sapiens	GLRB	glycine receptor beta	GO:0097112 gamma-aminobutyric acid receptor clustering;GO:0060012 synaptic transmission, glycinergic;GO:0060013 righting reflex		FDA approved drug targets:Small molecule drugs; Disease related genes; Predicted intracellular proteins; Transporters:Transporter channels and pores		Glycine; Lindane			1	0	0	0	1	0	0	0	0	1	0	0	0	0	0	0	0	0	0	1	1
57692	MAGEE1	1	1	57692	Gene_ID	H. sapiens	57692	H. sapiens	MAGEE1	MAGE family member E1	GO:0008150 biological_process		Predicted intracellular proteins	Cytosol (reliability']); Additional: Cytokinetic bridge			(M5930)HALLMARK EPITHELIAL MESENCHYMAL TRANSITION	0	0	0	0	0	0	0	0	0	0	0	0	0	0	0	0	0	0	0	0	1
7532	YWHAG	1	1	7532	Gene_ID	H. sapiens	7532	H. sapiens	YWHAG	tyrosine 3-monooxygenase/tryptophan 5-monooxygenase activation protein gamma	GO:1900739 regulation of protein insertion into mitochondrial membrane involved in apoptotic signaling pathway;GO:1900740 positive regulation of protein insertion into mitochondrial membrane involved in apoptotic signaling pathway;GO:0001844 protein insertion into mitochondrial membrane involved in apoptotic signaling pathway		Disease related genes; Predicted intracellular proteins	Cytosol (reliability']); Additional: Nucleoli;Nucleoplasm		(M199)PID P38 MK2 PATHWAY; (M182)PID IL3 PATHWAY; (M247)PID INSULIN GLUCOSE PATHWAY	(M5905)HALLMARK ADIPOGENESIS	1	1	1	0	0	0	0	1	0	0	0	0	1	0	1	0	0	1	1	0	1
714	C1QC	1	1	714	Gene_ID	H. sapiens	714	H. sapiens	C1QC	complement C1q C chain	GO:0045650 negative regulation of macrophage differentiation;GO:0030853 negative regulation of granulocyte differentiation;GO:0098883 synapse pruning		Disease related genes; Predicted secreted proteins		Cetuximab; Palivizumab; Daclizumab; Bevacizumab; Zinc; Copper; Zinc acetate; Zinc chloride; Zinc sulfate, unspecified form	(M5880)NABA ECM AFFILIATED; (M5885)NABA MATRISOME ASSOCIATED; (M5889)NABA MATRISOME	(M5921)HALLMARK COMPLEMENT	0	0	0	0	1	0	0	0	0	0	0	0	0	0	0	1	0	0	0	0	1
3606	IL18	1	1	3606	Gene_ID	H. sapiens	3606	H. sapiens	IL18	interleukin 18	GO:0051142 positive regulation of NK T cell proliferation;GO:2000554 regulation of T-helper 1 cell cytokine production;GO:2000556 positive regulation of T-helper 1 cell cytokine production		Cancer-related genes:Candidate cancer biomarkers; Candidate cardiovascular disease genes; Predicted secreted proteins; Predicted intracellular proteins	Golgi apparatus;Nucleoplasm (reliability']); Additional: Cytosol		(M267)PID ANTHRAX PATHWAY; (M36)PID IL27 PATHWAY; (M290)PID IL12 STAT4 PATHWAY	(M5902)HALLMARK APOPTOSIS; (M5890)HALLMARK TNFA SIGNALING VIA NFKB; (M5932)HALLMARK INFLAMMATORY RESPONSE	0	0	0	0	0	0	1	0	0	0	0	0	0	0	0	1	0	1	0	0	1
65009	NDRG4	1	1	65009	Gene_ID	H. sapiens	65009	H. sapiens	NDRG4	NDRG family member 4	GO:2001135 regulation of endocytic recycling;GO:0010642 negative regulation of platelet-derived growth factor receptor signaling pathway;GO:0060973 cell migration involved in heart development		Predicted intracellular proteins	Cytosol;Nucleoplasm (reliability'])				0	0	1	1	0	0	0	0	1	1	0	0	0	0	1	0	1	1	0	0	1
57509	MTUS1	1	1	57509	Gene_ID	H. sapiens	57509	H. sapiens	MTUS1	microtubule associated scaffold protein 1	GO:0010758 regulation of macrophage chemotaxis;GO:0048246 macrophage chemotaxis;GO:1905521 regulation of macrophage migration		Disease related genes; Predicted intracellular proteins	Microtubules;Nucleoli (reliability'])				0	0	1	0	0	0	0	0	0	0	0	0	0	0	0	0	0	0	0	0	1
2123	EVI2A	1	1	2123	Gene_ID	H. sapiens	2123	H. sapiens	EVI2A	ecotropic viral integration site 2A				Nucleoplasm (reliability']); Additional: Nuclear bodies				0	0	0	0	0	0	0	0	0	0	0	0	0	0	0	0	0	0	0	0	1
57458	TMCC3	1	1	57458	Gene_ID	H. sapiens	57458	H. sapiens	TMCC3	transmembrane and coiled-coil domain family 3			Predicted intracellular proteins	Endoplasmic reticulum (reliability']); Additional: Vesicles				0	0	0	0	0	0	0	0	0	0	0	0	0	0	0	0	0	0	0	0	1
125113	KRT222	1	1	125113	Gene_ID	H. sapiens	125113	H. sapiens	KRT222	keratin 222			Predicted intracellular proteins	Lipid droplets;Vesicles (reliability'])				0	0	0	0	0	0	0	0	0	0	0	0	0	0	0	0	0	0	0	0	1
4190	MDH1	1	1	4190	Gene_ID	H. sapiens	4190	H. sapiens	MDH1	malate dehydrogenase 1	GO:0006107 oxaloacetate metabolic process;GO:0006108 malate metabolic process;GO:0006099 tricarboxylic acid cycle		ENZYME proteins:Oxidoreductases; Predicted intracellular proteins; Cancer-related genes:Candidate cancer biomarkers; Enzymes; Citric acid cycle related proteins	Centrosome;Cytosol (reliability'])	NADH; Nicotinamide adenine dinucleotide phosphate; Artenimol		(M5935)HALLMARK FATTY ACID METABOLISM; (M5936)HALLMARK OXIDATIVE PHOSPHORYLATION; (M5937)HALLMARK GLYCOLYSIS	0	1	0	0	0	0	0	0	0	0	0	0	0	0	0	0	0	0	0	0	1
8991	SELENBP1	1	1	8991	Gene_ID	H. sapiens	8991	H. sapiens	SELENBP1	selenium binding protein 1	GO:0055114 oxidation-reduction process;GO:0015031 protein transport;GO:0015833 peptide transport		ENZYME proteins:Oxidoreductases; Predicted intracellular proteins; Disease related genes; Enzymes; Potential drug targets	Nucleoli (reliability'])			(M5891)HALLMARK HYPOXIA; (M5945)HALLMARK HEME METABOLISM	0	0	0	0	0	0	0	0	0	0	0	0	0	0	0	0	0	0	0	0	1
4643	MYO1E	1	1	4643	Gene_ID	H. sapiens	4643	H. sapiens	MYO1E	myosin IE	GO:0035166 post-embryonic hemopoiesis;GO:0032836 glomerular basement membrane development;GO:0072015 glomerular visceral epithelial cell development		Disease related genes; Predicted intracellular proteins		Imidazole		(M5893)HALLMARK MITOTIC SPINDLE; (M5947)HALLMARK IL2 STAT5 SIGNALING	0	0	0	0	0	0	0	0	0	0	0	0	0	0	1	0	1	0	1	0	1
94015	TTYH2	1	1	94015	Gene_ID	H. sapiens	94015	H. sapiens	TTYH2	tweety family member 2	GO:1902476 chloride transmembrane transport;GO:0006821 chloride transport;GO:0098661 inorganic anion transmembrane transport		Transporters:Transporter channels and pores					0	0	0	0	0	0	0	0	0	0	0	0	0	0	0	0	0	0	0	0	1
83641	FAM107B	1	1	83641	Gene_ID	H. sapiens	83641	H. sapiens	FAM107B	family with sequence similarity 107 member B			Predicted intracellular proteins	Nucleoplasm (reliability']); Additional: Golgi apparatus				0	0	0	0	0	0	0	0	0	0	0	0	0	0	0	0	0	0	0	0	1
10863	ADAM28	1	1	10863	Gene_ID	H. sapiens	10863	H. sapiens	ADAM28	ADAM metallopeptidase domain 28	GO:0007283 spermatogenesis;GO:0048232 male gamete generation;GO:0007276 gamete generation		Transporters:Accessory Factors Involved in Transport; Predicted secreted proteins	Plasma membrane (reliability']); Additional: Mitochondria	N-[(Furan-2-Yl)Carbonyl]-(S)-Leucyl-(R)-[1-Amino-2(1h-Indol-3-Yl)Ethyl]-Phosphonic Acid; Furoyl-Leucine; Ilomastat; 2-(Thiomethylene)-4-Methylpentanoic Acid; Pidolic acid; Batimastat; (2R,3R)-N^1^-[(1S)-2,2-DIMETHYL-1-(METHYLCARBAMOYL)PROPYL]-N^4^-HYDROXY-2-(2-METHYLPROPYL)-3-{[(1,3-THIAZOL-2-YLCARBONYL)AMINO]METHYL}BUTANEDIAMIDE	(M277)PID INTEGRIN A4B1 PATHWAY; (M3468)NABA ECM REGULATORS; (M5885)NABA MATRISOME ASSOCIATED		0	0	0	0	0	0	0	0	0	0	0	0	0	0	0	0	0	0	0	0	1
254295	PHYHD1	1	1	254295	Gene_ID	H. sapiens	254295	H. sapiens	PHYHD1	phytanoyl-CoA dioxygenase domain containing 1	GO:0055114 oxidation-reduction process;GO:0008152 metabolic process;GO:0008150 biological_process		Predicted intracellular proteins	Nuclear speckles (reliability'])				0	0	0	0	0	0	0	0	0	0	0	0	0	0	0	0	0	0	0	0	1
1436	CSF1R	1	1	1436	Gene_ID	H. sapiens	1436	H. sapiens	CSF1R	colony stimulating factor 1 receptor	GO:0038145 macrophage colony-stimulating factor signaling pathway;GO:0061518 microglial cell proliferation;GO:0120041 positive regulation of macrophage proliferation	Tyr protein kinase family	CD markers; Predicted intracellular proteins; FDA approved drug targets:Small molecule drugs; Disease related genes; Cancer-related genes:Candidate cancer biomarkers; Enzymes; Kinases:Tyr protein kinases; ENZYME proteins:Transferases; RAS pathway related proteins	Plasma membrane;Vesicles (reliability'])	Imatinib; Sunitinib; ABT-869; 5-CYANO-FURAN-2-CARBOXYLIC ACID [5-HYDROXYMETHYL-2-(4-METHYL-PIPERIDIN-1-YL)-PHENYL]-AMIDE; 6-CHLORO-3-(3-METHYLISOXAZOL-5-YL)-4-PHENYLQUINOLIN-2(1H)-ONE; Fostamatinib; Erdafitinib; Pexidartinib	(M91)PID TCPTP PATHWAY; (M50)PID PTP1B PATHWAY; (M160)PID AVB3 INTEGRIN PATHWAY		0	0	1	1	0	1	0	0	0	0	0	0	1	0	0	0	1	1	1	0	1
54440	SASH3	1	1	54440	Gene_ID	H. sapiens	54440	H. sapiens	SASH3	SAM and SH3 domain containing 3	GO:0002726 positive regulation of T cell cytokine production;GO:0032753 positive regulation of interleukin-4 production;GO:0032743 positive regulation of interleukin-2 production		Predicted intracellular proteins	Plasma membrane (reliability']); Additional: Nuclear bodies;Nucleoplasm				0	0	0	0	0	0	0	0	0	0	0	0	0	0	0	0	0	0	0	0	1
51761	ATP8A2	1	1	51761	Gene_ID	H. sapiens	51761	H. sapiens	ATP8A2	ATPase phospholipid transporting 8A2	GO:0003011 involuntary skeletal muscle contraction;GO:0061091 regulation of phospholipid translocation;GO:0061092 positive regulation of phospholipid translocation		ENZYME proteins:Hydrolases; Disease related genes; Enzymes; Potential drug targets	Plasma membrane (reliability']); Additional: Nucleoplasm				0	0	1	0	0	0	0	0	0	1	0	0	0	1	0	0	0	0	0	0	1
100874222	OBI1-AS1	1	1	100874222	Gene_ID	H. sapiens	100874222	H. sapiens	OBI1-AS1	OBI1 antisense RNA 1								0	0	0	0	0	0	0	0	0	0	0	0	0	0	0	0	0	0	0	0	1
6299	SALL1	1	1	6299	Gene_ID	H. sapiens	6299	H. sapiens	SALL1	spalt like transcription factor 1	GO:0031129 inductive cell-cell signaling;GO:0061034 olfactory bulb mitral cell layer development;GO:0021553 olfactory nerve development		Disease related genes; Transcription factors:Zinc-coordinating DNA-binding domains; Predicted intracellular proteins	Nucleoplasm (reliability']); Additional: Cytosol;Nuclear speckles;Nucleoli				0	0	0	1	0	0	0	0	0	0	0	0	0	0	0	0	0	0	0	0	1
5028	P2RY1	1	1	5028	Gene_ID	H. sapiens	5028	H. sapiens	P2RY1	purinergic receptor P2Y1	GO:0060406 positive regulation of penile erection;GO:0032962 positive regulation of inositol trisphosphate biosynthetic process;GO:0060405 regulation of penile erection		Transporters; G-protein coupled receptors:GPCRs excl olfactory receptors; G-protein coupled receptors:Adenosine and adenine nucleotide receptors				(M5946)HALLMARK COAGULATION	1	0	1	1	0	1	1	0	1	1	0	0	1	1	1	0	1	1	1	0	1
26018	LRIG1	1	1	26018	Gene_ID	H. sapiens	26018	H. sapiens	LRIG1	leucine rich repeats and immunoglobulin like domains 1	GO:0032474 otolith morphogenesis;GO:0048840 otolith development;GO:0060384 innervation			Cytosol (reliability'])		(M13)PID ERBB4 PATHWAY; (M214)PID ERBB1 INTERNALIZATION PATHWAY	(M5947)HALLMARK IL2 STAT5 SIGNALING; (M5906)HALLMARK ESTROGEN RESPONSE EARLY	0	0	0	0	0	0	0	0	0	0	0	0	0	0	0	0	1	0	0	0	1
11342	RNF13	1	1	11342	Gene_ID	H. sapiens	11342	H. sapiens	RNF13	ring finger protein 13	GO:0051865 protein autoubiquitination;GO:0070304 positive regulation of stress-activated protein kinase signaling cascade;GO:0070302 regulation of stress-activated protein kinase signaling cascade		ENZYME proteins:Transferases; Predicted intracellular proteins; Enzymes	Nucleoplasm;Vesicles (reliability']); Additional: Cytosol				0	0	0	0	0	0	0	0	0	0	0	0	0	0	0	0	0	1	0	0	1
3059	HCLS1	1	1	3059	Gene_ID	H. sapiens	3059	H. sapiens	HCLS1	hematopoietic cell-specific Lyn substrate 1	GO:0030854 positive regulation of granulocyte differentiation;GO:0030852 regulation of granulocyte differentiation;GO:0045651 positive regulation of macrophage differentiation		Predicted intracellular proteins	Cytosol;Plasma membrane (reliability'])		(M7)PID FCER1 PATHWAY	(M5898)HALLMARK DNA REPAIR; (M5950)HALLMARK ALLOGRAFT REJECTION	0	0	0	0	0	0	0	0	0	0	0	0	1	0	0	0	0	1	1	0	1
8618	CADPS	1	1	8618	Gene_ID	H. sapiens	8618	H. sapiens	CADPS	calcium dependent secretion activator	GO:1990504 dense core granule exocytosis;GO:0045921 positive regulation of exocytosis;GO:0016079 synaptic vesicle exocytosis		Predicted intracellular proteins	Vesicles (reliability'])	Calcium citrate; Calcium Phosphate; Calcium phosphate dihydrate			1	0	0	0	0	0	1	0	1	0	0	0	1	0	1	0	0	0	0	0	1
51228	GLTP	1	1	51228	Gene_ID	H. sapiens	51228	H. sapiens	GLTP	glycolipid transfer protein	GO:0046836 glycolipid transport;GO:1902389 ceramide 1-phosphate transport;GO:0035627 ceramide transport		Predicted intracellular proteins	Cytosol (reliability'])	Lauric acid; Sphingosine; Capric acid; Lactose			0	0	0	0	0	0	0	0	0	0	0	0	0	0	0	0	0	0	0	0	1
114908	TMEM123	1	1	114908	Gene_ID	H. sapiens	114908	H. sapiens	TMEM123	transmembrane protein 123	GO:0070267 oncosis;GO:0045793 positive regulation of cell size;GO:0070265 necrotic cell death		Predicted intracellular proteins	Golgi apparatus (reliability']); Additional: Cytosol;Vesicles				0	0	0	0	0	0	0	0	0	0	0	0	0	0	0	0	0	0	1	0	1
8635	RNASET2	1	1	8635	Gene_ID	H. sapiens	8635	H. sapiens	RNASET2	ribonuclease T2	GO:0090502 RNA phosphodiester bond hydrolysis, endonucleolytic;GO:0090501 RNA phosphodiester bond hydrolysis;GO:0090305 nucleic acid phosphodiester bond hydrolysis		Disease related genes; Predicted secreted proteins; Predicted intracellular proteins					0	0	0	0	0	0	1	0	0	0	0	0	0	0	0	0	0	0	0	0	1
79651	RHBDF2	1	1	79651	Gene_ID	H. sapiens	79651	H. sapiens	RHBDF2	rhomboid 5 homolog 2	GO:0042058 regulation of epidermal growth factor receptor signaling pathway;GO:1901184 regulation of ERBB signaling pathway;GO:0050709 negative regulation of protein secretion		Predicted intracellular proteins; Peptidases:Serine-type peptidases; Disease related genes; Enzymes; Potential drug targets				(M5939)HALLMARK P53 PATHWAY	0	0	0	0	0	0	0	0	0	0	0	0	1	0	0	0	1	0	0	0	1
22797	TFEC	1	1	22797	Gene_ID	H. sapiens	22797	H. sapiens	TFEC	transcription factor EC	GO:0034605 cellular response to heat;GO:0009408 response to heat;GO:0009266 response to temperature stimulus		Transcription factors:Basic domains; Predicted intracellular proteins	Nucleoplasm (reliability'])		(M195)PID CMYB PATHWAY		0	0	0	0	0	0	0	0	0	0	0	0	0	0	0	0	0	0	0	0	1
286827	TRIM59	1	1	286827	Gene_ID	H. sapiens	286827	H. sapiens	TRIM59	tripartite motif containing 59	GO:0043124 negative regulation of I-kappaB kinase/NF-kappaB signaling;GO:0043122 regulation of I-kappaB kinase/NF-kappaB signaling;GO:0007249 I-kappaB kinase/NF-kappaB signaling		Predicted intracellular proteins	Rods & Rings (reliability'])		(M200)PID ERA GENOMIC PATHWAY		0	0	0	0	0	0	0	0	0	0	0	0	0	0	0	0	0	0	0	0	1
256714	MAP7D2	1	1	256714	Gene_ID	H. sapiens	256714	H. sapiens	MAP7D2	MAP7 domain containing 2	GO:0000226 microtubule cytoskeleton organization;GO:0007017 microtubule-based process;GO:0007010 cytoskeleton organization		Predicted intracellular proteins	Nucleoplasm (reliability']); Additional: Cytosol				0	0	0	0	0	0	0	0	0	0	0	0	0	0	0	0	0	0	0	0	1
183	AGT	1	1	183	Gene_ID	H. sapiens	183	H. sapiens	AGT	angiotensinogen	GO:1905008 regulation of L-lysine import across plasma membrane;GO:1905010 positive regulation of L-lysine import across plasma membrane;GO:1905541 regulation of L-arginine import across plasma membrane		Candidate cardiovascular disease genes; Disease related genes; Predicted secreted proteins		Zinc; Copper; Sparsentan; Zinc acetate	(M11)PID PRL SIGNALING EVENTS PATHWAY; (M167)PID AP1 PATHWAY; (M3468)NABA ECM REGULATORS		1	0	1	0	0	0	0	0	0	1	0	0	1	1	1	1	1	1	1	0	1
5137	PDE1C	1	1	5137	Gene_ID	H. sapiens	5137	H. sapiens	PDE1C	phosphodiesterase 1C	GO:0007165 signal transduction;GO:0023052 signaling;GO:0007154 cell communication		ENZYME proteins:Hydrolases; Predicted intracellular proteins; Enzymes; FDA approved drug targets:Small molecule drugs	Nucleoplasm (reliability'])				0	0	0	0	0	0	0	0	0	0	0	0	0	0	0	0	0	0	0	0	1
339789	LINC00299	1	1	339789	Gene_ID	H. sapiens	339789	H. sapiens	LINC00299	long intergenic non-protein coding RNA 299								0	0	0	0	0	0	0	0	0	0	0	0	0	0	0	0	0	0	0	0	1
116843	SLC18B1	1	1	116843	Gene_ID	H. sapiens	116843	H. sapiens	SLC18B1	solute carrier family 18 member B1	GO:0055085 transmembrane transport;GO:0006810 transport;GO:0051234 establishment of localization		Transporters:Electrochemical Potential-driven transporters; Predicted intracellular proteins	Cytosol (reliability']); Additional: Golgi apparatus				0	0	0	0	0	0	0	0	0	0	0	0	0	0	0	0	0	0	0	0	1
2861	GPR37	1	1	2861	Gene_ID	H. sapiens	2861	H. sapiens	GPR37	G protein-coupled receptor 37	GO:0045915 positive regulation of catecholamine metabolic process;GO:0045964 positive regulation of dopamine metabolic process;GO:0033240 positive regulation of cellular amine metabolic process		Transporters; G-protein coupled receptors:GPCRs excl olfactory receptors	Cytosol;Nuclear membrane (reliability'])				0	1	0	0	0	0	0	0	0	1	0	0	0	0	0	0	0	1	0	0	1
6558	SLC12A2	1	1	6558	Gene_ID	H. sapiens	6558	H. sapiens	SLC12A2	solute carrier family 12 member 2	GO:0045795 positive regulation of cell volume;GO:0061528 aspartate secretion;GO:1904448 regulation of aspartate secretion		FDA approved drug targets:Small molecule drugs; Transporters:Electrochemical Potential-driven transporters	Vesicles (reliability']); Additional: Plasma membrane	Torasemide; Potassium chloride; Bumetanide; Quinethazone		(M5951)HALLMARK SPERMATOGENESIS; (M5901)HALLMARK G2M CHECKPOINT	1	0	1	0	0	0	0	0	0	0	1	0	1	1	0	0	0	0	1	0	1
84553	FAXC	1	1	84553	Gene_ID	H. sapiens	84553	H. sapiens	FAXC	failed axon connections homolog, metaxin like GST domain containing			Predicted intracellular proteins	Nucleoplasm (reliability'])				0	0	0	0	0	0	0	0	0	0	0	0	0	0	0	0	0	0	0	0	1
84239	ATP13A4	1	1	84239	Gene_ID	H. sapiens	84239	H. sapiens	ATP13A4	ATPase 13A4	GO:0006874 cellular calcium ion homeostasis;GO:0055074 calcium ion homeostasis;GO:0072503 cellular divalent inorganic cation homeostasis		Potential drug targets; Disease related genes; Transporters:Primary Active Transporters	Nucleoplasm (reliability'])				0	0	0	0	0	0	0	0	0	0	0	0	0	0	0	0	0	0	0	0	1
54149	C21orf91	1	1	54149	Gene_ID	H. sapiens	54149	H. sapiens	C21orf91	chromosome 21 open reading frame 91	GO:0021895 cerebral cortex neuron differentiation;GO:0060999 positive regulation of dendritic spine development;GO:1900006 positive regulation of dendrite development		Predicted intracellular proteins	Microtubules (reliability']); Additional: Cytokinetic bridge				0	0	1	1	0	0	0	0	0	0	0	0	0	0	0	0	0	0	0	0	1
7040	TGFB1	1	1	7040	Gene_ID	H. sapiens	7040	H. sapiens	TGFB1	transforming growth factor beta 1	GO:0014006 regulation of microglia differentiation;GO:0014008 positive regulation of microglia differentiation;GO:1905313 transforming growth factor beta receptor signaling pathway involved in heart development		Predicted intracellular proteins; Disease related genes; Cancer-related genes:Candidate cancer biomarkers; Predicted secreted proteins; Candidate cardiovascular disease genes	Golgi apparatus (reliability']); Additional: Cytosol	Hyaluronidase (ovine); Terazosin; Hyaluronidase (human recombinant); Foreskin fibroblast (neonatal); Foreskin keratinocyte (neonatal); Hyaluronidase	(M11736)SA MMP CYTOKINE CONNECTION; (M36)PID IL27 PATHWAY; (M162)PID RXR VDR PATHWAY	(M5896)HALLMARK TGF BETA SIGNALING; (M5897)HALLMARK IL6 JAK STAT3 SIGNALING; (M5901)HALLMARK G2M CHECKPOINT	0	1	1	0	0	1	1	0	0	0	0	0	1	0	0	0	1	1	1	0	1
7274	TTPA	1	1	7274	Gene_ID	H. sapiens	7274	H. sapiens	TTPA	alpha tocopherol transfer protein	GO:0090212 negative regulation of establishment of blood-brain barrier;GO:0042360 vitamin E metabolic process;GO:0090210 regulation of establishment of blood-brain barrier		Disease related genes; Predicted intracellular proteins				(M5934)HALLMARK XENOBIOTIC METABOLISM	0	0	0	0	0	0	0	0	0	0	0	0	0	0	0	0	0	0	0	0	1
388662	SLC6A17	1	1	388662	Gene_ID	H. sapiens	388662	H. sapiens	SLC6A17	solute carrier family 6 member 17	GO:0015820 leucine transport;GO:0015803 branched-chain amino acid transport;GO:0015824 proline transport		Potential drug targets; Disease related genes; Transporters:Electrochemical Potential-driven transporters	Golgi apparatus (reliability']); Additional: Nucleoli;Nucleoplasm				0	0	0	1	0	0	0	0	0	0	1	0	0	0	1	0	0	0	0	0	1
58480	RHOU	1	1	58480	Gene_ID	H. sapiens	58480	H. sapiens	RHOU	ras homolog family member U	GO:0032488 Cdc42 protein signal transduction;GO:1903955 positive regulation of protein targeting to mitochondrion;GO:0016601 Rac protein signal transduction		Predicted intracellular proteins			(M5493)WNT SIGNALING		0	1	1	0	0	0	0	1	0	0	0	0	1	0	0	0	0	0	1	0	1
6812	STXBP1	1	1	6812	Gene_ID	H. sapiens	6812	H. sapiens	STXBP1	syntaxin binding protein 1	GO:0106022 positive regulation of vesicle docking;GO:0106020 regulation of vesicle docking;GO:1903294 regulation of glutamate secretion, neurotransmission		Disease related genes; Predicted intracellular proteins	Cytosol;Nucleoplasm (reliability'])			(M5957)HALLMARK PANCREAS BETA CELLS	1	0	1	0	0	0	1	0	1	0	0	0	1	1	1	0	0	0	1	1	1
1266	CNN3	1	1	1266	Gene_ID	H. sapiens	1266	H. sapiens	CNN3	calponin 3	GO:0032780 negative regulation of ATPase activity;GO:0043462 regulation of ATPase activity;GO:0031032 actomyosin structure organization		Predicted intracellular proteins	Actin filaments (reliability']); Additional: Cytosol			(M5909)HALLMARK MYOGENESIS	0	0	0	0	0	0	0	0	0	0	0	0	0	0	0	0	0	0	1	0	1
64231	MS4A6A	1	1	64231	Gene_ID	H. sapiens	64231	H. sapiens	MS4A6A	membrane spanning 4-domains A6A			Predicted intracellular proteins					0	0	0	0	0	0	0	0	0	0	0	0	0	0	0	0	0	0	0	0	1
57471	ERMN	1	1	57471	Gene_ID	H. sapiens	57471	H. sapiens	ERMN	ermin	GO:0008360 regulation of cell shape;GO:0001763 morphogenesis of a branching structure;GO:0007015 actin filament organization		Predicted intracellular proteins	Cell Junctions;Cytosol (reliability'])				0	0	1	0	0	0	0	0	0	0	0	0	0	0	0	0	0	0	1	0	1
79817	MOB3B	1	1	79817	Gene_ID	H. sapiens	79817	H. sapiens	MOB3B	MOB kinase activator 3B	GO:0035330 regulation of hippo signaling;GO:0035329 hippo signaling;GO:1902531 regulation of intracellular signal transduction		Predicted intracellular proteins	Cytosol;Intermediate filaments (reliability'])				0	0	0	0	0	0	0	0	0	0	0	0	0	0	0	0	0	0	0	0	1
9517	SPTLC2	1	1	9517	Gene_ID	H. sapiens	9517	H. sapiens	SPTLC2	serine palmitoyltransferase long chain base subunit 2	GO:0046511 sphinganine biosynthetic process;GO:0006667 sphinganine metabolic process;GO:1904502 regulation of lipophagy		Potential drug targets; Disease related genes; ENZYME proteins:Transferases; Enzymes	Mitochondria (reliability'])	Pyridoxal phosphate; Serine			0	0	0	0	0	0	0	0	0	0	0	0	0	0	0	0	0	0	0	0	1
54443	ANLN	1	1	54443	Gene_ID	H. sapiens	54443	H. sapiens	ANLN	anillin actin binding protein	GO:0000921 septin ring assembly;GO:1904170 regulation of bleb assembly;GO:1904172 positive regulation of bleb assembly		Disease related genes; Predicted intracellular proteins	Nucleoplasm (reliability']); Additional: Midbody			(M5893)HALLMARK MITOTIC SPINDLE	0	0	1	0	0	0	0	1	0	0	0	0	0	0	0	0	0	0	1	0	1
5638	PRRG1	1	1	5638	Gene_ID	H. sapiens	5638	H. sapiens	PRRG1	proline rich and Gla domain 1			Predicted intracellular proteins	Plasma membrane;Vesicles (reliability']); Additional: Nucleoplasm				0	0	0	0	0	0	0	0	0	0	0	0	0	0	0	0	0	0	0	0	1
64092	SAMSN1	1	1	64092	Gene_ID	H. sapiens	64092	H. sapiens	SAMSN1	SAM domain, SH3 domain and nuclear localization signals 1	GO:0050869 negative regulation of B cell activation;GO:0002820 negative regulation of adaptive immune response;GO:0050732 negative regulation of peptidyl-tyrosine phosphorylation		Predicted intracellular proteins	Plasma membrane (reliability']); Additional: Nucleoplasm				0	0	0	0	0	0	0	0	0	0	0	0	0	0	0	0	0	1	0	0	1
6900	CNTN2	1	1	6900	Gene_ID	H. sapiens	6900	H. sapiens	CNTN2	contactin 2	GO:0071206 establishment of protein localization to juxtaparanode region of axon;GO:0060168 positive regulation of adenosine receptor signaling pathway;GO:0045163 clustering of voltage-gated potassium channels		Predicted intracellular proteins; Transporters:Accessory Factors Involved in Transport; Disease related genes; Predicted secreted proteins; Potential drug targets					1	0	1	1	1	1	0	0	0	1	0	0	0	0	0	0	0	0	1	0	1
4591	TRIM37	1	1	4591	Gene_ID	H. sapiens	4591	H. sapiens	TRIM37	tripartite motif containing 37	GO:0070842 aggresome assembly;GO:0036353 histone H2A-K119 monoubiquitination;GO:0046600 negative regulation of centriole replication		Predicted intracellular proteins; Disease related genes; Enzymes; Potential drug targets; ENZYME proteins:Transferases					0	0	0	0	0	0	0	0	0	0	0	1	0	0	0	0	0	0	1	0	1
6456	SH3GL2	1	1	6456	Gene_ID	H. sapiens	6456	H. sapiens	SH3GL2	SH3 domain containing GRB2 like 2, endophilin A1	GO:0099050 vesicle scission;GO:0097753 membrane bending;GO:1905604 negative regulation of maintenance of permeability of blood-brain barrier		Predicted intracellular proteins	Microtubules (reliability']); Additional: Cytokinetic bridge;Mitotic spindle		(M214)PID ERBB1 INTERNALIZATION PATHWAY; (M12)PID RHOA PATHWAY; (M48)PID MET PATHWAY	(M5910)HALLMARK PROTEIN SECRETION	0	0	1	0	0	0	0	0	1	0	0	1	0	0	1	0	1	0	0	0	1
56139	PCDHA10	1	1	56139	Gene_ID	H. sapiens	56139	H. sapiens	PCDHA10	protocadherin alpha 10	GO:0007156 homophilic cell adhesion via plasma membrane adhesion molecules;GO:0098742 cell-cell adhesion via plasma-membrane adhesion molecules;GO:0098609 cell-cell adhesion		Predicted secreted proteins					0	0	0	0	0	0	0	0	0	0	0	0	0	0	0	0	0	0	0	0	1
391	RHOG	1	1	391	Gene_ID	H. sapiens	391	H. sapiens	RHOG	ras homolog family member G	GO:0043652 engulfment of apoptotic cell;GO:0008045 motor neuron axon guidance;GO:1900027 regulation of ruffle assembly		Predicted intracellular proteins			(M71)PID ILK PATHWAY; (M187)PID TRKR PATHWAY	(M5921)HALLMARK COMPLEMENT; (M5932)HALLMARK INFLAMMATORY RESPONSE	0	0	1	0	0	0	1	1	1	0	0	0	0	0	0	0	0	0	1	0	1
117584	RFFL	1	1	117584	Gene_ID	H. sapiens	117584	H. sapiens	RFFL	ring finger and FYVE like domain containing E3 ubiquitin protein ligase	GO:2001271 negative regulation of cysteine-type endopeptidase activity involved in execution phase of apoptosis;GO:2001270 regulation of cysteine-type endopeptidase activity involved in execution phase of apoptosis;GO:0010804 negative regulation of tumor necrosis factor-mediated signaling pathway		ENZYME proteins:Transferases; Predicted intracellular proteins; Enzymes	Vesicles (reliability'])		(M128)PID TNF PATHWAY		0	0	0	0	0	0	0	0	0	0	0	0	0	0	0	0	0	0	0	0	1
347689	SOX2-OT	1	1	347689	Gene_ID	H. sapiens	347689	H. sapiens	SOX2-OT	SOX2 overlapping transcript	GO:0007275 multicellular organism development;GO:0048856 anatomical structure development;GO:0032502 developmental process							0	0	0	0	0	0	0	0	0	0	0	0	0	0	0	0	0	0	0	0	1
55861	DBNDD2	1	1	55861	Gene_ID	H. sapiens	55861	H. sapiens	DBNDD2	dysbindin domain containing 2	GO:0006469 negative regulation of protein kinase activity;GO:0033673 negative regulation of kinase activity;GO:0051348 negative regulation of transferase activity		Predicted intracellular proteins	Cytosol;Nucleoplasm (reliability'])				0	0	0	0	0	0	0	0	0	0	0	0	0	0	0	0	0	0	0	0	1
23533	PIK3R5	1	1	23533	Gene_ID	H. sapiens	23533	H. sapiens	PIK3R5	phosphoinositide-3-kinase regulatory subunit 5	GO:0043551 regulation of phosphatidylinositol 3-kinase activity;GO:0043550 regulation of lipid kinase activity;GO:0014068 positive regulation of phosphatidylinositol 3-kinase signaling		Disease related genes; Predicted intracellular proteins	Cytosol (reliability']); Additional: Centriolar satellite		(M177)PID EPHA FWDPATHWAY; (M1315)SIG PIP3 SIGNALING IN B LYMPHOCYTES; (M5193)SIG CHEMOTAXIS	(M5897)HALLMARK IL6 JAK STAT3 SIGNALING; (M5921)HALLMARK COMPLEMENT; (M5932)HALLMARK INFLAMMATORY RESPONSE	0	0	0	0	0	0	0	0	0	0	0	0	0	0	0	0	0	1	0	0	1
122060	SLAIN1	1	1	122060	Gene_ID	H. sapiens	122060	H. sapiens	SLAIN1	SLAIN motif family member 1			Predicted intracellular proteins					0	0	0	0	0	0	0	0	0	0	0	0	0	0	0	0	0	0	0	0	1
56141	PCDHA7	1	1	56141	Gene_ID	H. sapiens	56141	H. sapiens	PCDHA7	protocadherin alpha 7	GO:0009988 cell-cell recognition;GO:0007156 homophilic cell adhesion via plasma membrane adhesion molecules;GO:0008037 cell recognition							0	0	0	0	0	0	0	0	0	0	0	0	0	0	0	0	0	0	0	0	1
528	ATP6V1C1	1	1	528	Gene_ID	H. sapiens	528	H. sapiens	ATP6V1C1	ATPase H+ transporting V1 subunit C1	GO:0090383 phagosome acidification;GO:0015682 ferric iron transport;GO:0033572 transferrin transport		FDA approved drug targets:Small molecule drugs; Predicted intracellular proteins; Transporters:Primary Active Transporters	Nucleoplasm (reliability']); Additional: Cytosol	D-tartaric acid; Thonzonium		(M5941)HALLMARK UV RESPONSE UP; (M5936)HALLMARK OXIDATIVE PHOSPHORYLATION	0	1	0	0	0	0	0	0	0	0	1	0	0	0	0	0	1	0	0	0	1
718	C3	1	1	718	Gene_ID	H. sapiens	718	H. sapiens	C3	complement C3	GO:0001970 positive regulation of activation of membrane attack complex;GO:0150064 vertebrate eye-specific patterning;GO:0001798 positive regulation of type IIa hypersensitivity		Predicted intracellular proteins; Disease related genes; FDA approved drug targets:Biotech drugs; Predicted secreted proteins; Candidate cardiovascular disease genes		Human immunoglobulin G; Zinc; S-Hydroxycysteine; Mirococept; Copper; Zinc acetate; Zinc chloride; Zinc sulfate, unspecified form	(M119)PID ERB GENOMIC PATHWAY; (M169)PID INTEGRIN2 PATHWAY; (M200)PID ERA GENOMIC PATHWAY	(M5946)HALLMARK COAGULATION; (M5905)HALLMARK ADIPOGENESIS; (M5921)HALLMARK COMPLEMENT	0	0	0	0	1	0	1	0	1	0	0	1	0	1	0	1	0	0	0	0	1
55314	TMEM144	1	1	55314	Gene_ID	H. sapiens	55314	H. sapiens	TMEM144	transmembrane protein 144	GO:0034219 carbohydrate transmembrane transport;GO:0008643 carbohydrate transport;GO:0055085 transmembrane transport		Predicted intracellular proteins	Mitochondria (reliability'])				0	0	0	0	0	0	0	0	0	0	0	0	0	0	0	0	0	0	0	0	1
199	AIF1	1	1	199	Gene_ID	H. sapiens	199	H. sapiens	AIF1	allograft inflammatory factor 1	GO:0014739 positive regulation of muscle hyperplasia;GO:0014738 regulation of muscle hyperplasia;GO:0071673 positive regulation of smooth muscle cell chemotaxis		Predicted intracellular proteins	Cytosol (reliability'])				0	0	1	1	0	0	1	1	1	0	0	0	1	0	1	0	0	0	1	0	1
929	CD14	1	1	929	Gene_ID	H. sapiens	929	H. sapiens	CD14	CD14 molecule	GO:0071725 response to triacyl bacterial lipopeptide;GO:0071727 cellular response to triacyl bacterial lipopeptide;GO:0038123 toll-like receptor TLR1:TLR2 signaling pathway		CD markers; Cancer-related genes:Candidate cancer biomarkers; Predicted secreted proteins	Vesicles (reliability'])		(M264)PID TOLL ENDOGENOUS PATHWAY; (M277)PID INTEGRIN A4B1 PATHWAY; (M18)PID INTEGRIN1 PATHWAY	(M5897)HALLMARK IL6 JAK STAT3 SIGNALING; (M5902)HALLMARK APOPTOSIS; (M5932)HALLMARK INFLAMMATORY RESPONSE	0	0	0	0	0	0	1	0	1	0	0	1	1	0	0	1	0	0	0	0	1
84249	PSD2	1	1	84249	Gene_ID	H. sapiens	84249	H. sapiens	PSD2	pleckstrin and Sec7 domain containing 2	GO:0032012 regulation of ARF protein signal transduction;GO:0032011 ARF protein signal transduction;GO:0046578 regulation of Ras protein signal transduction		Predicted intracellular proteins					0	0	0	0	0	0	0	0	0	0	0	0	0	0	0	0	0	0	0	0	1
54893	MTMR10	1	1	54893	Gene_ID	H. sapiens	54893	H. sapiens	MTMR10	myotubularin related protein 10	GO:0046856 phosphatidylinositol dephosphorylation;GO:0046839 phospholipid dephosphorylation;GO:0046488 phosphatidylinositol metabolic process		Predicted intracellular proteins	Nuclear bodies;Nucleoplasm (reliability']); Additional: Cytosol			(M5953)HALLMARK KRAS SIGNALING UP	0	0	0	0	0	0	0	0	0	0	0	0	0	0	0	0	0	0	0	0	1
56136	PCDHA13	1	1	56136	Gene_ID	H. sapiens	56136	H. sapiens	PCDHA13	protocadherin alpha 13	GO:0007156 homophilic cell adhesion via plasma membrane adhesion molecules;GO:0098742 cell-cell adhesion via plasma-membrane adhesion molecules;GO:0098609 cell-cell adhesion							0	0	0	0	0	0	0	0	0	0	0	0	0	0	0	0	0	0	0	0	1
23057	NMNAT2	1	1	23057	Gene_ID	H. sapiens	23057	H. sapiens	NMNAT2	nicotinamide nucleotide adenylyltransferase 2	GO:0009435 NAD biosynthetic process;GO:0019674 NAD metabolic process;GO:0019359 nicotinamide nucleotide biosynthetic process		ENZYME proteins:Transferases; Predicted intracellular proteins; Enzymes					0	1	0	0	0	0	0	0	0	0	0	0	0	0	0	0	0	0	0	0	1
3920	LAMP2	1	1	3920	Gene_ID	H. sapiens	3920	H. sapiens	LAMP2	lysosomal associated membrane protein 2	GO:0061740 protein targeting to lysosome involved in chaperone-mediated autophagy;GO:0071211 protein targeting to vacuole involved in autophagy;GO:1905146 lysosomal protein catabolic process		CD markers; Disease related genes; Transporters; Potential drug targets	Plasma membrane;Vesicles (reliability'])			(M5910)HALLMARK PROTEIN SECRETION; (M5946)HALLMARK COAGULATION; (M5921)HALLMARK COMPLEMENT	0	0	0	0	0	0	1	0	0	0	0	0	0	0	0	0	0	0	0	0	1
7805	LAPTM5	1	1	7805	Gene_ID	H. sapiens	7805	H. sapiens	LAPTM5	lysosomal protein transmembrane 5	GO:1990823 response to leukemia inhibitory factor;GO:1990830 cellular response to leukemia inhibitory factor;GO:0071345 cellular response to cytokine stimulus		Transporters:Electrochemical Potential-driven transporters	Cytosol (reliability'])			(M5953)HALLMARK KRAS SIGNALING UP	0	0	0	0	0	0	0	0	0	0	0	0	0	0	0	0	0	0	0	0	1
7368	UGT8	1	1	7368	Gene_ID	H. sapiens	7368	H. sapiens	UGT8	UDP glycosyltransferase 8	GO:0002175 protein localization to paranode region of axon;GO:0006682 galactosylceramide biosynthetic process;GO:0019375 galactolipid biosynthetic process		ENZYME proteins:Transferases; Predicted intracellular proteins; Enzymes	Mitochondria (reliability'])				0	0	1	0	0	1	0	0	0	0	0	0	0	0	0	0	0	0	0	0	1
9892	SNAP91	1	1	9892	Gene_ID	H. sapiens	9892	H. sapiens	SNAP91	synaptosome associated protein 91	GO:0016185 synaptic vesicle budding from presynaptic endocytic zone membrane;GO:0070142 synaptic vesicle budding;GO:0048268 clathrin coat assembly		Predicted intracellular proteins	Centrosome;Cytosol (reliability'])			(M5951)HALLMARK SPERMATOGENESIS; (M5953)HALLMARK KRAS SIGNALING UP	0	0	0	0	0	0	0	0	1	0	0	0	0	0	1	0	0	0	0	0	1
3689	ITGB2	1	1	3689	Gene_ID	H. sapiens	3689	H. sapiens	ITGB2	integrin subunit beta 2	GO:0045914 negative regulation of catecholamine metabolic process;GO:0045963 negative regulation of dopamine metabolic process;GO:2000361 regulation of prostaglandin-E synthase activity		CD markers; Disease related genes; Predicted intracellular proteins	Plasma membrane (reliability']); Additional: Rods & Rings		(M47)PID INTEGRIN CS PATHWAY; (M169)PID INTEGRIN2 PATHWAY; (M159)PID AMB2 NEUTROPHILS PATHWAY	(M5924)HALLMARK MTORC1 SIGNALING; (M5950)HALLMARK ALLOGRAFT REJECTION; (M5953)HALLMARK KRAS SIGNALING UP	0	0	1	0	0	0	1	0	1	0	0	1	1	0	1	1	0	1	0	0	1
9415	FADS2	1	1	9415	Gene_ID	H. sapiens	9415	H. sapiens	FADS2	fatty acid desaturase 2	GO:0036109 alpha-linolenic acid metabolic process;GO:0043651 linoleic acid metabolic process;GO:0006636 unsaturated fatty acid biosynthetic process		ENZYME proteins:Oxidoreductases; Predicted intracellular proteins; Enzymes; FDA approved drug targets:Small molecule drugs		alpha-Linolenic acid		(M5892)HALLMARK CHOLESTEROL HOMEOSTASIS; (M5948)HALLMARK BILE ACID METABOLISM; (M5924)HALLMARK MTORC1 SIGNALING	0	0	0	0	0	0	0	0	0	0	0	0	0	0	0	0	0	0	0	0	1
3400	ID4	1	1	3400	Gene_ID	H. sapiens	3400	H. sapiens	ID4	inhibitor of DNA binding 4, HLH protein	GO:0061682 seminal vesicle morphogenesis;GO:0060741 prostate gland stromal morphogenesis;GO:0061107 seminal vesicle development		Transcription factors:Basic domains; Predicted intracellular proteins	Nucleoplasm (reliability'])				0	0	1	1	0	1	0	0	0	0	0	0	0	0	0	0	1	0	0	0	1
3344	FOXN2	1	1	3344	Gene_ID	H. sapiens	3344	H. sapiens	FOXN2	forkhead box N2	GO:0035914 skeletal muscle cell differentiation;GO:0007519 skeletal muscle tissue development;GO:0060538 skeletal muscle organ development		Transcription factors:Helix-turn-helix domains; Predicted intracellular proteins	Nucleoplasm (reliability']); Additional: Vesicles				0	0	0	0	0	0	0	0	0	0	0	0	0	0	0	0	0	0	0	0	1
5777	PTPN6	1	1	5777	Gene_ID	H. sapiens	5777	H. sapiens	PTPN6	protein tyrosine phosphatase non-receptor type 6	GO:0033277 abortive mitotic cell cycle;GO:1905867 epididymis development;GO:0002924 negative regulation of humoral immune response mediated by circulating immunoglobulin		ENZYME proteins:Hydrolases; Predicted intracellular proteins; Enzymes	Nucleoplasm (reliability']); Additional: Nucleoli	Tiludronic acid	(M233)PID EPO PATHWAY; (M127)PID ERBB1 RECEPTOR PROXIMAL PATHWAY; (M142)PID AJDISS 2PATHWAY	(M5907)HALLMARK ESTROGEN RESPONSE LATE; (M5913)HALLMARK INTERFERON GAMMA RESPONSE; (M5950)HALLMARK ALLOGRAFT REJECTION	0	0	1	0	0	0	1	0	0	0	1	1	0	1	0	1	1	1	0	0	1
56650	CLDND1	1	1	56650	Gene_ID	H. sapiens	56650	H. sapiens	CLDND1	claudin domain containing 1			Transporters:Accessory Factors Involved in Transport; Predicted intracellular proteins	Nucleoplasm (reliability']); Additional: Cytosol;Nucleoli				0	0	0	0	0	0	0	0	0	0	0	0	0	0	0	0	0	0	0	0	1
5962	RDX	1	1	5962	Gene_ID	H. sapiens	5962	H. sapiens	RDX	radixin	GO:0032487 regulation of Rap protein signal transduction;GO:2000643 positive regulation of early endosome to late endosome transport;GO:1902965 regulation of protein localization to early endosome		Disease related genes; Predicted intracellular proteins	Plasma membrane (reliability']); Additional: Nucleoplasm	1D-myo-inositol 1,4,5-trisphosphate	(M12)PID RHOA PATHWAY		0	0	1	0	0	0	0	1	1	0	0	0	0	0	0	0	1	0	1	0	1
2210	FCGR1B	1	1	2210	Gene_ID	H. sapiens	2210	H. sapiens	FCGR1B	Fc fragment of IgG receptor Ib	GO:0002479 antigen processing and presentation of exogenous peptide antigen via MHC class I, TAP-dependent;GO:0042590 antigen processing and presentation of exogenous peptide antigen via MHC class I;GO:0060333 interferon-gamma-mediated signaling pathway		Predicted intracellular proteins; FDA approved drug targets:Biotech drugs					0	0	0	0	0	0	0	0	0	0	0	0	0	0	0	1	0	0	0	0	1
950	SCARB2	1	1	950	Gene_ID	H. sapiens	950	H. sapiens	SCARB2	scavenger receptor class B member 2	GO:1905123 regulation of glucosylceramidase activity;GO:0015917 aminophospholipid transport;GO:1904978 regulation of endosome organization		Disease related genes	Cytosol (reliability'])				0	0	1	0	0	0	0	0	0	0	0	0	0	0	0	0	0	0	0	0	1
4036	LRP2	1	1	4036	Gene_ID	H. sapiens	4036	H. sapiens	LRP2	LDL receptor related protein 2	GO:1905167 positive regulation of lysosomal protein catabolic process;GO:0070447 positive regulation of oligodendrocyte progenitor proliferation;GO:1904352 positive regulation of protein catabolic process in the vacuole		Transporters; Disease related genes; Predicted intracellular proteins; Potential drug targets	Mitochondria;Vesicles (reliability'])	Urokinase; Insulin pork; Gentamicin	(M211)PID HEDGEHOG 2PATHWAY		0	0	1	1	0	1	0	0	0	0	0	0	0	0	0	0	1	0	0	0	1
63976	PRDM16	1	1	63976	Gene_ID	H. sapiens	63976	H. sapiens	PRDM16	PR/SET domain 16	GO:0050872 white fat cell differentiation;GO:0090336 positive regulation of brown fat cell differentiation;GO:0043586 tongue development		Cancer-related genes:Candidate cancer biomarkers; Disease related genes; Transcription factors:Zinc-coordinating DNA-binding domains; Predicted intracellular proteins	Nucleoplasm (reliability'])				0	1	0	0	0	0	0	0	0	0	0	0	0	0	0	0	1	0	0	0	1
4674	NAP1L2	1	1	4674	Gene_ID	H. sapiens	4674	H. sapiens	NAP1L2	nucleosome assembly protein 1 like 2	GO:0071442 positive regulation of histone H3-K14 acetylation;GO:0071440 regulation of histone H3-K14 acetylation;GO:2000617 positive regulation of histone H3-K9 acetylation		Predicted intracellular proteins	Cytosol;Plasma membrane (reliability'])			(M5953)HALLMARK KRAS SIGNALING UP	0	0	1	0	0	0	0	0	0	0	0	0	0	0	0	0	0	0	1	0	1
10011	SRA1	1	1	10011	Gene_ID	H. sapiens	10011	H. sapiens	SRA1	steroid receptor RNA activator 1	GO:0071391 cellular response to estrogen stimulus;GO:0045662 negative regulation of myoblast differentiation;GO:0045661 regulation of myoblast differentiation		Predicted intracellular proteins	Nucleoplasm (reliability']); Additional: Cytosol;Microtubules		(M200)PID ERA GENOMIC PATHWAY		0	0	0	0	0	0	0	0	0	0	0	0	0	0	0	0	0	0	0	0	1
10687	PNMA2	1	1	10687	Gene_ID	H. sapiens	10687	H. sapiens	PNMA2	PNMA family member 2	GO:0043065 positive regulation of apoptotic process;GO:0043068 positive regulation of programmed cell death;GO:0010942 positive regulation of cell death		Predicted intracellular proteins					0	0	0	0	0	0	0	0	0	0	0	0	0	0	0	0	0	0	0	0	1
57477	SHROOM4	1	1	57477	Gene_ID	H. sapiens	57477	H. sapiens	SHROOM4	shroom family member 4	GO:0050890 cognition;GO:0007015 actin filament organization;GO:0030036 actin cytoskeleton organization		Disease related genes; Predicted intracellular proteins	Focal adhesion sites (reliability']); Additional: Vesicles				0	0	0	1	0	0	0	0	0	1	0	0	0	0	0	0	0	0	1	0	1
27133	KCNH5	1	1	27133	Gene_ID	H. sapiens	27133	H. sapiens	KCNH5	potassium voltage-gated channel subfamily H member 5	GO:0010389 regulation of G2/M transition of mitotic cell cycle;GO:1902749 regulation of cell cycle G2/M phase transition;GO:0071804 cellular potassium ion transport		Voltage-gated ion channels:Voltage-Gated Potassium Channels	Centrosome (reliability']); Additional: Cytosol;Nucleoplasm				0	0	0	0	0	0	0	0	0	0	1	0	0	1	0	0	0	0	0	1	1
2263	FGFR2	1	1	2263	Gene_ID	H. sapiens	2263	H. sapiens	FGFR2	fibroblast growth factor receptor 2	GO:0035602 fibroblast growth factor receptor signaling pathway involved in negative regulation of apoptotic process in bone marrow;GO:0035603 fibroblast growth factor receptor signaling pathway involved in hemopoiesis;GO:0035604 fibroblast growth factor receptor signaling pathway involved in positive regulation of cell proliferation in bone marrow	Tyr protein kinase family	CD markers; Predicted intracellular proteins; FDA approved drug targets:Small molecule drugs; Disease related genes; FDA approved drug targets:Biotech drugs; Cancer-related genes:Candidate cancer biomarkers; Cancer-related genes:Mutational cancer driver genes; Predicted secreted proteins; Enzymes; Kinases:Tyr protein kinases; ENZYME proteins:Transferases; RAS pathway related proteins; Cancer-rela…	Cell Junctions (reliability']); Additional: Nucleoplasm;Vesicles	Palifermin; Thalidomide; Heparin; Sucrosofate; 3-[4-(1-formylpiperazin-4-yl)-benzylidenyl]-2-indolinone; 4-[4-(1-Amino-1-Methylethyl)Phenyl]-5-Chloro-N-[4-(2-Morpholin-4-Ylethyl)Phenyl]Pyrimidin-2-Amine; Regorafenib; Ponatinib; Lenvatinib; Nintedanib; Foreskin fibroblast (neonatal); Foreskin keratinocyte (neonatal); Fostamatinib; Erdafitinib; Pemigatinib; Selpercatinib	(M276)PID FGF PATHWAY		0	0	1	1	0	0	0	0	0	0	0	0	0	0	0	0	1	1	0	0	1
1520	CTSS	1	1	1520	Gene_ID	H. sapiens	1520	H. sapiens	CTSS	cathepsin S	GO:0034769 basement membrane disassembly;GO:0097067 cellular response to thyroid hormone stimulus;GO:0010447 response to acidic pH		ENZYME proteins:Hydrolases; Peptidases:Cysteine-type peptidases; Predicted intracellular proteins; Enzymes	Vesicles (reliability'])	Morpholine-4-Carboxylic Acid [1s-(2-Benzyloxy-1r-Cyano-Ethylcarbamoyl)-3-Methyl-Butyl]Amide; Morpholine-4-Carboxylic Acid (1-(3-Benzenesulfonyl-1-Phenethylallylcarbamoyl)-3-Methylbutyl)-Amide; Morpholine-4-Carboxylic Acid [1-(2-Benzylsulfanyl-1-Formyl-Ethylcarbamoyl)-2-Phenyl-Ethyl]-Amide; N-[1-(AMINOMETHYL)CYCLOPROPYL]-3-(MORPHOLIN-4-YLSULFONYL)-N~2~-[(1S)-2,2,2-TRIFLUORO-1-(4-FLUOROPHENYL)ETHYL…	(M3468)NABA ECM REGULATORS; (M5885)NABA MATRISOME ASSOCIATED; (M5889)NABA MATRISOME	(M5921)HALLMARK COMPLEMENT; (M5950)HALLMARK ALLOGRAFT REJECTION; (M5953)HALLMARK KRAS SIGNALING UP	0	0	0	0	0	0	1	0	0	0	0	1	0	1	0	1	0	0	0	0	1
25963	TMEM87A	1	1	25963	Gene_ID	H. sapiens	25963	H. sapiens	TMEM87A	transmembrane protein 87A	GO:0042147 retrograde transport, endosome to Golgi;GO:0016482 cytosolic transport;GO:0016197 endosomal transport		Predicted intracellular proteins	Golgi apparatus (reliability'])				0	0	0	0	0	0	0	0	0	0	0	0	0	0	0	0	0	0	0	0	1
10351	ABCA8	1	1	10351	Gene_ID	H. sapiens	10351	H. sapiens	ABCA8	ATP binding cassette subfamily A member 8	GO:0006869 lipid transport;GO:0010876 lipid localization;GO:0055085 transmembrane transport		Transporters:Primary Active Transporters	Nucleoplasm (reliability']); Additional: Cytosol			(M5948)HALLMARK BILE ACID METABOLISM	0	0	0	0	0	0	0	0	0	0	0	0	0	0	0	0	0	0	0	0	1
23209	MLC1	1	1	23209	Gene_ID	H. sapiens	23209	H. sapiens	MLC1	modulator of VRAC current 1	GO:0072584 caveolin-mediated endocytosis;GO:0047484 regulation of response to osmotic stress;GO:0071397 cellular response to cholesterol		Transporters; Disease related genes; Potential drug targets					0	0	0	0	0	0	0	0	0	0	0	0	0	0	0	0	0	0	0	0	1
9341	VAMP3	1	1	9341	Gene_ID	H. sapiens	9341	H. sapiens	VAMP3	vesicle associated membrane protein 3	GO:1903593 regulation of histamine secretion by mast cell;GO:0002349 histamine production involved in inflammatory response;GO:0002441 histamine secretion involved in inflammatory response		Cancer-related genes:Candidate cancer biomarkers; Transporters:Transporter channels and pores			(M67)PID ARF6 TRAFFICKING PATHWAY	(M5910)HALLMARK PROTEIN SECRETION	0	0	1	0	0	0	1	0	1	0	0	1	1	1	1	0	0	0	0	0	1
10148	EBI3	1	1	10148	Gene_ID	H. sapiens	10148	H. sapiens	EBI3	Epstein-Barr virus induced 3	GO:0033210 leptin-mediated signaling pathway;GO:0070106 interleukin-27-mediated signaling pathway;GO:0070757 interleukin-35-mediated signaling pathway		Predicted secreted proteins			(M36)PID IL27 PATHWAY; (M5883)NABA SECRETED FACTORS; (M5885)NABA MATRISOME ASSOCIATED	(M5897)HALLMARK IL6 JAK STAT3 SIGNALING; (M5932)HALLMARK INFLAMMATORY RESPONSE	0	0	0	0	0	0	0	0	0	0	0	0	0	0	0	0	0	0	0	0	1
30812	SOX8	1	1	30812	Gene_ID	H. sapiens	30812	H. sapiens	SOX8	SRY-box transcription factor 8	GO:0060221 retinal rod cell differentiation;GO:0072034 renal vesicle induction;GO:0072289 metanephric nephron tubule formation		Transcription factors:Other all-alpha-helical DNA-binding domains; Predicted intracellular proteins	Nucleoplasm (reliability'])				0	0	1	0	0	1	0	0	0	0	0	0	0	0	0	0	0	0	0	0	1
80005	DOCK5	1	1	80005	Gene_ID	H. sapiens	80005	H. sapiens	DOCK5	dedicator of cytokinesis 5	GO:1904694 negative regulation of vascular smooth muscle contraction;GO:0045906 negative regulation of vasoconstriction;GO:0003056 regulation of vascular smooth muscle contraction		Predicted intracellular proteins	Cytosol (reliability'])				0	0	1	0	0	0	0	0	0	0	0	0	0	0	0	0	0	0	1	0	1
7454	WAS	1	1	7454	Gene_ID	H. sapiens	7454	H. sapiens	WAS	WASP actin nucleation promoting factor	GO:0002625 regulation of T cell antigen processing and presentation;GO:0002457 T cell antigen processing and presentation;GO:2000601 positive regulation of Arp2/3 complex-mediated actin nucleation		Predicted intracellular proteins; Disease related genes; Cancer-related genes	Plasma membrane (reliability']); Additional: Cytosol	(S)-wiskostatin	(M34)PID TCR PATHWAY	(M5921)HALLMARK COMPLEMENT; (M5950)HALLMARK ALLOGRAFT REJECTION	0	0	1	0	0	0	0	1	1	0	0	1	0	0	0	1	0	1	1	0	1
9331	B4GALT6	1	1	9331	Gene_ID	H. sapiens	9331	H. sapiens	B4GALT6	beta-1,4-galactosyltransferase 6	GO:0001572 lactosylceramide biosynthetic process;GO:0046478 lactosylceramide metabolic process;GO:0010706 ganglioside biosynthetic process via lactosylceramide		ENZYME proteins:Transferases; Predicted intracellular proteins; Enzymes					0	0	1	0	0	1	0	0	0	0	0	0	0	0	0	0	0	0	0	0	1
4905	NSF	1	1	4905	Gene_ID	H. sapiens	4905	H. sapiens	NSF	N-ethylmaleimide sensitive factor, vesicle fusing ATPase	GO:0048211 Golgi vesicle docking;GO:0035494 SNARE complex disassembly;GO:0001921 positive regulation of receptor recycling		ENZYME proteins:Hydrolases; Predicted intracellular proteins; Enzymes; Transporters:Transporter channels and pores	Cytosol (reliability'])	1-Ethyl-Pyrrolidine-2,5-Dione			0	0	0	0	0	0	0	0	1	0	1	0	1	0	1	0	0	0	0	1	1
8613	PLPP3	1	1	8613	Gene_ID	H. sapiens	8613	H. sapiens	PLPP3	phospholipid phosphatase 3	GO:0044328 canonical Wnt signaling pathway involved in positive regulation of endothelial cell migration;GO:0044329 canonical Wnt signaling pathway involved in positive regulation of cell-cell adhesion;GO:0044330 canonical Wnt signaling pathway involved in positive regulation of wound healing		ENZYME proteins:Hydrolases; Enzymes	Golgi apparatus (reliability'])			(M5942)HALLMARK UV RESPONSE DN; (M5890)HALLMARK TNFA SIGNALING VIA NFKB	0	0	0	0	0	0	0	0	0	0	0	0	0	0	0	0	0	0	0	0	1
23239	PHLPP1	1	1	23239	Gene_ID	H. sapiens	23239	H. sapiens	PHLPP1	PH domain and leucine rich repeat protein phosphatase 1	GO:0002249 lymphocyte anergy;GO:0002667 regulation of T cell anergy;GO:0002870 T cell anergy		ENZYME proteins:Hydrolases; Predicted intracellular proteins; Enzymes					0	0	0	0	0	0	0	0	0	0	0	0	0	0	0	0	0	1	0	0	1
240	ALOX5	1	1	240	Gene_ID	H. sapiens	240	H. sapiens	ALOX5	arachidonate 5-lipoxygenase	GO:1901753 leukotriene A4 biosynthetic process;GO:1901751 leukotriene A4 metabolic process;GO:0002538 arachidonic acid metabolite production involved in inflammatory response		ENZYME proteins:Oxidoreductases; Predicted intracellular proteins; Enzymes; FDA approved drug targets:Small molecule drugs	Nucleoplasm (reliability'])	Vitamin E; Masoprocol; Aminosalicylic acid; Mesalazine; Montelukast; Diethylcarbamazine; Zileuton; Sulfasalazine; Meclofenamic acid; Balsalazide; Minocycline; Hyperforin; Resveratrol; Licofelone; MLN-977; Morniflumate; Diacerein; Fostamatinib; Rhein; alpha-Tocopherol succinate; D-alpha-Tocopherol acetate			0	0	1	0	0	0	1	0	0	0	0	0	1	0	0	0	0	1	0	0	1
84133	ZNRF3	1	1	84133	Gene_ID	H. sapiens	84133	H. sapiens	ZNRF3	zinc and ring finger 3	GO:0038018 Wnt receptor catabolic process;GO:2000051 negative regulation of non-canonical Wnt signaling pathway;GO:2000095 regulation of Wnt signaling pathway, planar cell polarity pathway		ENZYME proteins:Transferases; Enzymes	Golgi apparatus (reliability'])				0	0	0	0	0	0	0	0	0	0	0	0	0	0	0	0	0	0	0	0	1
23446	SLC44A1	1	1	23446	Gene_ID	H. sapiens	23446	H. sapiens	SLC44A1	solute carrier family 44 member 1	GO:0042426 choline catabolic process;GO:0015871 choline transport;GO:0019695 choline metabolic process		CD markers; Transporters:Electrochemical Potential-driven transporters	Mitochondria (reliability']); Additional: Nucleoplasm				0	0	0	0	0	0	0	0	0	0	0	0	0	0	1	0	0	0	0	0	1
9118	INA	1	1	9118	Gene_ID	H. sapiens	9118	H. sapiens	INA	internexin neuronal intermediate filament protein alpha	GO:0099185 postsynaptic intermediate filament cytoskeleton organization;GO:0060052 neurofilament cytoskeleton organization;GO:0098974 postsynaptic actin cytoskeleton organization		Predicted intracellular proteins	Intermediate filaments (reliability'])				0	0	0	1	1	0	0	0	0	0	0	0	0	0	0	0	0	0	1	0	1
9746	CLSTN3	1	1	9746	Gene_ID	H. sapiens	9746	H. sapiens	CLSTN3	calsyntenin 3	GO:1902474 positive regulation of protein localization to synapse;GO:1902473 regulation of protein localization to synapse;GO:1905606 regulation of presynapse assembly		Predicted intracellular proteins				(M5956)HALLMARK KRAS SIGNALING DN	1	0	1	0	1	0	0	0	0	0	0	0	0	0	0	0	0	0	1	0	1
482	ATP1B2	1	1	482	Gene_ID	H. sapiens	482	H. sapiens	ATP1B2	ATPase Na+/K+ transporting subunit beta 2	GO:0021944 neuronal-glial interaction involved in hindbrain glial-mediated radial cell migration;GO:1903276 regulation of sodium ion export across plasma membrane;GO:1903278 positive regulation of sodium ion export across plasma membrane		Predicted intracellular proteins					0	0	1	1	0	1	0	0	0	1	1	0	0	1	0	0	0	0	0	0	1
745	MYRF	1	1	745	Gene_ID	H. sapiens	745	H. sapiens	MYRF	myelin regulatory factor	GO:0032286 central nervous system myelin maintenance;GO:0043217 myelin maintenance;GO:0031643 positive regulation of myelination		Transcription factors:Immunoglobulin fold	Nucleoplasm (reliability']); Additional: Cytosol				0	0	1	0	0	1	0	0	0	0	0	0	0	0	0	0	0	0	0	0	1
160335	TMTC2	1	1	160335	Gene_ID	H. sapiens	160335	H. sapiens	TMTC2	transmembrane O-mannosyltransferase targeting cadherins 2	GO:0035269 protein O-linked mannosylation;GO:0035268 protein mannosylation;GO:0097502 mannosylation			Plasma membrane (reliability']); Additional: Actin filaments				0	0	0	0	0	0	0	0	0	0	0	0	0	0	0	0	0	0	0	0	1
29887	SNX10	1	1	29887	Gene_ID	H. sapiens	29887	H. sapiens	SNX10	sorting nexin 10	GO:0044691 tooth eruption;GO:0001696 gastric acid secretion;GO:0071539 protein localization to centrosome		Disease related genes; Predicted intracellular proteins	Microtubules;Nucleoplasm (reliability']); Additional: Nucleoli			(M5907)HALLMARK ESTROGEN RESPONSE LATE	0	0	0	0	0	0	0	1	0	0	0	0	0	0	0	0	0	0	0	0	1
83700	JAM3	1	1	83700	Gene_ID	H. sapiens	83700	H. sapiens	JAM3	junctional adhesion molecule 3	GO:0090138 regulation of actin cytoskeleton organization by cell-cell adhesion;GO:0033624 negative regulation of integrin activation;GO:0097241 hematopoietic stem cell migration to bone marrow		Disease related genes; Predicted secreted proteins; Predicted intracellular proteins	Golgi apparatus (reliability'])		(M169)PID INTEGRIN2 PATHWAY; (M159)PID AMB2 NEUTROPHILS PATHWAY	(M5951)HALLMARK SPERMATOGENESIS; (M5915)HALLMARK APICAL JUNCTION	0	0	1	0	0	1	0	0	0	0	0	0	0	0	0	0	0	0	1	0	1
3587	IL10RA	1	1	3587	Gene_ID	H. sapiens	3587	H. sapiens	IL10RA	interleukin 10 receptor subunit alpha	GO:0070086 ubiquitin-dependent endocytosis;GO:0010507 negative regulation of autophagy;GO:0046427 positive regulation of JAK-STAT cascade		CD markers; Disease related genes				(M5947)HALLMARK IL2 STAT5 SIGNALING; (M5913)HALLMARK INTERFERON GAMMA RESPONSE; (M5932)HALLMARK INFLAMMATORY RESPONSE	0	0	0	0	1	0	0	0	0	0	0	0	0	0	0	0	0	0	0	0	1
972	CD74	1	1	972	Gene_ID	H. sapiens	972	H. sapiens	CD74	CD74 molecule	GO:2000448 positive regulation of macrophage migration inhibitory factor signaling pathway;GO:0035691 macrophage migration inhibitory factor signaling pathway;GO:2000446 regulation of macrophage migration inhibitory factor signaling pathway		CD markers; Cancer-related genes:Candidate cancer biomarkers; Disease related genes	Golgi apparatus (reliability'])			(M5911)HALLMARK INTERFERON ALPHA RESPONSE; (M5913)HALLMARK INTERFERON GAMMA RESPONSE; (M5950)HALLMARK ALLOGRAFT REJECTION	0	0	1	0	0	0	1	0	0	0	0	1	1	0	0	0	0	1	0	0	1
3108	HLA-DMA	1	1	3108	Gene_ID	H. sapiens	3108	H. sapiens	HLA-DMA	major histocompatibility complex, class II, DM alpha	GO:0002399 MHC class II protein complex assembly;GO:0002503 peptide antigen assembly with MHC class II protein complex;GO:0002501 peptide antigen assembly with MHC protein complex		Predicted intracellular proteins	Vesicles (reliability'])			(M5913)HALLMARK INTERFERON GAMMA RESPONSE; (M5950)HALLMARK ALLOGRAFT REJECTION	0	0	0	0	0	0	0	0	0	0	0	0	0	0	0	0	0	0	0	0	1
9900	SV2A	1	1	9900	Gene_ID	H. sapiens	9900	H. sapiens	SV2A	synaptic vesicle glycoprotein 2A	GO:0014052 regulation of gamma-aminobutyric acid secretion;GO:0014051 gamma-aminobutyric acid secretion;GO:0015812 gamma-aminobutyric acid transport		FDA approved drug targets:Small molecule drugs	Cytosol (reliability'])	Levetiracetam; Brivaracetam; Seletracetam			1	0	0	0	0	0	1	0	0	0	0	0	1	1	1	0	0	0	0	0	1
22802	CLCA4	1	1	22802	Gene_ID	H. sapiens	22802	H. sapiens	CLCA4	chloride channel accessory 4	GO:1902476 chloride transmembrane transport;GO:0006821 chloride transport;GO:0098661 inorganic anion transmembrane transport			Plasma membrane (reliability']); Additional: Aggresome;Nucleoplasm				0	0	0	0	0	0	0	0	0	0	0	0	0	0	0	0	0	0	0	0	1
27445	PCLO	1	1	27445	Gene_ID	H. sapiens	27445	H. sapiens	PCLO	piccolo presynaptic cytomatrix protein	GO:0098928 presynaptic signal transduction;GO:0099526 presynapse to nucleus signaling pathway;GO:1904071 presynaptic active zone assembly		Disease related genes; Predicted intracellular proteins	Nuclear speckles;Plasma membrane (reliability'])			(M5921)HALLMARK COMPLEMENT	1	0	0	0	1	0	1	0	1	0	0	0	1	0	1	0	0	0	0	0	1
55198	APPL2	1	1	55198	Gene_ID	H. sapiens	55198	H. sapiens	APPL2	adaptor protein, phosphotyrosine interacting with PH domain and leucine zipper 2	GO:1905303 positive regulation of macropinocytosis;GO:0009631 cold acclimation;GO:1905301 regulation of macropinocytosis		Disease related genes; Predicted intracellular proteins					0	0	0	0	0	0	0	0	1	0	0	0	0	1	0	1	1	0	0	0	1
219287	AMER2	1	1	219287	Gene_ID	H. sapiens	219287	H. sapiens	AMER2	APC membrane recruitment protein 2	GO:0007398 ectoderm development;GO:0090090 negative regulation of canonical Wnt signaling pathway;GO:0030178 negative regulation of Wnt signaling pathway		Predicted intracellular proteins					0	0	0	0	0	0	0	0	0	0	0	0	0	0	0	0	0	0	0	0	1
57609	DIP2B	1	1	57609	Gene_ID	H. sapiens	57609	H. sapiens	DIP2B	disco interacting protein 2 homolog B	GO:0008150 biological_process		Predicted intracellular proteins	Endoplasmic reticulum (reliability'])				0	0	0	0	0	0	0	0	0	0	0	0	0	0	0	0	0	0	0	0	1
22876	INPP5F	1	1	22876	Gene_ID	H. sapiens	22876	H. sapiens	INPP5F	inositol polyphosphate-5-phosphatase F	GO:0031161 phosphatidylinositol catabolic process;GO:2001135 regulation of endocytic recycling;GO:0001921 positive regulation of receptor recycling		ENZYME proteins:Hydrolases; Predicted intracellular proteins; Enzymes	Vesicles (reliability'])			(M5906)HALLMARK ESTROGEN RESPONSE EARLY	0	0	1	0	0	0	0	0	1	1	0	0	0	0	0	0	0	1	0	0	1
5305	PIP4K2A	1	1	5305	Gene_ID	H. sapiens	5305	H. sapiens	PIP4K2A	phosphatidylinositol-5-phosphate 4-kinase type 2 alpha	GO:2000786 positive regulation of autophagosome assembly;GO:0044090 positive regulation of vacuole organization;GO:0035855 megakaryocyte development		ENZYME proteins:Transferases; Predicted intracellular proteins; Enzymes	Golgi apparatus (reliability']); Additional: Cytosol;Plasma membrane				0	0	0	0	0	0	0	0	0	0	0	0	0	0	0	0	0	0	1	0	1
55793	MINDY1	1	1	55793	Gene_ID	H. sapiens	55793	H. sapiens	MINDY1	MINDY lysine 48 deubiquitinase 1	GO:0071108 protein K48-linked deubiquitination;GO:0016579 protein deubiquitination;GO:0070646 protein modification by small protein removal		ENZYME proteins:Hydrolases; Predicted intracellular proteins; Enzymes; Peptidases	Nucleoplasm (reliability'])			(M5906)HALLMARK ESTROGEN RESPONSE EARLY	0	0	0	0	0	0	0	0	0	0	0	0	0	0	0	0	0	0	0	0	1
54108	CHRAC1	1	1	54108	Gene_ID	H. sapiens	54108	H. sapiens	CHRAC1	chromatin accessibility complex subunit 1	GO:0006338 chromatin remodeling;GO:0071897 DNA biosynthetic process;GO:0006325 chromatin organization		Predicted intracellular proteins	Nucleoplasm (reliability'])				0	0	0	0	0	0	0	0	0	0	0	0	0	0	0	0	0	0	0	0	1
158747	MOSPD2	1	1	158747	Gene_ID	H. sapiens	158747	H. sapiens	MOSPD2	motile sperm domain containing 2	GO:0090026 positive regulation of monocyte chemotaxis;GO:0071677 positive regulation of mononuclear cell migration;GO:0090025 regulation of monocyte chemotaxis		Predicted intracellular proteins	Endoplasmic reticulum (reliability'])				0	0	1	0	0	0	1	0	0	0	0	0	0	0	0	0	0	0	0	0	1
63908	NAPB	1	1	63908	Gene_ID	H. sapiens	63908	H. sapiens	NAPB	NSF attachment protein beta	GO:0035494 SNARE complex disassembly;GO:0010807 regulation of synaptic vesicle priming;GO:0016082 synaptic vesicle priming		Predicted intracellular proteins	Cytosol (reliability'])				1	0	0	0	0	0	1	0	1	0	0	0	1	0	1	0	0	0	1	0	1
1230	CCR1	1	1	1230	Gene_ID	H. sapiens	1230	H. sapiens	CCR1	C-C motif chemokine receptor 1	GO:0090026 positive regulation of monocyte chemotaxis;GO:0030502 negative regulation of bone mineralization;GO:0002407 dendritic cell chemotaxis		CD markers; G-protein coupled receptors:Chemokines and chemotactic factors receptors; G-protein coupled receptors:GPCRs excl olfactory receptors				(M5897)HALLMARK IL6 JAK STAT3 SIGNALING; (M5950)HALLMARK ALLOGRAFT REJECTION	0	0	1	0	0	0	0	0	0	0	0	0	0	1	0	0	0	1	0	0	1
666	BOK	1	1	666	Gene_ID	H. sapiens	666	H. sapiens	BOK	BCL2 family apoptosis regulator BOK	GO:1904700 granulosa cell apoptotic process;GO:1904708 regulation of granulosa cell apoptotic process;GO:1903899 positive regulation of PERK-mediated unfolded protein response							0	1	0	1	0	1	0	0	0	0	0	0	0	0	0	0	0	1	1	0	1
2214	FCGR3A	1	1	2214	Gene_ID	H. sapiens	2214	H. sapiens	FCGR3A	Fc fragment of IgG receptor IIIa	GO:0002433 immune response-regulating cell surface receptor signaling pathway involved in phagocytosis;GO:0038096 Fc-gamma receptor signaling pathway involved in phagocytosis;GO:0038094 Fc-gamma receptor signaling pathway		CD markers; Disease related genes; Predicted secreted proteins; FDA approved drug targets:Biotech drugs		Cetuximab; Etanercept; Human immunoglobulin G; Gemtuzumab ozogamicin; Alemtuzumab; Alefacept; Palivizumab; Daclizumab; Bevacizumab; Catumaxomab; Sarilumab; Benralizumab	(M11736)SA MMP CYTOKINE CONNECTION		0	0	0	0	0	0	0	0	1	0	0	1	0	0	0	1	0	0	0	0	1
8506	CNTNAP1	1	1	8506	Gene_ID	H. sapiens	8506	H. sapiens	CNTNAP1	contactin associated protein 1	GO:0002175 protein localization to paranode region of axon;GO:0071205 protein localization to juxtaparanode region of axon;GO:0030913 paranodal junction assembly		Disease related genes	Nucleoplasm (reliability'])				0	0	1	0	0	1	0	0	0	0	0	0	0	0	0	0	0	0	0	0	1
9865	TRIL	1	1	9865	Gene_ID	H. sapiens	9865	H. sapiens	TRIL	TLR4 interactor with leucine rich repeats	GO:0034142 toll-like receptor 4 signaling pathway;GO:0002718 regulation of cytokine production involved in immune response;GO:0002367 cytokine production involved in immune response							0	0	0	0	0	0	0	0	0	0	0	0	0	0	0	1	0	0	0	0	1
51560	RAB6B	1	1	51560	Gene_ID	H. sapiens	51560	H. sapiens	RAB6B	RAB6B, member RAS oncogene family	GO:0006891 intra-Golgi vesicle-mediated transport;GO:0006890 retrograde vesicle-mediated transport, Golgi to ER;GO:0042147 retrograde transport, endosome to Golgi		Predicted intracellular proteins	Golgi apparatus (reliability'])				0	0	0	0	0	0	0	0	0	0	0	0	0	0	0	0	0	0	0	0	1
7305	TYROBP	1	1	7305	Gene_ID	H. sapiens	7305	H. sapiens	TYROBP	transmembrane immune signaling adaptor TYROBP	GO:0110090 positive regulation of hippocampal neuron apoptotic process;GO:0090634 microglial cell mediated cytotoxicity;GO:1904149 regulation of microglial cell mediated cytotoxicity		Disease related genes					1	0	1	1	0	0	1	0	1	0	0	1	0	0	0	0	0	0	1	0	1
57413	TMIGD3	1	1	57413	Gene_ID	H. sapiens	57413	H. sapiens	TMIGD3	transmembrane and immunoglobulin domain containing 3	GO:0007190 activation of adenylate cyclase activity;GO:0032088 negative regulation of NF-kappaB transcription factor activity;GO:0043433 negative regulation of DNA-binding transcription factor activity							0	0	0	0	0	0	0	0	0	0	0	0	0	0	0	0	0	0	0	0	1
2207	FCER1G	1	1	2207	Gene_ID	H. sapiens	2207	H. sapiens	FCER1G	Fc fragment of IgE receptor Ig	GO:0001802 type III hypersensitivity;GO:0001803 regulation of type III hypersensitivity;GO:0001805 positive regulation of type III hypersensitivity		FDA approved drug targets:Small molecule drugs		Benzylpenicilloyl polylysine	(M7)PID FCER1 PATHWAY	(M5921)HALLMARK COMPLEMENT; (M5953)HALLMARK KRAS SIGNALING UP	0	0	1	0	0	0	1	0	1	0	0	0	1	0	1	1	0	0	0	0	1
2065	ERBB3	1	1	2065	Gene_ID	H. sapiens	2065	H. sapiens	ERBB3	erb-b2 receptor tyrosine kinase 3	GO:0070886 positive regulation of calcineurin-NFAT signaling cascade;GO:0106058 positive regulation of calcineurin-mediated signaling;GO:0038128 ERBB2 signaling pathway	Tyr protein kinase family	Predicted intracellular proteins; Disease related genes; Cancer-related genes:Candidate cancer biomarkers; Predicted secreted proteins; Enzymes; Potential drug targets; Kinases:Tyr protein kinases; ENZYME proteins:Transferases; Cancer-related genes:Mutated cancer genes	Actin filaments (reliability']); Additional: Plasma membrane	Tucatinib	(M201)PID ERBB NETWORK PATHWAY; (M175)PID ERBB2 ERBB3 PATHWAY; (M239)PID A6B1 A6B4 INTEGRIN PATHWAY	(M5902)HALLMARK APOPTOSIS; (M5909)HALLMARK MYOGENESIS	0	0	0	0	0	1	0	0	0	0	0	0	1	0	0	0	1	1	0	0	1
54899	PXK	1	1	54899	Gene_ID	H. sapiens	54899	H. sapiens	PXK	PX domain containing serine/threonine kinase like	GO:0032780 negative regulation of ATPase activity;GO:0043462 regulation of ATPase activity;GO:0043271 negative regulation of ion transport	Other	Predicted intracellular proteins; Kinases; Enzymes	Cytosol;Plasma membrane (reliability']); Additional: Centriolar satellite				1	0	0	0	0	0	0	0	0	0	0	0	0	1	0	0	0	0	0	0	1
285527	FRYL	1	1	285527	Gene_ID	H. sapiens	285527	H. sapiens	FRYL	FRY like transcription coactivator	GO:0031175 neuron projection development;GO:0000902 cell morphogenesis;GO:0048666 neuron development		Disease related genes; Predicted intracellular proteins	Cytosol (reliability']); Additional: Cytokinetic bridge;Microtubules				0	0	0	0	0	0	0	0	0	0	0	0	0	0	0	0	0	0	0	0	1
3306	HSPA2	1	1	3306	Gene_ID	H. sapiens	3306	H. sapiens	HSPA2	heat shock protein family A (Hsp70) member 2	GO:0070194 synaptonemal complex disassembly;GO:1901896 positive regulation of calcium-transporting ATPase activity;GO:1901894 regulation of calcium-transporting ATPase activity		Cancer-related genes:Candidate cancer biomarkers; Predicted intracellular proteins	Vesicles (reliability']); Additional: Nucleoplasm	Quercetin		(M5951)HALLMARK SPERMATOGENESIS; (M5941)HALLMARK UV RESPONSE UP	0	0	0	0	0	0	0	0	0	0	1	0	0	1	0	0	0	0	0	0	1
54820	NDE1	1	1	54820	Gene_ID	H. sapiens	54820	H. sapiens	NDE1	nudE neurodevelopment protein 1	GO:2000574 regulation of microtubule motor activity;GO:0007100 mitotic centrosome separation;GO:0051299 centrosome separation		Disease related genes; Predicted intracellular proteins					0	0	0	1	0	0	0	1	0	0	0	0	0	0	1	0	0	0	1	0	1
2139	EYA2	1	1	2139	Gene_ID	H. sapiens	2139	H. sapiens	EYA2	EYA transcriptional coactivator and phosphatase 2	GO:0016576 histone dephosphorylation;GO:0007501 mesodermal cell fate specification;GO:0001710 mesodermal cell fate commitment		ENZYME proteins:Hydrolases; Predicted intracellular proteins; Enzymes	Cytosol (reliability'])				0	1	0	0	0	0	0	0	0	0	0	0	0	0	0	0	0	1	0	0	1
84938	ATG4C	1	1	84938	Gene_ID	H. sapiens	84938	H. sapiens	ATG4C	autophagy related 4C cysteine peptidase	GO:0006914 autophagy;GO:0061919 process utilizing autophagic mechanism;GO:0006508 proteolysis		Peptidases:Cysteine-type peptidases; Predicted intracellular proteins; Enzymes	Cytosol;Nucleoplasm (reliability'])				0	0	0	0	0	0	0	0	0	0	0	0	0	0	0	0	0	0	0	0	1
5376	PMP22	1	1	5376	Gene_ID	H. sapiens	5376	H. sapiens	PMP22	peripheral myelin protein 22	GO:0032060 bleb assembly;GO:0032288 myelin assembly;GO:0007422 peripheral nervous system development		Predicted intracellular proteins; Disease related genes; Cancer-related genes:Candidate cancer biomarkers; Transporters:Transporter channels and pores; Potential drug targets			(M239)PID A6B1 A6B4 INTEGRIN PATHWAY	(M5942)HALLMARK UV RESPONSE DN; (M5930)HALLMARK EPITHELIAL MESENCHYMAL TRANSITION	1	0	1	0	0	1	0	1	0	0	0	0	0	0	0	0	0	0	0	0	1
118788	PIK3AP1	1	1	118788	Gene_ID	H. sapiens	118788	H. sapiens	PIK3AP1	phosphoinositide-3-kinase adaptor protein 1	GO:0034154 toll-like receptor 7 signaling pathway;GO:0034134 toll-like receptor 2 signaling pathway;GO:0034162 toll-like receptor 9 signaling pathway		Predicted intracellular proteins	Cytosol;Plasma membrane (reliability']); Additional: Nucleoplasm				0	0	0	0	0	0	0	0	0	0	0	1	0	0	0	1	0	0	0	0	1
118611	C10orf90	1	1	118611	Gene_ID	H. sapiens	118611	H. sapiens	C10orf90	chromosome 10 open reading frame 90	GO:0046599 regulation of centriole replication;GO:0007099 centriole replication;GO:0098534 centriole assembly		Predicted intracellular proteins	Cytosol;Nucleoplasm;Plasma membrane (reliability'])				0	0	0	0	0	0	0	0	0	0	0	0	0	0	0	0	0	0	1	0	1
9450	LY86	1	1	9450	Gene_ID	H. sapiens	9450	H. sapiens	LY86	lymphocyte antigen 86	GO:0031666 positive regulation of lipopolysaccharide-mediated signaling pathway;GO:0031664 regulation of lipopolysaccharide-mediated signaling pathway;GO:0002833 positive regulation of response to biotic stimulus		Predicted secreted proteins				(M5950)HALLMARK ALLOGRAFT REJECTION	0	0	0	0	0	0	0	0	0	0	0	0	0	0	0	0	0	0	0	0	1
51338	MS4A4A	1	1	51338	Gene_ID	H. sapiens	51338	H. sapiens	MS4A4A	membrane spanning 4-domains A4A								0	0	0	0	0	0	0	0	0	0	0	0	0	0	0	0	0	0	0	0	1
23040	MYT1L	1	1	23040	Gene_ID	H. sapiens	23040	H. sapiens	MYT1L	myelin transcription factor 1 like	GO:0048665 neuron fate specification;GO:0048663 neuron fate commitment;GO:0001708 cell fate specification		Disease related genes; Transcription factors:Zinc-coordinating DNA-binding domains; Predicted intracellular proteins	Vesicles (reliability'])				0	0	0	0	0	0	0	0	0	0	0	0	0	0	0	0	0	0	0	0	1
83737	ITCH	1	1	83737	Gene_ID	H. sapiens	83737	H. sapiens	ITCH	itchy E3 ubiquitin protein ligase	GO:2000646 positive regulation of receptor catabolic process;GO:0035519 protein K29-linked ubiquitination;GO:2000644 regulation of receptor catabolic process		Predicted intracellular proteins; Disease related genes; Enzymes; Potential drug targets; ENZYME proteins:Transferases	Nucleoplasm (reliability']); Additional: Vesicles		(M13)PID ERBB4 PATHWAY; (M60)PID NFAT TFPATHWAY; (M236)PID DELTA NP63 PATHWAY		0	1	0	0	0	0	0	0	0	0	0	1	0	0	0	1	1	1	0	0	1
80303	EFHD1	1	1	80303	Gene_ID	H. sapiens	80303	H. sapiens	EFHD1	EF-hand domain family member D1	GO:1900069 regulation of cellular hyperosmotic salinity response;GO:1901000 regulation of response to salt stress;GO:0071475 cellular hyperosmotic salinity response		Predicted intracellular proteins	Golgi apparatus (reliability']); Additional: Nucleoli fibrillar center			(M5956)HALLMARK KRAS SIGNALING DN	0	0	0	0	0	0	0	0	0	0	0	0	0	0	0	0	0	1	0	0	1
6663	SOX10	1	1	6663	Gene_ID	H. sapiens	6663	H. sapiens	SOX10	SRY-box transcription factor 10	GO:0071393 cellular response to progesterone stimulus;GO:0010626 negative regulation of Schwann cell proliferation;GO:0032808 lacrimal gland development		Disease related genes; Transcription factors:Other all-alpha-helical DNA-binding domains; Predicted intracellular proteins	Nucleoplasm (reliability'])			(M5956)HALLMARK KRAS SIGNALING DN	0	0	1	0	0	1	0	0	0	0	0	0	0	0	0	0	0	0	0	0	1
51704	GPRC5B	1	1	51704	Gene_ID	H. sapiens	51704	H. sapiens	GPRC5B	G protein-coupled receptor class C group 5 member B	GO:0060907 positive regulation of macrophage cytokine production;GO:0010935 regulation of macrophage cytokine production;GO:0010934 macrophage cytokine production		G-protein coupled receptors:GPCRs excl olfactory receptors; Predicted intracellular proteins; G-protein coupled receptors:Family 3 (C) receptors	Vesicles (reliability']); Additional: Nucleoli;Nucleoplasm			(M5953)HALLMARK KRAS SIGNALING UP	0	0	1	0	0	0	0	0	0	0	0	0	0	0	0	1	0	1	0	0	1
140	ADORA3	1	1	140	Gene_ID	H. sapiens	140	H. sapiens	ADORA3	adenosine A3 receptor	GO:0001973 adenosine receptor signaling pathway;GO:0035588 G protein-coupled purinergic receptor signaling pathway;GO:0035587 purinergic receptor signaling pathway		FDA approved drug targets:Small molecule drugs; G-protein coupled receptors:GPCRs excl olfactory receptors; G-protein coupled receptors:Adenosine and adenine nucleotide receptors		Caffeine; Adenosine; Enprofylline; Aminophylline; Piclidenoson; Fostamatinib			0	0	0	0	0	0	0	0	0	0	0	0	0	0	0	0	0	0	0	0	1
5663	PSEN1	1	1	5663	Gene_ID	H. sapiens	5663	H. sapiens	PSEN1	presenilin 1	GO:0021870 Cajal-Retzius cell differentiation;GO:0051563 smooth endoplasmic reticulum calcium ion homeostasis;GO:1904797 negative regulation of core promoter binding		Peptidases:Aspartic-type peptidases; Predicted intracellular proteins; Disease related genes; Cancer-related genes:Mutational cancer driver genes; Enzymes; Transporters:Transporter channels and pores; Potential drug targets	Golgi apparatus (reliability']); Additional: Cell Junctions;Nucleoplasm		(M251)PID SYNDECAN 3 PATHWAY; (M70)PID PS1 PATHWAY; (M17)PID NOTCH PATHWAY	(M5902)HALLMARK APOPTOSIS; (M5921)HALLMARK COMPLEMENT; (M5932)HALLMARK INFLAMMATORY RESPONSE	1	1	1	1	1	1	1	0	1	1	1	0	1	1	1	1	1	1	1	0	1
84532	ACSS1	1	1	84532	Gene_ID	H. sapiens	84532	H. sapiens	ACSS1	acyl-CoA synthetase short chain family member 1	GO:0006083 acetate metabolic process;GO:0019413 acetate biosynthetic process;GO:0019427 acetyl-CoA biosynthetic process from acetate		Predicted intracellular proteins; ENZYME proteins:Ligase; Enzymes		ATP	(M32)PID HDAC CLASSIII PATHWAY	(M5935)HALLMARK FATTY ACID METABOLISM	0	1	0	0	0	0	0	0	0	0	0	0	0	0	0	0	0	0	0	0	1
10826	FAXDC2	1	1	10826	Gene_ID	H. sapiens	10826	H. sapiens	FAXDC2	fatty acid hydroxylase domain containing 2	GO:0045654 positive regulation of megakaryocyte differentiation;GO:0016126 sterol biosynthetic process;GO:0045652 regulation of megakaryocyte differentiation		Predicted intracellular proteins					0	0	0	0	0	0	0	0	0	0	0	0	0	0	0	0	0	0	0	0	1
285175	UNC80	1	1	285175	Gene_ID	H. sapiens	285175	H. sapiens	UNC80	unc-80 homolog, NALCN channel complex subunit	GO:0055080 cation homeostasis;GO:0050801 ion homeostasis;GO:0098655 cation transmembrane transport		Disease related genes; Predicted intracellular proteins	Nuclear bodies (reliability']); Additional: Vesicles				0	0	0	0	0	0	0	0	0	0	0	0	0	0	0	0	0	0	0	0	1
6001	RGS10	1	1	6001	Gene_ID	H. sapiens	6001	H. sapiens	RGS10	regulator of G protein signaling 10	GO:0007213 G protein-coupled acetylcholine receptor signaling pathway;GO:0095500 acetylcholine receptor signaling pathway;GO:1903831 signal transduction involved in cellular response to ammonium ion		Predicted intracellular proteins	Nucleoplasm;Plasma membrane (reliability'])				0	0	0	0	0	0	0	0	0	0	0	0	0	0	0	0	0	0	0	0	1
79026	AHNAK	1	1	79026	Gene_ID	H. sapiens	79026	H. sapiens	AHNAK	AHNAK nucleoprotein	GO:1901385 regulation of voltage-gated calcium channel activity;GO:1901019 regulation of calcium ion transmembrane transporter activity;GO:1903169 regulation of calcium ion transmembrane transport		Predicted intracellular proteins	Cytosol;Plasma membrane (reliability'])			(M5947)HALLMARK IL2 STAT5 SIGNALING	0	0	0	0	0	0	0	0	0	0	1	0	0	1	0	0	0	0	0	0	1
84868	HAVCR2	1	1	84868	Gene_ID	H. sapiens	84868	H. sapiens	HAVCR2	hepatitis A virus cellular receptor 2	GO:0032672 regulation of interleukin-3 production;GO:0032712 negative regulation of interleukin-3 production;GO:0071656 negative regulation of granulocyte colony-stimulating factor production		Disease related genes; Predicted intracellular proteins					0	0	0	0	0	0	1	0	0	0	0	0	1	0	0	1	0	1	0	0	1
8745	ADAM23	1	1	8745	Gene_ID	H. sapiens	8745	H. sapiens	ADAM23	ADAM metallopeptidase domain 23	GO:1990823 response to leukemia inhibitory factor;GO:1990830 cellular response to leukemia inhibitory factor;GO:0007417 central nervous system development		Predicted intracellular proteins			(M3468)NABA ECM REGULATORS; (M5885)NABA MATRISOME ASSOCIATED; (M5889)NABA MATRISOME	(M5915)HALLMARK APICAL JUNCTION	0	0	0	0	0	0	0	0	0	0	0	0	0	0	0	0	0	0	0	0	1
712	C1QA	1	1	712	Gene_ID	H. sapiens	712	H. sapiens	C1QA	complement C1q A chain	GO:0150064 vertebrate eye-specific patterning;GO:0150062 complement-mediated synapse pruning;GO:0098883 synapse pruning		Disease related genes; Predicted secreted proteins		Cetuximab; Etanercept; Palivizumab; Daclizumab; Bevacizumab	(M5880)NABA ECM AFFILIATED; (M5885)NABA MATRISOME ASSOCIATED; (M5889)NABA MATRISOME	(M5946)HALLMARK COAGULATION; (M5921)HALLMARK COMPLEMENT	0	0	0	0	1	1	1	0	0	0	0	0	0	0	0	1	0	0	0	0	1
9738	CCP110	1	1	9738	Gene_ID	H. sapiens	9738	H. sapiens	CCP110	centriolar coiled-coil protein 110	GO:1903723 negative regulation of centriole elongation;GO:0032053 ciliary basal body organization;GO:1903722 regulation of centriole elongation		Predicted intracellular proteins	Centrosome (reliability'])			(M5925)HALLMARK E2F TARGETS; (M5939)HALLMARK P53 PATHWAY	0	0	1	0	0	0	0	1	0	0	0	0	0	0	1	0	0	0	1	0	1
5337	PLD1	1	1	5337	Gene_ID	H. sapiens	5337	H. sapiens	PLD1	phospholipase D1	GO:0032534 regulation of microvillus assembly;GO:0032530 regulation of microvillus organization;GO:0030033 microvillus assembly		Predicted intracellular proteins; Disease related genes; ENZYME proteins:Hydrolases; Enzymes; Potential drug targets; RAS pathway related proteins		Choline; LAX-101; Choline salicylate	(M120)PID ARF6 DOWNSTREAM PATHWAY; (M252)PID IL8 CXCR1 PATHWAY; (M275)PID ALPHA SYNUCLEIN PATHWAY		0	0	1	0	0	0	1	1	0	0	0	0	0	0	1	0	0	0	0	0	1
3988	LIPA	1	1	3988	Gene_ID	H. sapiens	3988	H. sapiens	LIPA	lipase A, lysosomal acid type	GO:0048873 homeostasis of number of cells within a tissue;GO:0034383 low-density lipoprotein particle clearance;GO:0034381 plasma lipoprotein particle clearance		Predicted intracellular proteins; Disease related genes; ENZYME proteins:Hydrolases; Enzymes; Potential drug targets	Vesicles (reliability'])			(M5921)HALLMARK COMPLEMENT	0	0	0	0	0	0	0	0	0	0	0	0	0	0	0	0	0	0	0	0	1
6785	ELOVL4	1	1	6785	Gene_ID	H. sapiens	6785	H. sapiens	ELOVL4	ELOVL fatty acid elongase 4	GO:0019367 fatty acid elongation, saturated fatty acid;GO:0019368 fatty acid elongation, unsaturated fatty acid;GO:0034625 fatty acid elongation, monounsaturated fatty acid		Potential drug targets; Disease related genes; ENZYME proteins:Transferases; Enzymes		Omega-3-carboxylic acids			0	1	0	0	0	0	0	0	0	0	0	0	0	0	0	0	0	0	0	0	1
4628	MYH10	1	1	4628	Gene_ID	H. sapiens	4628	H. sapiens	MYH10	myosin heavy chain 10	GO:0021592 fourth ventricle development;GO:0021678 third ventricle development;GO:0006930 substrate-dependent cell migration, cell extension		Disease related genes; Predicted intracellular proteins	Actin filaments (reliability']); Additional: Cytosol;Mitochondria			(M5893)HALLMARK MITOTIC SPINDLE; (M5915)HALLMARK APICAL JUNCTION	0	0	1	1	1	0	0	1	0	0	0	0	1	0	1	0	0	0	1	0	1
8549	LGR5	1	1	8549	Gene_ID	H. sapiens	8549	H. sapiens	LGR5	leucine rich repeat containing G protein-coupled receptor 5	GO:2001013 epithelial cell proliferation involved in renal tubule morphogenesis;GO:0007190 activation of adenylate cyclase activity;GO:0009994 oocyte differentiation		G-protein coupled receptors:GPCRs excl olfactory receptors					0	0	0	0	0	0	0	0	0	0	0	0	0	0	0	0	0	0	0	0	1
1267	CNP	1	1	1267	Gene_ID	H. sapiens	1267	H. sapiens	CNP	2',3'-cyclic nucleotide 3' phosphodiesterase	GO:0009214 cyclic nucleotide catabolic process;GO:0009187 cyclic nucleotide metabolic process;GO:0021762 substantia nigra development		ENZYME proteins:Hydrolases; Predicted intracellular proteins; Enzymes	Nucleoplasm (reliability']); Additional: Cytosol			(M5911)HALLMARK INTERFERON ALPHA RESPONSE; (M5941)HALLMARK UV RESPONSE UP	1	1	1	1	0	1	0	0	0	1	0	0	0	0	0	0	0	0	0	0	1
29956	CERS2	1	1	29956	Gene_ID	H. sapiens	29956	H. sapiens	CERS2	ceramide synthase 2	GO:1900148 negative regulation of Schwann cell migration;GO:1905045 negative regulation of Schwann cell proliferation involved in axon regeneration;GO:0014011 Schwann cell proliferation involved in axon regeneration			Endoplasmic reticulum;Nuclear membrane (reliability'])				0	0	1	1	0	1	0	0	0	0	0	0	0	0	0	0	0	1	0	0	1
27165	GLS2	1	1	27165	Gene_ID	H. sapiens	27165	H. sapiens	GLS2	glutaminase 2	GO:0006543 glutamine catabolic process;GO:0006537 glutamate biosynthetic process;GO:0043650 dicarboxylic acid biosynthetic process		ENZYME proteins:Hydrolases; Predicted intracellular proteins; Enzymes		Glutamic acid		(M5939)HALLMARK P53 PATHWAY	0	0	0	0	0	0	0	0	0	0	0	0	0	0	0	0	0	0	0	1	1
23158	TBC1D9	1	1	23158	Gene_ID	H. sapiens	23158	H. sapiens	TBC1D9	TBC1 domain family member 9	GO:0090630 activation of GTPase activity;GO:0043547 positive regulation of GTPase activity;GO:0043087 regulation of GTPase activity		Predicted intracellular proteins	Cytosol (reliability']); Additional: Nucleoplasm				0	0	0	0	0	0	0	0	0	0	0	0	0	0	0	0	0	0	0	0	1
23150	FRMD4B	1	1	23150	Gene_ID	H. sapiens	23150	H. sapiens	FRMD4B	FERM domain containing 4B	GO:0090162 establishment of epithelial cell polarity;GO:0030010 establishment of cell polarity;GO:0007163 establishment or maintenance of cell polarity		Predicted intracellular proteins					0	0	0	0	0	0	0	0	0	0	0	0	0	0	0	0	0	0	0	0	1
10962	MLLT11	1	1	10962	Gene_ID	H. sapiens	10962	H. sapiens	MLLT11	MLLT11 transcription factor 7 cofactor	GO:0051901 positive regulation of mitochondrial depolarization;GO:1904181 positive regulation of membrane depolarization;GO:0051900 regulation of mitochondrial depolarization		Cancer-related genes:Candidate cancer biomarkers; Disease related genes; Predicted intracellular proteins	Cytosol;Nucleoplasm (reliability'])			(M5924)HALLMARK MTORC1 SIGNALING	0	1	0	0	0	0	0	0	0	0	0	0	0	0	0	0	0	0	1	0	1
9586	CREB5	1	1	9586	Gene_ID	H. sapiens	9586	H. sapiens	CREB5	cAMP responsive element binding protein 5	GO:0045893 positive regulation of transcription, DNA-templated;GO:1903508 positive regulation of nucleic acid-templated transcription;GO:1902680 positive regulation of RNA biosynthetic process		Transcription factors:Basic domains; Predicted intracellular proteins	Nucleoplasm;Plasma membrane (reliability']); Additional: Vesicles		(M295)SIG PIP3 SIGNALING IN CARDIAC MYOCTES		0	1	0	0	0	0	0	0	0	0	0	0	0	0	0	0	0	0	0	0	1
10783	NEK6	1	1	10783	Gene_ID	H. sapiens	10783	H. sapiens	NEK6	NIMA related kinase 6	GO:0007077 mitotic nuclear envelope disassembly;GO:0030397 membrane disassembly;GO:0051081 nuclear envelope disassembly	NEK Ser/Thr protein kinase family	Predicted intracellular proteins; Kinases:NEK Ser/Thr protein kinases; Enzymes; Transporters:Transporter channels and pores; ENZYME proteins:Transferases	Centriolar satellite;Cytosol;Nucleoplasm (reliability'])				0	0	0	0	0	0	0	0	0	0	0	0	0	0	0	0	0	1	0	0	1
2533	FYB1	1	1	2533	Gene_ID	H. sapiens	2533	H. sapiens	FYB1	FYN binding protein 1	GO:0007229 integrin-mediated signaling pathway;GO:0050852 T cell receptor signaling pathway;GO:0072659 protein localization to plasma membrane		Disease related genes; Predicted intracellular proteins	Plasma membrane (reliability']); Additional: Nucleoplasm		(M34)PID TCR PATHWAY	(M5915)HALLMARK APICAL JUNCTION; (M5950)HALLMARK ALLOGRAFT REJECTION	0	0	0	0	0	0	0	0	0	0	0	1	0	0	0	1	0	0	0	0	1
6414	SELENOP	1	1	6414	Gene_ID	H. sapiens	6414	H. sapiens	SELENOP	selenoprotein P	GO:0001887 selenium compound metabolic process;GO:0009791 post-embryonic development;GO:0002576 platelet degranulation		Predicted secreted proteins	Golgi apparatus;Nucleoplasm (reliability'])	Zinc; Zinc acetate; Zinc chloride; Zinc sulfate, unspecified form		(M5908)HALLMARK ANDROGEN RESPONSE; (M5956)HALLMARK KRAS SIGNALING DN	0	0	0	1	0	0	1	0	0	1	0	0	0	0	0	0	0	0	0	0	1
6616	SNAP25	1	1	6616	Gene_ID	H. sapiens	6616	H. sapiens	SNAP25	synaptosome associated protein 25	GO:0098881 exocytic insertion of neurotransmitter receptor to plasma membrane;GO:0098967 exocytic insertion of neurotransmitter receptor to postsynaptic membrane;GO:0016081 synaptic vesicle docking		Disease related genes; Predicted intracellular proteins; Transporters:Transporter channels and pores; FDA approved drug targets:Biotech drugs	Cytosol;Plasma membrane (reliability']); Additional: Vesicles	Botulinum toxin type A		(M5953)HALLMARK KRAS SIGNALING UP	1	0	1	0	0	0	1	0	0	1	1	0	1	0	1	0	0	0	0	1	1
968	CD68	1	1	968	Gene_ID	H. sapiens	968	H. sapiens	CD68	CD68 molecule	GO:0002605 negative regulation of dendritic cell antigen processing and presentation;GO:0035425 autocrine signaling;GO:0002578 negative regulation of antigen processing and presentation		CD markers; Predicted intracellular proteins	Golgi apparatus;Vesicles (reliability'])				0	0	0	0	0	0	1	0	0	0	0	0	0	0	0	0	0	0	0	0	1
51104	ABHD17B	1	1	51104	Gene_ID	H. sapiens	51104	H. sapiens	ABHD17B	abhydrolase domain containing 17B, depalmitoylase	GO:1902816 regulation of protein localization to microtubule;GO:1902817 negative regulation of protein localization to microtubule;GO:0002084 protein depalmitoylation		ENZYME proteins:Hydrolases; Predicted intracellular proteins; Enzymes					0	0	1	0	1	0	0	0	0	0	0	0	0	0	0	0	0	0	0	0	1
719	C3AR1	1	1	719	Gene_ID	H. sapiens	719	H. sapiens	C3AR1	complement C3a receptor 1	GO:0002430 complement receptor mediated signaling pathway;GO:0010759 positive regulation of macrophage chemotaxis;GO:0090023 positive regulation of neutrophil chemotaxis		G-protein coupled receptors:Chemokines and chemotactic factors receptors; G-protein coupled receptors:GPCRs excl olfactory receptors				(M5932)HALLMARK INFLAMMATORY RESPONSE; (M5953)HALLMARK KRAS SIGNALING UP	0	0	1	0	0	0	1	0	0	0	0	0	0	0	0	1	0	0	0	0	1
165679	SPTSSB	1	1	165679	Gene_ID	H. sapiens	165679	H. sapiens	SPTSSB	serine palmitoyltransferase small subunit B	GO:1904220 regulation of serine C-palmitoyltransferase activity;GO:0007029 endoplasmic reticulum organization;GO:0046513 ceramide biosynthetic process		Predicted intracellular proteins	Nuclear speckles (reliability'])				0	0	0	0	0	0	0	0	0	0	0	0	0	0	0	0	0	0	0	0	1
65055	REEP1	1	0	65055	Gene_ID	H. sapiens	65055	H. sapiens	REEP1	receptor accessory protein 1	GO:0071786 endoplasmic reticulum tubular network organization;GO:0051205 protein insertion into membrane;GO:0007029 endoplasmic reticulum organization		Disease related genes				(M5906)HALLMARK ESTROGEN RESPONSE EARLY; (M5909)HALLMARK MYOGENESIS	0	0	0	0	0	0	0	0	0	0	0	0	0	0	0	0	0	0	0	0	0
127262	TPRG1L	0	1	127262	Gene_ID	H. sapiens	127262	H. sapiens	TPRG1L	tumor protein p63 regulated 1 like	GO:0051966 regulation of synaptic transmission, glutamatergic;GO:0035249 synaptic transmission, glutamatergic;GO:0050804 modulation of chemical synaptic transmission		Predicted intracellular proteins	Cytosol;Vesicles (reliability'])				1	0	0	0	0	0	0	0	0	0	0	0	0	0	0	0	0	0	0	0	1
9645	MICAL2	0	1	9645	Gene_ID	H. sapiens	9645	H. sapiens	MICAL2	microtubule associated monooxygenase, calponin and LIM domain containing 2	GO:0019417 sulfur oxidation;GO:0010735 positive regulation of transcription via serum response element binding;GO:0030042 actin filament depolymerization		ENZYME proteins:Oxidoreductases; Predicted intracellular proteins; Enzymes	Cytosol;Golgi apparatus (reliability']); Additional: Nucleoplasm;Plasma membrane				0	0	0	0	0	0	0	0	0	0	0	0	0	0	0	0	0	0	1	0	1
29085	PHPT1	0	1	29085	Gene_ID	H. sapiens	29085	H. sapiens	PHPT1	phosphohistidine phosphatase 1	GO:0035971 peptidyl-histidine dephosphorylation;GO:2000983 regulation of ATP citrate synthase activity;GO:2000984 negative regulation of ATP citrate synthase activity		ENZYME proteins:Hydrolases; Predicted intracellular proteins; Enzymes	Cytosol (reliability']); Additional: Nuclear bodies				0	0	0	0	0	0	0	0	0	0	0	0	1	0	0	1	0	0	1	0	1
1141	CHRNB2	0	1	1141	Gene_ID	H. sapiens	1141	H. sapiens	CHRNB2	cholinergic receptor nicotinic beta 2 subunit	GO:0021771 lateral geniculate nucleus development;GO:0060084 synaptic transmission involved in micturition;GO:0042320 regulation of circadian sleep/wake cycle, REM sleep		FDA approved drug targets:Small molecule drugs; Disease related genes; Transporters:Transporter channels and pores		Nicotine; Methadone; Dextromethorphan; Atropine; Mecamylamine; Scopolamine; Isoflurane; Ethanol; Physostigmine; Decamethonium; Varenicline; Pozanicline; RPI-78M; Rivanicline; Epibatidine; Cytisine			1	0	1	1	1	0	1	0	1	1	0	0	1	1	1	0	0	0	0	1	1
1956	EGFR	0	1	1956	Gene_ID	H. sapiens	1956	H. sapiens	EGFR	epidermal growth factor receptor	GO:0043006 activation of phospholipase A2 activity by calcium-mediated signaling;GO:1902722 positive regulation of prolactin secretion;GO:0032431 activation of phospholipase A2 activity	Tyr protein kinase family	Predicted intracellular proteins; FDA approved drug targets:Small molecule drugs; Disease related genes; FDA approved drug targets:Biotech drugs; Cancer-related genes:Candidate cancer biomarkers; Cancer-related genes:Mutational cancer driver genes; Predicted secreted proteins; Enzymes; Kinases:Tyr protein kinases; ENZYME proteins:Transferases; RAS pathway related proteins; Cancer-related genes:Mu…	Cell Junctions;Plasma membrane (reliability'])	Cetuximab; Lidocaine; Gefitinib; Erlotinib; Lapatinib; Panitumumab; Alvocidib; IGN311; Matuzumab; Vandetanib; Rindopepimut; Canertinib; Pelitinib; Varlitinib; AV-412; S-{3-[(4-ANILINOQUINAZOLIN-6-YL)AMINO]-3-OXOPROPYL}-L-CYSTEINE; PD-168393; Afatinib; Osimertinib; Necitumumab; Foreskin keratinocyte (neonatal); Depatuxizumab mafodotin; Icotinib; Neratinib; Dacomitinib; Fostamatinib; Zalutumumab; B…	(M201)PID ERBB NETWORK PATHWAY; (M251)PID SYNDECAN 3 PATHWAY; (M184)PID ECADHERIN KERATINOCYTE PATHWAY	(M5910)HALLMARK PROTEIN SECRETION; (M5923)HALLMARK PI3K AKT MTOR SIGNALING; (M5891)HALLMARK HYPOXIA	1	0	1	1	0	1	0	0	0	1	0	0	1	0	0	1	1	1	1	0	1
7916	PRRC2A	0	1	7916	Gene_ID	H. sapiens	7916	H. sapiens	PRRC2A	proline rich coiled-coil 2A	GO:0030154 cell differentiation;GO:0048869 cellular developmental process;GO:0032502 developmental process		Predicted intracellular proteins	Cytosol (reliability']); Additional: Nucleoplasm;Plasma membrane				0	0	0	0	0	0	0	0	0	0	0	0	0	0	0	0	0	0	0	0	1
22918	CD93	0	1	22918	Gene_ID	H. sapiens	22918	H. sapiens	CD93	CD93 molecule	GO:0042116 macrophage activation;GO:0006909 phagocytosis;GO:0043312 neutrophil degranulation		CD markers	Plasma membrane;Vesicles (reliability'])				0	0	0	0	0	0	1	0	1	0	0	0	0	0	0	0	0	0	0	0	1
3172	HNF4A	0	1	3172	Gene_ID	H. sapiens	3172	H. sapiens	HNF4A	hepatocyte nuclear factor 4 alpha	GO:0006591 ornithine metabolic process;GO:0055091 phospholipid homeostasis;GO:0070365 hepatocyte differentiation		Disease related genes; Transcription factors:Zinc-coordinating DNA-binding domains; Predicted intracellular proteins; Nuclear receptors	Nucleoplasm (reliability'])	Lauric acid; AVI-4557; Myristic acid	(M106)PID HNF3B PATHWAY; (M255)PID HIF1 TFPATHWAY; (M2)PID SMAD2 3NUCLEAR PATHWAY	(M5946)HALLMARK COAGULATION; (M5921)HALLMARK COMPLEMENT; (M5934)HALLMARK XENOBIOTIC METABOLISM	0	0	0	0	0	0	0	0	0	0	0	0	1	0	0	0	0	0	0	0	1
64951	MRPS24	0	1	64951	Gene_ID	H. sapiens	64951	H. sapiens	MRPS24	mitochondrial ribosomal protein S24	GO:0070125 mitochondrial translational elongation;GO:0070126 mitochondrial translational termination;GO:0006415 translational termination		Ribosomal proteins; Predicted intracellular proteins					0	0	0	0	0	0	0	0	0	0	0	0	0	0	0	0	0	0	0	0	1
7314	UBB	0	1	7314	Gene_ID	H. sapiens	7314	H. sapiens	UBB	ubiquitin B	GO:0021886 hypothalamus gonadotrophin-releasing hormone neuron differentiation;GO:0021888 hypothalamus gonadotrophin-releasing hormone neuron development;GO:1902527 positive regulation of protein monoubiquitination		Predicted intracellular proteins		(4s)-5-Fluoro-L-Leucine			0	1	1	1	0	0	0	1	0	0	0	1	0	0	1	1	1	1	0	0	1
65125	WNK1	0	1	65125	Gene_ID	H. sapiens	65125	H. sapiens	WNK1	WNK lysine deficient protein kinase 1	GO:0097022 lymphocyte migration into lymph node;GO:0033633 negative regulation of cell-cell adhesion mediated by integrin;GO:0023016 signal transduction by trans-phosphorylation	Other	Predicted intracellular proteins; Disease related genes; Enzymes; Potential drug targets; ENZYME proteins:Transferases; Kinases	Cytosol (reliability'])				0	0	1	0	0	0	0	0	0	0	1	0	0	1	0	1	0	1	0	0	1
4129	MAOB	1	0	4129	Gene_ID	H. sapiens	4129	H. sapiens	MAOB	monoamine oxidase B	GO:0010044 response to aluminum ion;GO:0014063 negative regulation of serotonin secretion;GO:0045915 positive regulation of catecholamine metabolic process		ENZYME proteins:Oxidoreductases; Enzymes; FDA approved drug targets:Small molecule drugs		Amphetamine; Phentermine; Tranylcypromine; Phenelzine; Zonisamide; Selegiline; Pioglitazone; Moclobemide; Isocarboxazid; Ephedra sinica root; Rasagiline; MMDA; 4-Methoxyamphetamine; Metamfetamine; Pargyline; Isatin; (R)-N-methyl-N-2-propynyl-1-indanamine; Farnesol; N-Dodecyl-N,N-Dimethyl-3-Ammonio-1-Propanesulfonate; Flavin adenine dinucleotide; N-Propargyl-1(S)-Aminoindan; Dodecyldimethylamine N…	(M275)PID ALPHA SYNUCLEIN PATHWAY	(M5936)HALLMARK OXIDATIVE PHOSPHORYLATION	0	1	0	1	0	0	0	0	0	0	0	0	0	1	1	0	0	0	0	0	0
64288	ZSCAN31	0	1	64288	Gene_ID	H. sapiens	64288	H. sapiens	ZSCAN31	zinc finger and SCAN domain containing 31	GO:0006357 regulation of transcription by RNA polymerase II;GO:0006366 transcription by RNA polymerase II;GO:0006355 regulation of transcription, DNA-templated		Transcription factors:Zinc-coordinating DNA-binding domains; Predicted intracellular proteins	Nucleoplasm (reliability']); Additional: Cytosol				0	0	0	0	0	0	0	0	0	0	0	0	0	0	0	0	0	0	0	0	1
254128	NIFK-AS1	0	1	254128	Gene_ID	H. sapiens	254128	H. sapiens	NIFK-AS1	NIFK antisense RNA 1								0	0	0	0	0	0	0	0	0	0	0	0	0	0	0	0	0	0	0	0	1
27185	DISC1	1	0	27185	Gene_ID	H. sapiens	27185	H. sapiens	DISC1	DISC1 scaffold protein	GO:0021852 pyramidal neuron migration;GO:0021860 pyramidal neuron development;GO:0021859 pyramidal neuron differentiation		Disease related genes; Predicted intracellular proteins	Intermediate filaments (reliability'])				1	0	1	1	1	1	0	1	0	0	0	0	0	0	0	0	0	0	1	0	0
2254	FGF9	1	0	2254	Gene_ID	H. sapiens	2254	H. sapiens	FGF9	fibroblast growth factor 9	GO:1905916 negative regulation of cell differentiation involved in phenotypic switching;GO:1905931 negative regulation of vascular smooth muscle cell differentiation involved in phenotypic switching;GO:1900240 negative regulation of phenotypic switching		Predicted intracellular proteins; Disease related genes; Cancer-related genes:Candidate cancer biomarkers; Predicted secreted proteins; RAS pathway related proteins			(M276)PID FGF PATHWAY; (M5883)NABA SECRETED FACTORS; (M5885)NABA MATRISOME ASSOCIATED	(M5953)HALLMARK KRAS SIGNALING UP	0	0	0	1	0	0	0	0	0	0	0	0	0	0	0	0	1	1	0	0	0
4201	MEA1	0	1	4201	Gene_ID	H. sapiens	4201	H. sapiens	MEA1	male-enhanced antigen 1	GO:0008584 male gonad development;GO:0046546 development of primary male sexual characteristics;GO:0046661 male sex differentiation		Predicted intracellular proteins	Cytosol;Nucleoplasm (reliability'])				0	0	0	0	0	0	0	0	0	0	0	0	0	0	0	0	0	0	0	0	1
619552	MIR483	0	1	619552	Gene_ID	H. sapiens	619552	H. sapiens	MIR483	microRNA 483	GO:1903588 negative regulation of blood vessel endothelial cell proliferation involved in sprouting angiogenesis;GO:0090051 negative regulation of cell migration involved in sprouting angiogenesis;GO:1903587 regulation of blood vessel endothelial cell proliferation involved in sprouting angiogenesis							0	0	0	0	0	0	0	0	0	0	0	0	0	0	0	0	0	0	0	0	1
27333	GOLIM4	1	0	27333	Gene_ID	H. sapiens	27333	H. sapiens	GOLIM4	golgi integral membrane protein 4				Golgi apparatus (reliability'])				0	0	0	0	0	0	0	0	0	0	0	0	0	0	0	0	0	0	0	0	0
91584	PLXNA4	0	1	91584	Gene_ID	H. sapiens	91584	H. sapiens	PLXNA4	plexin A4	GO:0021793 chemorepulsion of branchiomotor axon;GO:0021784 postganglionic parasympathetic fiber development;GO:0021644 vagus nerve morphogenesis		Predicted intracellular proteins	Plasma membrane (reliability'])		(M5880)NABA ECM AFFILIATED; (M5885)NABA MATRISOME ASSOCIATED; (M5889)NABA MATRISOME		0	0	1	1	0	0	0	0	0	0	0	0	0	0	0	0	0	0	1	0	1
301	ANXA1	0	1	301	Gene_ID	H. sapiens	301	H. sapiens	ANXA1	annexin A1	GO:0014839 myoblast migration involved in skeletal muscle regeneration;GO:0033031 positive regulation of neutrophil apoptotic process;GO:0045629 negative regulation of T-helper 2 cell differentiation		Predicted intracellular proteins; FDA approved drug targets:Small molecule drugs; Cancer-related genes:Candidate cancer biomarkers; Predicted secreted proteins; Transporters:Transporter channels and pores	Cytosol;Plasma membrane (reliability']); Additional: Nucleoplasm	Amcinonide; Fluocinolone acetonide; Hydrocortisone; Methylprednisolone; Clobetasol propionate; Budesonide; Dexamethasone; Hydrocortisone aceponate; Hydrocortisone acetate; Hydrocortisone butyrate; Hydrocortisone cypionate; Hydrocortisone phosphate; Hydrocortisone probutate; Hydrocortisone valerate; Prednisolone phosphate; Dexamethasone acetate; Betamethasone phosphate	(M5880)NABA ECM AFFILIATED; (M5885)NABA MATRISOME ASSOCIATED; (M5889)NABA MATRISOME	(M5946)HALLMARK COAGULATION; (M5902)HALLMARK APOPTOSIS	0	0	1	0	0	1	1	0	1	0	0	0	1	0	1	0	1	0	1	0	1
284254	DYNAP	0	1	284254	Gene_ID	H. sapiens	284254	H. sapiens	DYNAP	dynactin associated protein	GO:1901625 cellular response to ergosterol;GO:0036315 cellular response to sterol;GO:0032148 activation of protein kinase B activity							0	0	0	0	0	0	0	0	0	0	0	0	0	0	0	0	0	1	0	0	1
10116	FEM1B	0	1	10116	Gene_ID	H. sapiens	10116	H. sapiens	FEM1B	fem-1 homolog B	GO:0060743 epithelial cell maturation involved in prostate gland development;GO:0060742 epithelial cell differentiation involved in prostate gland development;GO:0060442 branching involved in prostate gland morphogenesis		Predicted intracellular proteins	Nucleoplasm (reliability']); Additional: Cytosol				0	0	0	0	0	0	0	0	0	0	0	1	0	0	0	0	0	1	0	0	1
79772	MCTP1	0	1	79772	Gene_ID	H. sapiens	79772	H. sapiens	MCTP1	multiple C2 and transmembrane domain containing 1	GO:0048168 regulation of neuronal synaptic plasticity;GO:1902883 negative regulation of response to oxidative stress;GO:0045806 negative regulation of endocytosis		Predicted intracellular proteins	Cytosol;Nucleoplasm (reliability'])				1	0	0	0	0	0	0	0	1	0	0	0	1	0	1	0	0	0	0	0	1
51412	ACTL6B	0	1	51412	Gene_ID	H. sapiens	51412	H. sapiens	ACTL6B	actin like 6B	GO:0042551 neuron maturation;GO:0043967 histone H4 acetylation;GO:0043044 ATP-dependent chromatin remodeling		Predicted intracellular proteins	Nucleoli (reliability'])				0	1	0	0	0	0	0	0	0	0	0	0	0	0	0	0	0	0	0	0	1
100507140	LINC01792	0	1	100507140	Gene_ID	H. sapiens	100507140	H. sapiens	LINC01792	long intergenic non-protein coding RNA 1792								0	0	0	0	0	0	0	0	0	0	0	0	0	0	0	0	0	0	0	0	1
4134	MAP4	0	1	4134	Gene_ID	H. sapiens	4134	H. sapiens	MAP4	microtubule associated protein 4	GO:0051012 microtubule sliding;GO:1902856 negative regulation of non-motile cilium assembly;GO:1902855 regulation of non-motile cilium assembly		FDA approved drug targets:Small molecule drugs; Predicted intracellular proteins	Cytosol;Microtubules;Plasma membrane (reliability'])	Paclitaxel; Docetaxel; Artenimol			0	0	1	0	0	0	0	1	0	0	0	0	0	0	1	0	0	0	0	0	1
256472	TMEM151A	0	1	256472	Gene_ID	H. sapiens	256472	H. sapiens	TMEM151A	transmembrane protein 151A				Nucleoli (reliability']); Additional: Cytosol				0	0	0	0	0	0	0	0	0	0	0	0	0	0	0	0	0	0	0	0	1
399947	C11orf87	0	1	399947	Gene_ID	H. sapiens	399947	H. sapiens	C11orf87	chromosome 11 open reading frame 87								0	0	0	0	0	0	0	0	0	0	0	0	0	0	0	0	0	0	0	0	1
196951	FAM227B	0	1	196951	Gene_ID	H. sapiens	196951	H. sapiens	FAM227B	family with sequence similarity 227 member B			Predicted intracellular proteins	Nuclear speckles (reliability'])				0	0	0	0	0	0	0	0	0	0	0	0	0	0	0	0	0	0	0	0	1
400745	SH2D5	0	1	400745	Gene_ID	H. sapiens	400745	H. sapiens	SH2D5	SH2 domain containing 5			Predicted intracellular proteins	Cytosol (reliability'])				0	0	0	0	0	0	0	0	0	0	0	0	0	0	0	0	0	0	0	0	1
695	BTK	0	1	695	Gene_ID	H. sapiens	695	H. sapiens	BTK	Bruton tyrosine kinase	GO:0002343 peripheral B cell selection;GO:0002344 B cell affinity maturation;GO:0002721 regulation of B cell cytokine production	Tyr protein kinase family	Predicted intracellular proteins; FDA approved drug targets:Small molecule drugs; Disease related genes; Cancer-related genes; Enzymes; Kinases:Tyr protein kinases; ENZYME proteins:Transferases	Cytosol;Plasma membrane (reliability'])	Dasatinib; Inositol 1,3,4,5-Tetrakisphosphate; XL418; Ibrutinib; Acalabrutinib; Fostamatinib; Zanubrutinib	(M233)PID EPO PATHWAY; (M1315)SIG PIP3 SIGNALING IN B LYMPHOCYTES; (M94)PID FAS PATHWAY		0	0	0	0	0	0	1	0	0	0	0	1	1	0	1	1	0	1	0	0	1
928	CD9	0	1	928	Gene_ID	H. sapiens	928	H. sapiens	CD9	CD9 molecule	GO:0014905 myoblast fusion involved in skeletal muscle regeneration;GO:0030913 paranodal junction assembly;GO:0014908 myotube differentiation involved in skeletal muscle regeneration		CD markers; Cancer-related genes:Candidate cancer biomarkers; Transporters:Accessory Factors Involved in Transport	Plasma membrane (reliability'])	C31G	(M239)PID A6B1 A6B4 INTEGRIN PATHWAY	(M5892)HALLMARK CHOLESTEROL HOMEOSTASIS; (M5897)HALLMARK IL6 JAK STAT3 SIGNALING; (M5946)HALLMARK COAGULATION	0	0	0	1	0	1	1	0	0	0	0	0	0	0	0	0	0	0	0	0	1
3164	NR4A1	0	1	3164	Gene_ID	H. sapiens	3164	H. sapiens	NR4A1	nuclear receptor subfamily 4 group A member 1	GO:0043435 response to corticotropin-releasing hormone;GO:0071376 cellular response to corticotropin-releasing hormone stimulus;GO:0061469 regulation of type B pancreatic cell proliferation		Transcription factors:Zinc-coordinating DNA-binding domains; Predicted intracellular proteins; Nuclear receptors	Nucleoplasm (reliability']); Additional: Cytosol;Nuclear membrane		(M162)PID RXR VDR PATHWAY; (M113)PID NFAT 3PATHWAY; (M115)PID REG GR PATHWAY	(M5941)HALLMARK UV RESPONSE UP; (M5890)HALLMARK TNFA SIGNALING VIA NFKB	0	0	1	0	0	0	0	0	0	0	0	0	0	0	0	0	1	0	0	0	1
54941	RNF125	0	1	54941	Gene_ID	H. sapiens	54941	H. sapiens	RNF125	ring finger protein 125	GO:0039536 negative regulation of RIG-I signaling pathway;GO:0039532 negative regulation of viral-induced cytoplasmic pattern recognition receptor signaling pathway;GO:0039535 regulation of RIG-I signaling pathway		Predicted intracellular proteins; Disease related genes; Enzymes; Potential drug targets; ENZYME proteins:Transferases	Golgi apparatus (reliability']); Additional: Nucleoli				0	0	0	0	0	0	0	0	0	0	0	0	0	0	0	1	0	0	0	0	1
100507533	SOX21-AS1	0	1	100507533	Gene_ID	H. sapiens	100507533	H. sapiens	SOX21-AS1	SOX21 antisense divergent transcript 1								0	0	0	0	0	0	0	0	0	0	0	0	0	0	0	0	0	0	0	0	1
6752	SSTR2	0	1	6752	Gene_ID	H. sapiens	6752	H. sapiens	SSTR2	somatostatin receptor 2	GO:0038169 somatostatin receptor signaling pathway;GO:0038170 somatostatin signaling pathway;GO:0030432 peristalsis		FDA approved drug targets:Small molecule drugs; G-protein coupled receptors:GPCRs excl olfactory receptors	Cytosol (reliability'])	Vapreotide; Pasireotide; Lanreotide; Somatostatin; Dotatate gallium Ga-68; Lutetium Lu 177 dotatate; Edotreotide gallium Ga-68			0	0	0	1	0	0	0	0	0	0	0	0	0	0	0	0	0	0	0	0	1
5129	CDK18	0	1	5129	Gene_ID	H. sapiens	5129	H. sapiens	CDK18	cyclin dependent kinase 18	GO:0000083 regulation of transcription involved in G1/S transition of mitotic cell cycle;GO:0000082 G1/S transition of mitotic cell cycle;GO:0044843 cell cycle G1/S phase transition	CMGC Ser/Thr protein kinase family	Predicted intracellular proteins; ENZYME proteins:Transferases; Kinases:CMGC Ser/Thr protein kinases; Enzymes	Actin filaments (reliability'])				0	0	0	0	0	0	0	0	0	0	0	0	0	0	0	0	0	0	0	0	1
92104	TTC30A	0	1	92104	Gene_ID	H. sapiens	92104	H. sapiens	TTC30A	tetratricopeptide repeat domain 30A	GO:0042073 intraciliary transport;GO:0010970 transport along microtubule;GO:0099111 microtubule-based transport		Predicted intracellular proteins	Centrosome;Nucleoplasm (reliability'])				0	0	0	0	0	0	0	1	0	0	0	0	0	0	0	0	0	0	0	0	1
29108	PYCARD	0	1	29108	Gene_ID	H. sapiens	29108	H. sapiens	PYCARD	PYD and CARD domain containing	GO:0002582 positive regulation of antigen processing and presentation of peptide or polysaccharide antigen via MHC class II;GO:0002585 positive regulation of antigen processing and presentation of peptide antigen;GO:0002588 positive regulation of antigen processing and presentation of peptide antigen via MHC class II		Predicted intracellular proteins	Nucleoplasm (reliability']); Additional: Cytosol;Nucleoli		(M145)PID P53 DOWNSTREAM PATHWAY		0	1	0	0	0	0	1	0	1	0	0	0	1	0	0	1	0	1	1	0	1
117283	IP6K3	0	1	117283	Gene_ID	H. sapiens	117283	H. sapiens	IP6K3	inositol hexakisphosphate kinase 3	GO:0032958 inositol phosphate biosynthetic process;GO:0046854 phosphatidylinositol phosphorylation;GO:0046173 polyol biosynthetic process		ENZYME proteins:Transferases; Predicted intracellular proteins; Enzymes	Nucleoplasm (reliability']); Additional: Cytosol				0	0	0	0	0	0	0	0	0	0	0	0	0	0	0	0	0	0	0	0	1
10361	NPM2	0	1	10361	Gene_ID	H. sapiens	10361	H. sapiens	NPM2	nucleophosmin/nucleoplasmin 2	GO:0045836 positive regulation of meiotic nuclear division;GO:0007096 regulation of exit from mitosis;GO:0051446 positive regulation of meiotic cell cycle		Predicted intracellular proteins	Nucleoli;Nucleoplasm (reliability'])				0	0	0	0	0	0	0	0	0	0	0	0	0	0	0	0	0	0	1	0	1
56137	PCDHA12	0	1	56137	Gene_ID	H. sapiens	56137	H. sapiens	PCDHA12	protocadherin alpha 12	GO:0007156 homophilic cell adhesion via plasma membrane adhesion molecules;GO:0098742 cell-cell adhesion via plasma-membrane adhesion molecules;GO:0098609 cell-cell adhesion			Cytosol;Plasma membrane (reliability'])				0	0	0	0	0	0	0	0	0	0	0	0	0	0	0	0	0	0	0	0	1
285346	ZNF852	0	1	285346	Gene_ID	H. sapiens	285346	H. sapiens	ZNF852	zinc finger protein 852	GO:0006357 regulation of transcription by RNA polymerase II;GO:0006366 transcription by RNA polymerase II;GO:0006355 regulation of transcription, DNA-templated		Predicted intracellular proteins	Cytosol (reliability'])				0	0	0	0	0	0	0	0	0	0	0	0	0	0	0	0	0	0	0	0	1
286464	CFAP47	0	1	286464	Gene_ID	H. sapiens	286464	H. sapiens	CFAP47	cilia and flagella associated protein 47			Predicted intracellular proteins					0	0	0	0	0	0	0	0	0	0	0	0	0	0	0	0	0	0	0	0	1
1996	ELAVL4	0	1	1996	Gene_ID	H. sapiens	1996	H. sapiens	ELAVL4	ELAV like RNA binding protein 4	GO:1905870 positive regulation of 3'-UTR-mediated mRNA stabilization;GO:1905868 regulation of 3'-UTR-mediated mRNA stabilization;GO:0070935 3'-UTR-mediated mRNA stabilization		Predicted intracellular proteins	Nucleoplasm;Vesicles (reliability'])				0	0	0	0	0	0	0	0	0	0	0	0	0	0	0	0	0	0	0	0	1
7046	TGFBR1	0	1	7046	Gene_ID	H. sapiens	7046	H. sapiens	TGFBR1	transforming growth factor beta receptor 1	GO:1905071 tight junction disassembly;GO:1905073 regulation of tight junction disassembly;GO:1905075 positive regulation of tight junction disassembly	TKL Ser/Thr protein kinase family	Predicted intracellular proteins; Disease related genes; Enzymes; Kinases:TKL Ser/Thr protein kinases; Potential drug targets; ENZYME proteins:Transferases	Plasma membrane (reliability'])	4-(3-Pyridin-2-Yl-1h-Pyrazol-4-Yl)Quinoline; Naphthyridine Inhibitor; 3-(4-Fluorophenyl)-2-(6-Methylpyridin-2-Yl)-5,6-Dihydro-4h-Pyrrolo[1,2-B]Pyrazole; N-[4-(5-fluoro-6-methylpyridin-2-yl)-5-quinoxalin-6-yl-1H-imidazol-2-yl]acetamide; 2-(6-methylpyridin-2-yl)-N-pyridin-4-ylquinazolin-4-amine; N-1H-indazol-5-yl-2-(6-methylpyridin-2-yl)quinazolin-4-amine; Fostamatinib	(M212)PID INTEGRIN5 PATHWAY; (M185)PID ALK1 PATHWAY; (M33)PID GLYPICAN 1PATHWAY	(M5896)HALLMARK TGF BETA SIGNALING	0	0	1	0	0	0	0	1	0	0	0	0	0	0	0	0	1	1	1	0	1
2902	GRIN1	0	1	2902	Gene_ID	H. sapiens	2902	H. sapiens	GRIN1	glutamate ionotropic receptor NMDA type subunit 1	GO:0018964 propylene metabolic process;GO:0008355 olfactory learning;GO:0043449 cellular alkene metabolic process		FDA approved drug targets:Small molecule drugs; Disease related genes; Transporters:Transporter channels and pores; RAS pathway related proteins		Glutamic acid; Tramadol; Enflurane; Atomoxetine; Pentobarbital; Methadone; Secobarbital; Meperidine; Acamprosate; Donepezil; Guaifenesin; Memantine; Orphenadrine; Phenobarbital; Aripiprazole; Prasterone; 5,7-Dichlorokynurenic acid; D-Serine; Cycloleucine; Milnacipran; CNS-5161; Acetylcysteine; Ketobemidone; Gavestinel; Agmatine; Ifenprodil; Magnesium acetate tetrahydrate; Magnesium carbonate; Esk…			1	1	1	1	1	0	0	0	0	1	1	0	0	1	0	0	1	0	0	1	1
25830	SULT4A1	0	1	25830	Gene_ID	H. sapiens	25830	H. sapiens	SULT4A1	sulfotransferase family 4A member 1	GO:0034035 purine ribonucleoside bisphosphate metabolic process;GO:0050427 3'-phosphoadenosine 5'-phosphosulfate metabolic process;GO:0033865 nucleoside bisphosphate metabolic process		Predicted intracellular proteins					0	1	0	0	0	0	0	0	0	0	0	0	0	0	0	0	0	0	0	0	1
10220	GDF11	0	1	10220	Gene_ID	H. sapiens	10220	H. sapiens	GDF11	growth differentiation factor 11	GO:0021512 spinal cord anterior/posterior patterning;GO:0021511 spinal cord patterning;GO:0010862 positive regulation of pathway-restricted SMAD protein phosphorylation		Predicted secreted proteins	Vesicles (reliability'])		(M5883)NABA SECRETED FACTORS; (M5885)NABA MATRISOME ASSOCIATED; (M5889)NABA MATRISOME		0	0	1	0	0	0	0	0	0	0	0	0	0	0	0	0	0	0	0	0	1
1316	KLF6	0	1	1316	Gene_ID	H. sapiens	1316	H. sapiens	KLF6	Kruppel like factor 6	GO:0030183 B cell differentiation;GO:0042113 B cell activation;GO:0030098 lymphocyte differentiation		Predicted intracellular proteins; Disease related genes; Transcription factors:Zinc-coordinating DNA-binding domains; Cancer-related genes	Nucleoli fibrillar center;Nucleoplasm (reliability']); Additional: Cytosol;Vesicles			(M5947)HALLMARK IL2 STAT5 SIGNALING; (M5890)HALLMARK TNFA SIGNALING VIA NFKB; (M5891)HALLMARK HYPOXIA	0	0	0	0	0	0	0	0	0	0	0	0	0	0	0	0	0	0	0	0	1
7718	ZNF165	0	1	7718	Gene_ID	H. sapiens	7718	H. sapiens	ZNF165	zinc finger protein 165	GO:0006357 regulation of transcription by RNA polymerase II;GO:0006366 transcription by RNA polymerase II;GO:0006355 regulation of transcription, DNA-templated		Transcription factors:Zinc-coordinating DNA-binding domains; Predicted intracellular proteins	Microtubules;Nuclear speckles (reliability'])				0	0	0	0	0	0	0	0	0	0	0	0	0	0	0	0	0	0	0	0	1
5063	PAK3	0	1	5063	Gene_ID	H. sapiens	5063	H. sapiens	PAK3	p21 (RAC1) activated kinase 3	GO:0010763 positive regulation of fibroblast migration;GO:0061003 positive regulation of dendritic spine morphogenesis;GO:0010762 regulation of fibroblast migration	STE Ser/Thr protein kinase family	Predicted intracellular proteins; Disease related genes; Enzymes; Kinases:STE Ser/Thr protein kinases; Potential drug targets; ENZYME proteins:Transferases; RAS pathway related proteins	Cytosol (reliability'])	Fostamatinib	(M76)PID P38 ALPHA BETA PATHWAY; (M16801)SIG REGULATION OF THE ACTIN CYTOSKELETON BY RHO GTPASES; (M5193)SIG CHEMOTAXIS	(M5957)HALLMARK PANCREAS BETA CELLS	0	0	1	0	1	0	0	0	0	0	0	1	0	0	0	1	1	1	1	0	1
112476	PRRT2	0	1	112476	Gene_ID	H. sapiens	112476	H. sapiens	PRRT2	proline rich transmembrane protein 2	GO:1905512 regulation of short-term synaptic potentiation;GO:1905513 negative regulation of short-term synaptic potentiation;GO:1990926 short-term synaptic potentiation		Potential drug targets; Transporters:Accessory Factors Involved in Transport; Disease related genes; Predicted intracellular proteins	Plasma membrane (reliability'])				1	0	0	0	0	0	1	0	1	0	0	0	1	0	1	0	0	0	1	0	1
51506	UFC1	0	1	51506	Gene_ID	H. sapiens	51506	H. sapiens	UFC1	ubiquitin-fold modifier conjugating enzyme 1	GO:1990564 protein polyufmylation;GO:1990592 protein K69-linked ufmylation;GO:0071569 protein ufmylation		Predicted intracellular proteins	Nuclear speckles (reliability']); Additional: Cytosol				0	0	0	1	0	0	0	0	0	0	0	0	0	0	0	0	0	0	0	0	1
58533	SNX6	0	1	58533	Gene_ID	H. sapiens	58533	H. sapiens	SNX6	sorting nexin 6	GO:1903593 regulation of histamine secretion by mast cell;GO:0002349 histamine production involved in inflammatory response;GO:0002441 histamine secretion involved in inflammatory response		Predicted intracellular proteins	Endosomes;Lysosomes (reliability'])				0	0	0	0	0	0	1	0	1	0	0	0	1	1	1	0	1	1	0	0	1
1462	VCAN	1	0	1462	Gene_ID	H. sapiens	1462	H. sapiens	VCAN	versican	GO:0030208 dermatan sulfate biosynthetic process;GO:0030205 dermatan sulfate metabolic process;GO:0030207 chondroitin sulfate catabolic process		Disease related genes; Predicted secreted proteins; Predicted intracellular proteins	Vesicles (reliability'])	Hyaluronic acid	(M264)PID TOLL ENDOGENOUS PATHWAY; (M5882)NABA PROTEOGLYCANS; (M223)PID BETA CATENIN NUC PATHWAY	(M5944)HALLMARK ANGIOGENESIS; (M5915)HALLMARK APICAL JUNCTION; (M5930)HALLMARK EPITHELIAL MESENCHYMAL TRANSITION	0	0	0	0	0	0	0	0	0	0	0	1	0	0	0	0	0	0	0	0	0
89932	PAPLN	0	1	89932	Gene_ID	H. sapiens	89932	H. sapiens	PAPLN	papilin, proteoglycan like sulfated glycoprotein	GO:0010951 negative regulation of endopeptidase activity;GO:0010466 negative regulation of peptidase activity;GO:0045861 negative regulation of proteolysis		Predicted secreted proteins; Predicted intracellular proteins	Nucleoplasm (reliability'])		(M5887)NABA BASEMENT MEMBRANES; (M3008)NABA ECM GLYCOPROTEINS; (M5884)NABA CORE MATRISOME		0	0	0	0	0	0	0	0	0	0	0	0	0	0	0	0	0	0	0	0	1
284021	MILR1	0	1	284021	Gene_ID	H. sapiens	284021	H. sapiens	MILR1	mast cell immunoglobulin like receptor 1	GO:0033004 negative regulation of mast cell activation;GO:0033003 regulation of mast cell activation;GO:0043303 mast cell degranulation		Predicted intracellular proteins					0	0	0	0	0	0	1	0	0	0	0	0	0	0	1	0	0	0	0	0	1
1687	GSDME	0	1	1687	Gene_ID	H. sapiens	1687	H. sapiens	GSDME	gasdermin E	GO:0070269 pyroptosis;GO:0060113 inner ear receptor cell differentiation;GO:2001244 positive regulation of intrinsic apoptotic signaling pathway		Potential drug targets; Disease related genes; Predicted intracellular proteins; Transporters:Transporter channels and pores	Cytosol (reliability'])			(M5898)HALLMARK DNA REPAIR	0	0	0	0	0	0	0	0	0	0	0	0	0	0	0	0	0	1	0	0	1
285987	DLX6-AS1	0	1	285987	Gene_ID	H. sapiens	285987	H. sapiens	DLX6-AS1	DLX6 antisense RNA 1								0	0	0	0	0	0	0	0	0	0	0	0	0	0	0	0	0	0	0	0	1
4712	NDUFB6	0	1	4712	Gene_ID	H. sapiens	4712	H. sapiens	NDUFB6	NADH:ubiquinone oxidoreductase subunit B6	GO:0006120 mitochondrial electron transport, NADH to ubiquinone;GO:0010257 NADH dehydrogenase complex assembly;GO:0032981 mitochondrial respiratory chain complex I assembly		Predicted intracellular proteins	Mitochondria (reliability'])	NADH		(M5936)HALLMARK OXIDATIVE PHOSPHORYLATION	0	1	0	0	0	0	0	0	0	0	0	0	0	0	0	0	0	0	0	0	1
26037	SIPA1L1	0	1	26037	Gene_ID	H. sapiens	26037	H. sapiens	SIPA1L1	signal induced proliferation associated 1 like 1	GO:0061001 regulation of dendritic spine morphogenesis;GO:0060997 dendritic spine morphogenesis;GO:0060998 regulation of dendritic spine development		Predicted intracellular proteins	Plasma membrane (reliability']); Additional: Actin filaments			(M5942)HALLMARK UV RESPONSE DN	1	0	1	0	1	0	0	0	0	0	0	0	0	0	0	0	1	0	1	1	1
375057	STUM	0	1	375057	Gene_ID	H. sapiens	375057	H. sapiens	STUM	stum, mechanosensory transduction mediator homolog				Cytosol (reliability'])				0	0	0	0	0	0	0	0	0	0	0	0	0	0	0	0	0	0	0	0	1
57468	SLC12A5	0	1	57468	Gene_ID	H. sapiens	57468	H. sapiens	SLC12A5	solute carrier family 12 member 5	GO:0040040 thermosensory behavior;GO:0030644 cellular chloride ion homeostasis;GO:0006971 hypotonic response		FDA approved drug targets:Small molecule drugs; Disease related genes; Predicted intracellular proteins; Transporters:Electrochemical Potential-driven transporters		Potassium chloride; Bumetanide			1	0	0	0	0	0	0	0	0	1	1	0	0	0	0	0	0	0	1	0	1
64409	GALNT17	0	1	64409	Gene_ID	H. sapiens	64409	H. sapiens	GALNT17	polypeptide N-acetylgalactosaminyltransferase 17	GO:0006486 protein glycosylation;GO:0043413 macromolecule glycosylation;GO:0070085 glycosylation		Predicted intracellular proteins; Disease related genes; Enzymes; Potential drug targets; ENZYME proteins:Transferases	Golgi apparatus;Nucleoplasm (reliability']); Additional: Nuclear bodies;Nucleoli				0	0	0	0	0	0	0	0	0	0	0	0	0	0	0	0	0	0	0	0	1
6319	SCD	0	1	6319	Gene_ID	H. sapiens	6319	H. sapiens	SCD	stearoyl-CoA desaturase	GO:1903966 monounsaturated fatty acid biosynthetic process;GO:1903964 monounsaturated fatty acid metabolic process;GO:0046949 fatty-acyl-CoA biosynthetic process		ENZYME proteins:Oxidoreductases; Enzymes	Endoplasmic reticulum (reliability'])			(M5892)HALLMARK CHOLESTEROL HOMEOSTASIS; (M5908)HALLMARK ANDROGEN RESPONSE; (M5909)HALLMARK MYOGENESIS	0	1	0	0	0	0	0	0	0	0	0	0	0	0	0	0	0	0	0	0	1
214	ALCAM	0	1	214	Gene_ID	H. sapiens	214	H. sapiens	ALCAM	activated leukocyte cell adhesion molecule	GO:0031290 retinal ganglion cell axon guidance;GO:0008045 motor neuron axon guidance;GO:0048846 axon extension involved in axon guidance		CD markers; Cancer-related genes:Candidate cancer biomarkers; Transporters:Accessory Factors Involved in Transport				(M5892)HALLMARK CHOLESTEROL HOMEOSTASIS; (M5947)HALLMARK IL2 STAT5 SIGNALING	0	0	1	0	0	0	0	0	0	0	0	0	0	0	0	0	0	0	0	0	1
51398	WDR83OS	0	1	51398	Gene_ID	H. sapiens	51398	H. sapiens	WDR83OS	WD repeat domain 83 opposite strand				Endoplasmic reticulum (reliability'])				0	0	0	0	0	0	0	0	0	0	0	0	0	0	0	0	0	0	0	0	1
55831	EMC3	1	0	55831	Gene_ID	H. sapiens	55831	H. sapiens	EMC3	ER membrane protein complex subunit 3	GO:0008150 biological_process		Transporters:Primary Active Transporters	Cytosol (reliability']); Additional: Microtubules				0	0	0	0	0	0	0	0	0	0	0	0	0	0	0	0	0	0	0	0	0
57118	CAMK1D	0	1	57118	Gene_ID	H. sapiens	57118	H. sapiens	CAMK1D	calcium/calmodulin dependent protein kinase ID	GO:0060267 positive regulation of respiratory burst;GO:0060263 regulation of respiratory burst;GO:0032793 positive regulation of CREB transcription factor activity	CAMK Ser/Thr protein kinase family	Kinases:CAMK Ser/Thr protein kinases; ENZYME proteins:Transferases; Enzymes	Cytosol;Nucleoplasm (reliability'])	N-(5-METHYL-1H-PYRAZOL-3-YL)-2-PHENYLQUINAZOLIN-4-AMINE; Fostamatinib		(M5956)HALLMARK KRAS SIGNALING DN	0	0	1	0	0	0	0	0	1	0	0	0	0	0	0	0	0	0	0	0	1
8497	PPFIA4	0	1	8497	Gene_ID	H. sapiens	8497	H. sapiens	PPFIA4	PTPRF interacting protein alpha 4	GO:0014047 glutamate secretion;GO:0015800 acidic amino acid transport;GO:0006835 dicarboxylic acid transport		Predicted intracellular proteins				(M5891)HALLMARK HYPOXIA; (M5909)HALLMARK MYOGENESIS; (M5937)HALLMARK GLYCOLYSIS	1	0	0	0	1	0	0	0	0	0	0	0	1	0	1	0	0	0	0	1	1
958	CD40	0	1	958	Gene_ID	H. sapiens	958	H. sapiens	CD40	CD40 molecule	GO:0033590 response to cobalamin;GO:0036018 cellular response to erythropoietin;GO:0036017 response to erythropoietin		CD markers; Cancer-related genes:Candidate cancer biomarkers; Disease related genes; Predicted secreted proteins		Lucatumumab; Dacetuzumab	(M45)PID CD40 PATHWAY; (M12705)SIG CD40PATHWAYMAP	(M5913)HALLMARK INTERFERON GAMMA RESPONSE; (M5932)HALLMARK INFLAMMATORY RESPONSE; (M5950)HALLMARK ALLOGRAFT REJECTION	0	0	0	0	0	0	1	0	0	0	0	1	1	0	0	1	0	1	0	0	1
50862	RNF141	0	1	50862	Gene_ID	H. sapiens	50862	H. sapiens	RNF141	ring finger protein 141	GO:0051865 protein autoubiquitination;GO:0016567 protein ubiquitination;GO:0032446 protein modification by small protein conjugation		Predicted intracellular proteins	Microtubules (reliability']); Additional: Nucleoplasm				0	0	0	0	0	0	0	0	0	0	0	0	0	0	0	0	0	0	0	0	1
340533	NEXMIF	0	1	340533	Gene_ID	H. sapiens	340533	H. sapiens	NEXMIF	neurite extension and migration factor	GO:2000048 negative regulation of cell-cell adhesion mediated by cadherin;GO:2001223 negative regulation of neuron migration;GO:0033629 negative regulation of cell adhesion mediated by integrin		Disease related genes; Predicted intracellular proteins	Nucleoplasm (reliability']); Additional: Cytosol;Midbody;Mitotic spindle				0	0	0	0	0	0	0	0	0	0	0	0	0	0	0	0	0	0	0	0	1
153396	TMEM161B	0	1	153396	Gene_ID	H. sapiens	153396	H. sapiens	TMEM161B	transmembrane protein 161B								0	0	0	0	0	0	0	0	0	0	0	0	0	0	0	0	0	0	0	0	1
51046	ST8SIA3	0	1	51046	Gene_ID	H. sapiens	51046	H. sapiens	ST8SIA3	ST8 alpha-N-acetyl-neuraminide alpha-2,8-sialyltransferase 3	GO:1990743 protein sialylation;GO:0001574 ganglioside biosynthetic process;GO:0006491 N-glycan processing		Predicted intracellular proteins	Golgi apparatus (reliability'])				0	0	0	0	0	0	0	0	0	0	0	0	0	0	0	0	0	0	0	0	1
6390	SDHB	0	1	6390	Gene_ID	H. sapiens	6390	H. sapiens	SDHB	succinate dehydrogenase complex iron sulfur subunit B	GO:0006105 succinate metabolic process;GO:0006099 tricarboxylic acid cycle;GO:0006101 citrate metabolic process		ENZYME proteins:Oxidoreductases; Predicted intracellular proteins; Disease related genes; Cancer-related genes; Enzymes; Potential drug targets; Citric acid cycle related proteins	Mitochondria (reliability']); Additional: Nucleoplasm;Plasma membrane	2-Hexyloxy-6-Hydroxymethyl-Tetrahydro-Pyran-3,4,5-Triol; Ubiquinone Q1		(M5905)HALLMARK ADIPOGENESIS; (M5936)HALLMARK OXIDATIVE PHOSPHORYLATION	0	1	0	0	0	0	0	0	0	0	0	0	0	0	0	0	0	0	0	0	1
101927532	LINC01736	0	1	101927532	Gene_ID	H. sapiens	101927532	H. sapiens	LINC01736	long intergenic non-protein coding RNA 1736								0	0	0	0	0	0	0	0	0	0	0	0	0	0	0	0	0	0	0	0	1
4689	NCF4	0	1	4689	Gene_ID	H. sapiens	4689	H. sapiens	NCF4	neutrophil cytosolic factor 4	GO:0045730 respiratory burst;GO:0045454 cell redox homeostasis;GO:0006801 superoxide metabolic process		Disease related genes; Predicted intracellular proteins	Cytosol (reliability'])			(M5950)HALLMARK ALLOGRAFT REJECTION	0	0	0	0	0	0	0	0	1	0	0	1	0	0	0	0	1	0	0	0	1
667	DST	0	1	667	Gene_ID	H. sapiens	667	H. sapiens	DST	dystonin	GO:0031581 hemidesmosome assembly;GO:0030011 maintenance of cell polarity;GO:0008090 retrograde axonal transport		Cancer-related genes:Candidate cancer biomarkers; Disease related genes; Predicted intracellular proteins	Microtubules;Nucleoplasm (reliability']); Additional: Cytosol		(M256)PID TAP63 PATHWAY	(M5910)HALLMARK PROTEIN SECRETION; (M5893)HALLMARK MITOTIC SPINDLE; (M5930)HALLMARK EPITHELIAL MESENCHYMAL TRANSITION	0	0	0	0	0	0	0	1	0	0	0	0	0	0	0	0	0	0	1	0	1
3111	HLA-DOA	0	1	3111	Gene_ID	H. sapiens	3111	H. sapiens	HLA-DOA	major histocompatibility complex, class II, DO alpha	GO:0002587 negative regulation of antigen processing and presentation of peptide antigen via MHC class II;GO:0002581 negative regulation of antigen processing and presentation of peptide or polysaccharide antigen via MHC class II;GO:0002584 negative regulation of antigen processing and presentation of peptide antigen		Predicted intracellular proteins				(M5950)HALLMARK ALLOGRAFT REJECTION	0	0	0	0	0	0	0	0	0	0	0	1	0	0	0	0	0	0	0	0	1
4038	LRP4	0	1	4038	Gene_ID	H. sapiens	4038	H. sapiens	LRP4	LDL receptor related protein 4	GO:1901629 regulation of presynaptic membrane organization;GO:1901631 positive regulation of presynaptic membrane organization;GO:1904395 positive regulation of skeletal muscle acetylcholine-gated channel clustering		Disease related genes; Predicted intracellular proteins	Mitochondria;Nucleoli;Nucleoplasm (reliability'])				0	0	1	0	1	0	0	0	0	0	0	0	0	0	0	0	0	1	0	0	1
9759	HDAC4	0	1	9759	Gene_ID	H. sapiens	9759	H. sapiens	HDAC4	histone deacetylase 4	GO:1902435 regulation of male mating behavior;GO:1902437 positive regulation of male mating behavior;GO:0034983 peptidyl-lysine deacetylation		Predicted intracellular proteins; FDA approved drug targets:Small molecule drugs; Disease related genes; ENZYME proteins:Hydrolases; Enzymes	Nuclear speckles (reliability']); Additional: Cytosol;Nucleoplasm	Zinc; Romidepsin; N-hydroxy-5-[(3-phenyl-5,6-dihydroimidazo[1,2-a]pyrazin-7(8H)-yl)carbonyl]thiophene-2-carboxamide; 2,2,2-TRIFLUORO-1-{5-[(3-PHENYL-5,6-DIHYDROIMIDAZO[1,2-A]PYRAZIN-7(8H)-YL)CARBONYL]THIOPHEN-2-YL}ETHANE-1,1-DIOL; Zinc acetate; Zinc chloride; Zinc sulfate, unspecified form	(M140)PID RANBP2 PATHWAY; (M32)PID HDAC CLASSIII PATHWAY; (M30)PID HDAC CLASSII PATHWAY		0	1	1	0	0	0	0	1	0	1	0	0	0	0	0	0	0	0	1	0	1
1741	DLG3	0	1	1741	Gene_ID	H. sapiens	1741	H. sapiens	DLG3	discs large MAGUK scaffold protein 3	GO:0099562 maintenance of postsynaptic density structure;GO:0098880 maintenance of postsynaptic specialization structure;GO:0099558 maintenance of synapse structure		Disease related genes; Predicted intracellular proteins	Nucleoli;Nucleoplasm (reliability'])				0	0	0	0	1	0	0	0	0	0	0	0	0	1	0	0	0	1	0	1	1
4695	NDUFA2	0	1	4695	Gene_ID	H. sapiens	4695	H. sapiens	NDUFA2	NADH:ubiquinone oxidoreductase subunit A2	GO:0001835 blastocyst hatching;GO:0035188 hatching;GO:0071684 organism emergence from protective structure		Predicted intracellular proteins		NADH		(M5936)HALLMARK OXIDATIVE PHOSPHORYLATION	0	1	0	0	0	0	0	0	0	0	0	0	0	0	0	0	0	0	0	0	1
3117	HLA-DQA1	0	1	3117	Gene_ID	H. sapiens	3117	H. sapiens	HLA-DQA1	major histocompatibility complex, class II, DQ alpha 1	GO:0060333 interferon-gamma-mediated signaling pathway;GO:0019886 antigen processing and presentation of exogenous peptide antigen via MHC class II;GO:0002495 antigen processing and presentation of peptide antigen via MHC class II		Predicted intracellular proteins				(M5913)HALLMARK INTERFERON GAMMA RESPONSE; (M5950)HALLMARK ALLOGRAFT REJECTION	0	0	0	0	0	0	0	0	0	0	0	1	0	0	0	1	0	0	0	0	1
388336	SHISA6	0	1	388336	Gene_ID	H. sapiens	388336	H. sapiens	SHISA6	shisa family member 6	GO:0106104 regulation of glutamate receptor clustering;GO:1904717 regulation of AMPA glutamate receptor clustering;GO:0097113 AMPA glutamate receptor clustering		Transporters:Accessory Factors Involved in Transport					1	0	0	0	1	0	0	0	0	0	0	0	0	1	0	0	0	0	0	0	1
55888	ZKSCAN7	0	1	55888	Gene_ID	H. sapiens	55888	H. sapiens	ZKSCAN7	zinc finger with KRAB and SCAN domains 7	GO:0006357 regulation of transcription by RNA polymerase II;GO:0006366 transcription by RNA polymerase II;GO:0006355 regulation of transcription, DNA-templated		Transcription factors:Zinc-coordinating DNA-binding domains; Predicted intracellular proteins	Cytosol (reliability']); Additional: Nuclear speckles				0	0	0	0	0	0	0	0	0	0	0	0	0	0	0	0	0	0	0	0	1
3792	KEL	0	1	3792	Gene_ID	H. sapiens	3792	H. sapiens	KEL	Kell metallo-endopeptidase (Kell blood group)	GO:0010961 cellular magnesium ion homeostasis;GO:0031133 regulation of axon diameter;GO:0010960 magnesium ion homeostasis		CD markers; Predicted intracellular proteins; Blood group antigen proteins; Enzymes; Peptidases:Metallopeptidases; Cancer-related genes:Mutated cancer genes	Plasma membrane (reliability']); Additional: Cytosol;Nucleoplasm	Phosphoramidon		(M5945)HALLMARK HEME METABOLISM	0	0	1	0	0	1	0	0	0	0	1	0	0	1	0	0	0	0	1	0	1
63924	CIDEC	1	0	63924	Gene_ID	H. sapiens	63924	H. sapiens	CIDEC	cell death inducing DFFA like effector c	GO:0034389 lipid droplet organization;GO:0097194 execution phase of apoptosis;GO:0042981 regulation of apoptotic process		Disease related genes; Predicted intracellular proteins					0	0	0	0	0	0	0	0	0	0	0	0	0	0	0	0	0	0	0	0	0
774	CACNA1B	0	1	774	Gene_ID	H. sapiens	774	H. sapiens	CACNA1B	calcium voltage-gated channel subunit alpha1 B	GO:0048265 response to pain;GO:1904645 response to amyloid-beta;GO:0033555 multicellular organismal response to stress		FDA approved drug targets:Small molecule drugs; Voltage-gated ion channels:Voltage-Gated Calcium Channels; Disease related genes		Amlodipine; Verapamil; Levetiracetam; Seletracetam; Contulakin-G; Ziconotide; Agmatine; Benidipine; Cilnidipine		(M5949)HALLMARK PEROXISOME	1	1	0	0	0	0	0	0	0	1	1	0	1	1	1	0	0	0	0	1	1
55152	DALRD3	0	1	55152	Gene_ID	H. sapiens	55152	H. sapiens	DALRD3	DALR anticodon binding domain containing 3	GO:0006420 arginyl-tRNA aminoacylation;GO:0006418 tRNA aminoacylation for protein translation;GO:0043039 tRNA aminoacylation		Predicted intracellular proteins	Nucleoplasm (reliability']); Additional: Cytosol;Nuclear bodies				0	0	0	0	0	0	0	0	0	0	0	0	0	0	0	0	0	0	0	0	1
161003	STOML3	0	1	161003	Gene_ID	H. sapiens	161003	H. sapiens	STOML3	stomatin like 3	GO:0034220 ion transmembrane transport;GO:0055085 transmembrane transport;GO:0006811 ion transport		Transporters:Accessory Factors Involved in Transport	Plasma membrane (reliability'])				0	0	0	0	0	0	0	0	0	0	0	0	0	0	0	0	0	0	0	0	1
132332	TMEM155	0	1	132332	Gene_ID	H. sapiens	132332	H. sapiens	SMIM43	small integral membrane protein 43			Predicted secreted proteins					0	0	0	0	0	0	0	0	0	0	0	0	0	0	0	0	0	0	0	0	1
23258	DENND5A	0	1	23258	Gene_ID	H. sapiens	23258	H. sapiens	DENND5A	DENN domain containing 5A	GO:0042147 retrograde transport, endosome to Golgi;GO:0010977 negative regulation of neuron projection development;GO:0016482 cytosolic transport		Disease related genes; Predicted intracellular proteins	Golgi apparatus;Vesicles (reliability'])			(M5947)HALLMARK IL2 STAT5 SIGNALING; (M5890)HALLMARK TNFA SIGNALING VIA NFKB	0	0	1	0	0	0	0	0	0	0	0	0	0	0	0	0	0	0	0	0	1
387032	ZKSCAN4	0	1	387032	Gene_ID	H. sapiens	387032	H. sapiens	ZKSCAN4	zinc finger with KRAB and SCAN domains 4	GO:0006357 regulation of transcription by RNA polymerase II;GO:0006366 transcription by RNA polymerase II;GO:0006355 regulation of transcription, DNA-templated		Transcription factors:Zinc-coordinating DNA-binding domains; Predicted intracellular proteins	Nucleoplasm (reliability'])				0	0	0	0	0	0	0	0	0	0	0	0	0	0	0	0	0	0	0	0	1
5918	RARRES1	0	1	5918	Gene_ID	H. sapiens	5918	H. sapiens	RARRES1	retinoic acid receptor responder 1	GO:0010951 negative regulation of endopeptidase activity;GO:0010466 negative regulation of peptidase activity;GO:0045861 negative regulation of proteolysis		Predicted intracellular proteins	Golgi apparatus (reliability']); Additional: Endoplasmic reticulum	Tretinoin			0	0	0	0	0	0	0	0	0	0	0	0	0	0	0	0	0	0	0	0	1
1781	DYNC1I2	0	1	1781	Gene_ID	H. sapiens	1781	H. sapiens	DYNC1I2	dynein cytoplasmic 1 intermediate chain 2	GO:0097711 ciliary basal body-plasma membrane docking;GO:0019886 antigen processing and presentation of exogenous peptide antigen via MHC class II;GO:0002495 antigen processing and presentation of peptide antigen via MHC class II		Predicted intracellular proteins	Cytosol;Endoplasmic reticulum (reliability']); Additional: Microtubules;Nucleoli				0	0	0	0	0	0	0	1	0	0	0	1	0	0	1	0	0	0	0	0	1
6597	SMARCA4	0	1	6597	Gene_ID	H. sapiens	6597	H. sapiens	SMARCA4	SWI/SNF related, matrix associated, actin dependent regulator of chromatin, subfamily a, member 4	GO:1902661 positive regulation of glucose mediated signaling pathway;GO:1902659 regulation of glucose mediated signaling pathway;GO:0009757 hexose mediated signaling		Disease related genes; Cancer-related genes:Mutational cancer driver genes; Predicted intracellular proteins; Cancer-related genes:Mutated cancer genes	Nucleoplasm (reliability'])		(M119)PID ERB GENOMIC PATHWAY; (M279)PID RB 1PATHWAY; (M223)PID BETA CATENIN NUC PATHWAY		0	1	0	0	0	0	0	0	0	0	0	0	0	0	0	0	0	0	0	0	1
7345	UCHL1	0	1	7345	Gene_ID	H. sapiens	7345	H. sapiens	UCHL1	ubiquitin C-terminal hydrolase L1	GO:0007412 axon target recognition;GO:0019896 axonal transport of mitochondrion;GO:0034643 establishment of mitochondrion localization, microtubule-mediated		Predicted intracellular proteins; Disease related genes; Peptidases:Cysteine-type peptidases; ENZYME proteins:Hydrolases; Enzymes; Potential drug targets	Cytosol (reliability']); Additional: Nucleoplasm	Phenethyl Isothiocyanate	(M275)PID ALPHA SYNUCLEIN PATHWAY		0	1	1	0	0	0	0	1	0	1	0	0	0	0	1	0	0	1	0	0	1
744	MPPED2	0	1	744	Gene_ID	H. sapiens	744	H. sapiens	MPPED2	metallophosphoesterase domain containing 2			Predicted intracellular proteins	Nucleoli (reliability']); Additional: Mitochondria;Vesicles			(M5906)HALLMARK ESTROGEN RESPONSE EARLY	0	0	0	0	0	0	0	0	0	0	0	0	0	0	0	0	0	0	0	0	1
5707	PSMD1	0	1	5707	Gene_ID	H. sapiens	5707	H. sapiens	PSMD1	proteasome 26S subunit, non-ATPase 1	GO:0006521 regulation of cellular amino acid metabolic process;GO:1902036 regulation of hematopoietic stem cell differentiation;GO:0002479 antigen processing and presentation of exogenous peptide antigen via MHC class I, TAP-dependent		Predicted intracellular proteins	Nucleoplasm (reliability']); Additional: Actin filaments			(M5926)HALLMARK MYC TARGETS V1	0	0	0	0	0	0	1	0	0	0	0	1	0	0	0	1	0	0	0	0	1
5602	MAPK10	0	1	5602	Gene_ID	H. sapiens	5602	H. sapiens	MAPK10	mitogen-activated protein kinase 10	GO:0007258 JUN phosphorylation;GO:0009414 response to water deprivation;GO:0009415 response to water	CMGC Ser/Thr protein kinase family	Predicted intracellular proteins; Disease related genes; Kinases:CMGC Ser/Thr protein kinases; Enzymes; Potential drug targets; ENZYME proteins:Transferases; RAS pathway related proteins		Pyrazolanthrone; Cyclohexyl-{4-[5-(3,4-Dichlorophenyl)-2-Piperidin-4-Yl-3-Propyl-3h-Imidazol-4-Yl]-Pyrimidin-2-Yl}Amine; Cyclopropyl-{4-[5-(3,4-Dichlorophenyl)-2-[(1-Methyl)-Piperidin]-4-Yl-3-Propyl-3h-Imidazol-4-Yl]-Pyrimidin-2-Yl}Amine; 9-(4-Hydroxyphenyl)-2,7-Phenanthroline; Phosphoaminophosphonic Acid-Adenylate Ester; N-(tert-butyl)-4-[5-(pyridin-2-ylamino)quinolin-3-yl]benzenesulfonamide; N-…	(M45)PID CD40 PATHWAY; (M193)PID NEPHRIN NEPH1 PATHWAY; (M23)PID WNT NONCANONICAL PATHWAY	(M5923)HALLMARK PI3K AKT MTOR SIGNALING	0	1	0	0	0	0	0	0	0	0	0	0	0	0	1	1	0	1	0	0	1
134957	STXBP5	0	1	134957	Gene_ID	H. sapiens	134957	H. sapiens	STXBP5	syntaxin binding protein 5	GO:0045921 positive regulation of exocytosis;GO:0099504 synaptic vesicle cycle;GO:0017157 regulation of exocytosis		Predicted intracellular proteins	Cytosol (reliability'])				0	0	0	0	0	0	0	0	1	0	0	0	1	0	1	0	0	0	0	0	1
144535	CFAP54	0	1	144535	Gene_ID	H. sapiens	144535	H. sapiens	CFAP54	cilia and flagella associated protein 54	GO:0060294 cilium movement involved in cell motility;GO:0001539 cilium or flagellum-dependent cell motility;GO:0060285 cilium-dependent cell motility		Predicted intracellular proteins	Microtubules (reliability']); Additional: Cytosol				0	0	0	0	0	0	0	1	0	0	0	0	0	0	0	0	0	0	0	0	1
25780	RASGRP3	0	1	25780	Gene_ID	H. sapiens	25780	H. sapiens	RASGRP3	RAS guanyl releasing protein 3	GO:0007265 Ras protein signal transduction;GO:0043547 positive regulation of GTPase activity;GO:0043087 regulation of GTPase activity		Predicted intracellular proteins; RAS pathway related proteins	Nucleoplasm (reliability']); Additional: Golgi apparatus		(M269)PID RAS PATHWAY		0	0	0	0	0	0	0	0	0	0	0	1	0	0	0	0	0	0	0	0	1
672	BRCA1	0	1	672	Gene_ID	H. sapiens	672	H. sapiens	BRCA1	BRCA1 DNA repair associated	GO:0070512 positive regulation of histone H4-K20 methylation;GO:0070510 regulation of histone H4-K20 methylation;GO:2000620 positive regulation of histone H4-K16 acetylation		Predicted intracellular proteins; Disease related genes; Cancer-related genes:Candidate cancer biomarkers; Cancer-related genes:Mutational cancer driver genes; Enzymes; Potential drug targets; ENZYME proteins:Transferases; Cancer-related genes:Mutated cancer genes	Nuclear bodies;Nucleoplasm (reliability'])		(M258)PID BARD1 PATHWAY; (M242)PID AURORA A PATHWAY; (M84)PID ATM PATHWAY	(M5916)HALLMARK APICAL SURFACE; (M5902)HALLMARK APOPTOSIS; (M5925)HALLMARK E2F TARGETS	0	0	0	0	0	0	0	0	0	0	0	0	0	0	0	0	0	1	1	0	1
10542	LAMTOR5	0	1	10542	Gene_ID	H. sapiens	10542	H. sapiens	LAMTOR5	late endosomal/lysosomal adaptor, MAPK and MTOR activator 5	GO:1905636 positive regulation of RNA polymerase II regulatory region sequence-specific DNA binding;GO:1903025 regulation of RNA polymerase II regulatory region sequence-specific DNA binding;GO:1904263 positive regulation of TORC1 signaling		Predicted intracellular proteins	Cytosol (reliability'])			(M5938)HALLMARK REACTIVE OXYGEN SPECIES PATHWAY	0	0	0	0	0	0	0	0	0	0	0	0	0	0	0	0	0	0	1	0	1
259230	SGMS1	1	0	259230	Gene_ID	H. sapiens	259230	H. sapiens	SGMS1	sphingomyelin synthase 1	GO:0006686 sphingomyelin biosynthetic process;GO:0006684 sphingomyelin metabolic process;GO:0046513 ceramide biosynthetic process		Predicted intracellular proteins	Nucleoplasm (reliability']); Additional: Cytosol;Golgi apparatus;Nucleoli fibrillar center		(M143)PID IL2 PI3K PATHWAY	(M5910)HALLMARK PROTEIN SECRETION	0	0	0	0	0	0	0	0	0	0	0	0	0	0	0	0	0	0	0	0	0
10287	RGS19	1	0	10287	Gene_ID	H. sapiens	10287	H. sapiens	RGS19	regulator of G protein signaling 19	GO:0045471 response to ethanol;GO:0097305 response to alcohol;GO:0046677 response to antibiotic		Predicted intracellular proteins	Cell Junctions (reliability']); Additional: Nucleoli fibrillar center		(M187)PID TRKR PATHWAY		0	0	0	0	0	0	0	0	0	0	0	0	0	0	0	0	0	0	0	0	0
3746	KCNC1	1	0	3746	Gene_ID	H. sapiens	3746	H. sapiens	KCNC1	potassium voltage-gated channel subfamily C member 1	GO:0021759 globus pallidus development;GO:0099505 regulation of presynaptic membrane potential;GO:0009642 response to light intensity		Predicted intracellular proteins; FDA approved drug targets:Small molecule drugs; Disease related genes; Voltage-gated ion channels:Voltage-Gated Potassium Channels; Transporters:Transporter channels and pores	Nuclear membrane;Nucleoplasm (reliability']); Additional: Cytosol;Vesicles	Dalfampridine			0	0	0	1	0	0	0	0	0	0	0	0	0	1	0	0	1	0	0	0	0
9379	NRXN2	0	1	9379	Gene_ID	H. sapiens	9379	H. sapiens	NRXN2	neurexin 2	GO:0097116 gephyrin clustering involved in postsynaptic density assembly;GO:0097118 neuroligin clustering involved in postsynaptic membrane assembly;GO:0042297 vocal learning		Predicted intracellular proteins				(M5915)HALLMARK APICAL JUNCTION	1	0	0	0	1	0	0	0	0	1	0	0	1	0	1	0	0	0	0	1	1
1340	COX6B1	0	1	1340	Gene_ID	H. sapiens	1340	H. sapiens	COX6B1	cytochrome c oxidase subunit 6B1	GO:0006123 mitochondrial electron transport, cytochrome c to oxygen;GO:0019646 aerobic electron transport chain;GO:0021762 substantia nigra development		Disease related genes; Predicted intracellular proteins	Mitochondria (reliability'])	Cholic Acid; N-Formylmethionine		(M5936)HALLMARK OXIDATIVE PHOSPHORYLATION	0	1	0	1	0	0	0	0	0	0	1	0	0	0	0	0	0	0	0	0	1
5600	MAPK11	0	1	5600	Gene_ID	H. sapiens	5600	H. sapiens	MAPK11	mitogen-activated protein kinase 11	GO:0060044 negative regulation of cardiac muscle cell proliferation;GO:0055022 negative regulation of cardiac muscle tissue growth;GO:0061117 negative regulation of heart growth	CMGC Ser/Thr protein kinase family	Predicted intracellular proteins; FDA approved drug targets:Small molecule drugs; Kinases:CMGC Ser/Thr protein kinases; Enzymes; ENZYME proteins:Transferases	Mitochondria (reliability'])	KC706; Regorafenib	(M199)PID P38 MK2 PATHWAY; (M274)PID LYMPH ANGIOGENESIS PATHWAY; (M20)PID P38 MKK3 6PATHWAY	(M5915)HALLMARK APICAL JUNCTION	0	1	0	0	0	0	0	0	0	0	0	0	0	0	0	0	1	1	0	0	1
23272	TASOR	0	1	23272	Gene_ID	H. sapiens	23272	H. sapiens	TASOR	transcription activation suppressor	GO:0097355 protein localization to heterochromatin;GO:0090309 positive regulation of methylation-dependent chromatin silencing;GO:0090308 regulation of methylation-dependent chromatin silencing		Predicted intracellular proteins	Nucleoplasm (reliability'])				0	0	0	0	0	0	0	0	0	0	0	0	0	0	0	0	0	0	1	0	1
341	APOC1	1	0	341	Gene_ID	H. sapiens	341	H. sapiens	APOC1	apolipoprotein C1	GO:0010900 negative regulation of phosphatidylcholine catabolic process;GO:0010899 regulation of phosphatidylcholine catabolic process;GO:0010916 negative regulation of very-low-density lipoprotein particle clearance		Cancer-related genes:Candidate cancer biomarkers; Candidate cardiovascular disease genes; Predicted secreted proteins				(M5946)HALLMARK COAGULATION; (M5921)HALLMARK COMPLEMENT	0	0	0	0	0	0	0	0	1	0	0	0	0	0	0	0	0	0	0	0	0
5906	RAP1A	1	0	5906	Gene_ID	H. sapiens	5906	H. sapiens	RAP1A	RAP1A, member of RAS oncogene family	GO:2000301 negative regulation of synaptic vesicle exocytosis;GO:1905451 positive regulation of Fc-gamma receptor signaling pathway involved in phagocytosis;GO:1902804 negative regulation of synaptic vesicle transport		Predicted intracellular proteins; RAS pathway related proteins			(M69)PID REELIN PATHWAY; (M72)PID NECTIN PATHWAY; (M233)PID EPO PATHWAY		1	0	1	0	0	0	1	1	1	0	0	1	1	1	1	1	1	1	0	0	0
55638	SYBU	0	1	55638	Gene_ID	H. sapiens	55638	H. sapiens	SYBU	syntabulin	GO:0060025 regulation of synaptic activity;GO:1990048 anterograde neuronal dense core vesicle transport;GO:0032253 dense core granule localization		Predicted intracellular proteins	Vesicles (reliability'])			(M5906)HALLMARK ESTROGEN RESPONSE EARLY	1	0	0	0	1	0	0	1	0	0	0	0	1	0	1	0	0	0	0	0	1
27092	CACNG4	1	0	27092	Gene_ID	H. sapiens	27092	H. sapiens	CACNG4	calcium voltage-gated channel auxiliary subunit gamma 4	GO:0098943 neurotransmitter receptor transport, postsynaptic endosome to lysosome;GO:2000969 positive regulation of AMPA receptor activity;GO:0098953 receptor diffusion trapping		Transporters:Accessory Factors Involved in Transport	Cytosol (reliability'])				1	0	0	0	0	0	0	0	0	0	0	0	0	1	0	0	0	0	0	1	0
196385	DNAH10	0	1	196385	Gene_ID	H. sapiens	196385	H. sapiens	DNAH10	dynein axonemal heavy chain 10	GO:0007018 microtubule-based movement;GO:0007017 microtubule-based process;GO:0006928 movement of cell or subcellular component		Predicted intracellular proteins					0	1	0	0	0	0	0	1	0	0	0	0	0	0	0	0	0	0	0	0	1
9043	SPAG9	0	1	9043	Gene_ID	H. sapiens	9043	H. sapiens	SPAG9	sperm associated antigen 9	GO:0007257 activation of JUN kinase activity;GO:0043507 positive regulation of JUN kinase activity;GO:0032418 lysosome localization		Predicted intracellular proteins	Centriolar satellite;Cytosol (reliability'])		(M67)PID ARF6 TRAFFICKING PATHWAY		0	0	1	0	0	0	0	0	0	0	0	0	0	0	1	0	0	1	0	0	1
116986	AGAP2	0	1	116986	Gene_ID	H. sapiens	116986	H. sapiens	AGAP2	ArfGAP with GTPase domain, ankyrin repeat and PH domain 2	GO:0061901 regulation of 1-phosphatidylinositol-3-kinase activity;GO:0061903 positive regulation of 1-phosphatidylinositol-3-kinase activity;GO:0010513 positive regulation of phosphatidylinositol biosynthetic process		Predicted intracellular proteins	Cytosol;Nucleoplasm (reliability']); Additional: Midbody ring		(M108)PID NETRIN PATHWAY; (M271)PID PI3K PLC TRK PATHWAY		0	0	0	0	0	0	0	0	0	0	0	0	0	0	0	0	0	1	1	0	1
5515	PPP2CA	0	1	5515	Gene_ID	H. sapiens	5515	H. sapiens	PPP2CA	protein phosphatase 2 catalytic subunit alpha	GO:1904528 positive regulation of microtubule binding;GO:1904526 regulation of microtubule binding;GO:0007084 mitotic nuclear envelope reassembly		ENZYME proteins:Hydrolases; Predicted intracellular proteins; Enzymes		Vitamin E; 2,6,8-Trimethyl-3-Amino-9-Benzyl-9-Methoxynonanoic Acid; (2S,3S,4E,6E,8S,9S)-3-amino-9-methoxy-2,6,8-trimethyl-10-phenyldeca-4,6-dienoic acid	(M139)PID MYC PATHWAY; (M210)PID IL8 CXCR2 PATHWAY; (M46)PID ATR PATHWAY		0	0	0	0	0	0	0	0	0	0	0	1	0	0	0	0	1	1	0	0	1
10886	NPFFR2	0	1	10886	Gene_ID	H. sapiens	10886	H. sapiens	NPFFR2	neuropeptide FF receptor 2	GO:2000479 regulation of cAMP-dependent protein kinase activity;GO:0045761 regulation of adenylate cyclase activity;GO:0031279 regulation of cyclase activity		G-protein coupled receptors:GPCRs excl olfactory receptors; Predicted intracellular proteins	Plasma membrane (reliability']); Additional: Actin filaments			(M5932)HALLMARK INFLAMMATORY RESPONSE	0	0	0	0	0	0	0	0	0	0	0	0	0	0	0	0	0	1	0	0	1
23242	COBL	0	1	23242	Gene_ID	H. sapiens	23242	H. sapiens	COBL	cordon-bleu WH2 repeat protein	GO:0048669 collateral sprouting in absence of injury;GO:0001757 somite specification;GO:0033504 floor plate development		Predicted intracellular proteins	Cell Junctions;Plasma membrane (reliability'])				0	0	1	0	0	0	0	1	0	0	0	0	0	0	0	0	0	0	1	0	1
55679	LIMS2	1	0	55679	Gene_ID	H. sapiens	55679	H. sapiens	LIMS2	LIM zinc finger domain containing 2	GO:2000346 negative regulation of hepatocyte proliferation;GO:2001046 positive regulation of integrin-mediated signaling pathway;GO:2000345 regulation of hepatocyte proliferation		Disease related genes; Predicted intracellular proteins	Focal adhesion sites (reliability'])		(M71)PID ILK PATHWAY		0	0	1	0	0	0	0	0	0	0	0	0	0	0	0	0	0	0	0	0	0
22859	ADGRL1	0	1	22859	Gene_ID	H. sapiens	22859	H. sapiens	ADGRL1	adhesion G protein-coupled receptor L1	GO:0090129 positive regulation of synapse maturation;GO:0090128 regulation of synapse maturation;GO:0035584 calcium-mediated signaling using intracellular calcium source		G-protein coupled receptors:Family 2 (B) receptors; G-protein coupled receptors:GPCRs excl olfactory receptors; Predicted intracellular proteins					0	0	1	0	1	0	0	0	0	0	0	0	0	0	0	0	0	0	1	0	1
377	ARF3	0	1	377	Gene_ID	H. sapiens	377	H. sapiens	ARF3	ADP ribosylation factor 3	GO:0006890 retrograde vesicle-mediated transport, Golgi to ER;GO:0006661 phosphatidylinositol biosynthetic process;GO:0046488 phosphatidylinositol metabolic process		Predicted intracellular proteins			(M1529)SA G1 AND S PHASES		0	0	0	0	0	0	0	0	0	0	0	0	0	0	0	0	0	0	0	0	1
23097	CDK19	0	1	23097	Gene_ID	H. sapiens	23097	H. sapiens	CDK19	cyclin dependent kinase 19	GO:0050729 positive regulation of inflammatory response;GO:0071222 cellular response to lipopolysaccharide;GO:0071219 cellular response to molecule of bacterial origin	CMGC Ser/Thr protein kinase family	Predicted intracellular proteins; ENZYME proteins:Transferases; Kinases:CMGC Ser/Thr protein kinases; Enzymes	Nucleoplasm;Vesicles (reliability'])				0	0	0	0	0	0	0	0	0	0	0	0	0	0	0	1	0	0	0	0	1
84966	IGSF21	0	1	84966	Gene_ID	H. sapiens	84966	H. sapiens	IGSF21	immunoglobin superfamily member 21	GO:0060074 synapse maturation;GO:0007157 heterophilic cell-cell adhesion via plasma membrane cell adhesion molecules;GO:0007156 homophilic cell adhesion via plasma membrane adhesion molecules		Predicted intracellular proteins					0	0	0	0	1	0	0	0	0	0	0	0	0	0	0	0	0	0	0	0	1
83482	SCRT1	0	1	83482	Gene_ID	H. sapiens	83482	H. sapiens	SCRT1	scratch family transcriptional repressor 1	GO:2001222 regulation of neuron migration;GO:0001764 neuron migration;GO:0050767 regulation of neurogenesis		Transcription factors:Zinc-coordinating DNA-binding domains; Predicted intracellular proteins	Nuclear bodies (reliability'])				0	0	0	0	0	0	0	0	0	0	0	0	0	0	0	0	0	0	0	0	1
106480730	C4B-AS1	1	0	106480730	Gene_ID	H. sapiens	106480730	H. sapiens	C4B-AS1	C4B antisense RNA 1								0	0	0	0	0	0	0	0	0	0	0	0	0	0	0	0	0	0	0	0	0
375323	LHFPL4	0	1	375323	Gene_ID	H. sapiens	375323	H. sapiens	LHFPL4	LHFPL tetraspan subfamily member 4	GO:1905702 regulation of inhibitory synapse assembly;GO:0097112 gamma-aminobutyric acid receptor clustering;GO:0072578 neurotransmitter-gated ion channel clustering			Golgi apparatus (reliability']); Additional: Nucleoplasm				0	0	0	0	1	0	0	0	0	0	0	0	0	0	0	0	0	0	0	0	1
60680	CELF5	0	1	60680	Gene_ID	H. sapiens	60680	H. sapiens	CELF5	CUGBP Elav-like family member 5	GO:0006376 mRNA splice site selection;GO:0000381 regulation of alternative mRNA splicing, via spliceosome;GO:0000245 spliceosomal complex assembly		Predicted intracellular proteins					0	0	0	0	0	0	0	0	0	0	0	0	0	0	0	0	0	0	0	0	1
27030	MLH3	0	1	27030	Gene_ID	H. sapiens	27030	H. sapiens	MLH3	mutL homolog 3	GO:0007144 female meiosis I;GO:0007130 synaptonemal complex assembly;GO:0070193 synaptonemal complex organization		Disease related genes; Predicted intracellular proteins	Nucleoplasm (reliability'])				0	0	0	0	0	0	0	0	0	0	0	0	0	0	0	0	0	0	0	0	1
11240	PADI2	0	1	11240	Gene_ID	H. sapiens	11240	H. sapiens	PADI2	peptidyl arginine deiminase 2	GO:0010848 regulation of chromatin disassembly;GO:0036413 histone H3-R26 citrullination;GO:1901624 negative regulation of lymphocyte chemotaxis		ENZYME proteins:Hydrolases; Predicted intracellular proteins; Enzymes		Citrulline			0	0	1	1	0	0	1	0	0	0	0	0	0	0	0	0	0	0	0	0	1
210	ALAD	0	1	210	Gene_ID	H. sapiens	210	H. sapiens	ALAD	aminolevulinate dehydratase	GO:0010266 response to vitamin B1;GO:0070541 response to platinum ion;GO:0010044 response to aluminum ion		Predicted intracellular proteins; FDA approved drug targets:Small molecule drugs; Disease related genes; ENZYME proteins:Lyases; Enzymes		Aminolevulinic acid; Delta-Amino Valeric Acid; Laevulinic Acid; 4-Oxosebacic Acid; Porphobilinogen; 3-(2-Aminoethyl)-4-(Aminomethyl)Heptanedioic Acid; 4,7-Dioxosebacic Acid; 5-hydroxyvaleric acid		(M5935)HALLMARK FATTY ACID METABOLISM; (M5945)HALLMARK HEME METABOLISM	0	0	0	0	0	0	1	0	0	0	0	0	0	0	0	0	0	0	0	0	1
6400	SEL1L	0	1	6400	Gene_ID	H. sapiens	6400	H. sapiens	SEL1L	SEL1L adaptor subunit of ERAD E3 ubiquitin ligase	GO:1904380 endoplasmic reticulum mannose trimming;GO:0036507 protein demannosylation;GO:0036508 protein alpha-1,2-demannosylation		Predicted intracellular proteins					0	0	0	0	0	0	0	0	0	0	0	0	1	0	0	0	0	0	0	0	1
10432	RBM14	1	0	10432	Gene_ID	H. sapiens	10432	H. sapiens	RBM14	RNA binding motif protein 14	GO:0046600 negative regulation of centriole replication;GO:0010826 negative regulation of centrosome duplication;GO:0046606 negative regulation of centrosome cycle		Predicted intracellular proteins	Nuclear speckles (reliability'])			(M5901)HALLMARK G2M CHECKPOINT	0	0	0	0	0	0	0	0	0	0	0	0	0	0	0	1	0	0	1	0	0
3361	HTR5A	0	1	3361	Gene_ID	H. sapiens	3361	H. sapiens	HTR5A	5-hydroxytryptamine receptor 5A	GO:0007198 adenylate cyclase-inhibiting serotonin receptor signaling pathway;GO:0098664 G protein-coupled serotonin receptor signaling pathway;GO:0007210 serotonin receptor signaling pathway		G-protein coupled receptors:Serotonin receptors; G-protein coupled receptors:GPCRs excl olfactory receptors		Ziprasidone; Loxapine; Aripiprazole; Asenapine		(M5951)HALLMARK SPERMATOGENESIS	1	0	0	1	0	0	0	0	0	0	0	0	0	0	0	0	0	0	0	0	1
7143	TNR	1	0	7143	Gene_ID	H. sapiens	7143	H. sapiens	TNR	tenascin R	GO:0048688 negative regulation of sprouting of injured axon;GO:0048692 negative regulation of axon extension involved in regeneration;GO:0048686 regulation of sprouting of injured axon		Predicted secreted proteins; Predicted intracellular proteins			(M3008)NABA ECM GLYCOPROTEINS; (M5884)NABA CORE MATRISOME; (M5889)NABA MATRISOME		1	0	1	1	1	0	0	0	0	0	0	0	0	0	0	0	0	0	1	0	0
1902	LPAR1	0	1	1902	Gene_ID	H. sapiens	1902	H. sapiens	LPAR1	lysophosphatidic acid receptor 1	GO:1904565 response to 1-oleoyl-sn-glycerol 3-phosphate;GO:1904566 cellular response to 1-oleoyl-sn-glycerol 3-phosphate;GO:0071673 positive regulation of smooth muscle cell chemotaxis		G-protein coupled receptors:Lysolipids receptors; G-protein coupled receptors:GPCRs excl olfactory receptors	Nuclear speckles (reliability']); Additional: Plasma membrane		(M15)PID LYSOPHOSPHOLIPID PATHWAY	(M5942)HALLMARK UV RESPONSE DN; (M5932)HALLMARK INFLAMMATORY RESPONSE	0	0	1	1	0	1	0	1	0	0	0	0	0	0	0	0	0	1	1	0	1
10859	LILRB1	0	1	10859	Gene_ID	H. sapiens	10859	H. sapiens	LILRB1	leukocyte immunoglobulin like receptor B1	GO:0002290 gamma-delta T cell activation involved in immune response;GO:2001191 regulation of gamma-delta T cell activation involved in immune response;GO:2001193 positive regulation of gamma-delta T cell activation involved in immune response							0	0	0	0	0	0	1	0	1	0	0	1	1	1	1	1	0	0	0	0	1
22843	PPM1E	0	1	22843	Gene_ID	H. sapiens	22843	H. sapiens	PPM1E	protein phosphatase, Mg2+/Mn2+ dependent 1E	GO:0035970 peptidyl-threonine dephosphorylation;GO:0051496 positive regulation of stress fiber assembly;GO:0032233 positive regulation of actin filament bundle assembly		ENZYME proteins:Hydrolases; Predicted intracellular proteins; Enzymes	Nucleoli (reliability']); Additional: Nucleoplasm				0	0	0	0	0	0	0	0	0	0	0	0	0	0	0	0	0	0	1	1	1
6300	MAPK12	0	1	6300	Gene_ID	H. sapiens	6300	H. sapiens	MAPK12	mitogen-activated protein kinase 12	GO:0006975 DNA damage induced protein phosphorylation;GO:0045445 myoblast differentiation;GO:0051149 positive regulation of muscle cell differentiation	CMGC Ser/Thr protein kinase family	Predicted intracellular proteins; Disease related genes; Kinases:CMGC Ser/Thr protein kinases; Enzymes; Potential drug targets; ENZYME proteins:Transferases	Nuclear speckles (reliability']); Additional: Cytosol	Phosphonothreonine; Phosphoaminophosphonic Acid-Adenylate Ester; KC706; CEP-1347	(M209)PID P38 GAMMA DELTA PATHWAY; (M12705)SIG CD40PATHWAYMAP; (M12)PID RHOA PATHWAY	(M5909)HALLMARK MYOGENESIS	0	1	0	0	0	0	0	0	0	0	0	0	0	0	0	0	1	0	0	0	1
55699	IARS2	0	1	55699	Gene_ID	H. sapiens	55699	H. sapiens	IARS2	isoleucyl-tRNA synthetase 2, mitochondrial	GO:0006428 isoleucyl-tRNA aminoacylation;GO:0106074 aminoacyl-tRNA metabolism involved in translational fidelity;GO:0006450 regulation of translational fidelity		Predicted intracellular proteins; Disease related genes; ENZYME proteins:Ligase; Enzymes; Potential drug targets	Mitochondria (reliability'])	Isoleucine			0	0	0	0	0	0	0	0	0	0	0	0	0	0	0	0	0	0	0	0	1
9940	DLEC1	0	1	9940	Gene_ID	H. sapiens	9940	H. sapiens	DLEC1	DLEC1 cilia and flagella associated protein	GO:0008285 negative regulation of cell proliferation;GO:0042127 regulation of cell proliferation;GO:0008283 cell proliferation		Disease related genes; Predicted intracellular proteins	Cytosol (reliability'])				0	0	0	0	0	0	0	0	0	0	0	0	0	0	0	0	0	0	0	0	1
151	ADRA2B	0	1	151	Gene_ID	H. sapiens	151	H. sapiens	ADRA2B	adrenoceptor alpha 2B	GO:0032811 negative regulation of epinephrine secretion;GO:0035624 receptor transactivation;GO:0014060 regulation of epinephrine secretion		FDA approved drug targets:Small molecule drugs; Disease related genes; G-protein coupled receptors:GPCRs excl olfactory receptors		Ziprasidone; Cabergoline; Etomidate; Clozapine; Norepinephrine; Loxapine; Prazosin; Brimonidine; Haloperidol; Clonidine; Lisuride; Guanabenz; Epinephrine; Apomorphine; Trimipramine; Risperidone; Tolazoline; Fenoldopam; Phenoxybenzamine; Oxymetazoline; Apraclonidine; Guanfacine; Carvedilol; Bromocriptine; Quetiapine; Aripiprazole; Paliperidone; Ephedra sinica root; Yohimbine; Methotrimeprazine; Me…		(M5921)HALLMARK COMPLEMENT	0	0	1	0	0	0	0	0	0	0	0	0	1	0	0	0	0	1	1	0	1
443	ASPA	0	1	443	Gene_ID	H. sapiens	443	H. sapiens	ASPA	aspartoacylase	GO:0006533 aspartate catabolic process;GO:0006531 aspartate metabolic process;GO:0043649 dicarboxylic acid catabolic process		Predicted intracellular proteins; Disease related genes; ENZYME proteins:Hydrolases; Enzymes; Potential drug targets	Cytosol (reliability'])	Aspartic acid; Zinc; Zinc acetate; Zinc chloride; Zinc sulfate, unspecified form			0	0	1	0	0	1	0	0	0	0	0	0	0	0	0	0	0	0	0	0	1
80204	FBXO11	0	1	80204	Gene_ID	H. sapiens	80204	H. sapiens	FBXO11	F-box protein 11	GO:0035246 peptidyl-arginine N-methylation;GO:0018216 peptidyl-arginine methylation;GO:0018195 peptidyl-arginine modification		Disease related genes; Cancer-related genes:Mutational cancer driver genes; Predicted intracellular proteins	Nucleoplasm (reliability'])		(M261)PID P53 REGULATION PATHWAY		0	0	0	0	0	0	0	0	0	0	0	1	0	0	0	0	0	0	0	0	1
55151	TMEM38B	0	1	55151	Gene_ID	H. sapiens	55151	H. sapiens	TMEM38B	transmembrane protein 38B	GO:0061033 secretion by lung epithelial cell involved in lung growth;GO:0060437 lung growth;GO:0071313 cellular response to caffeine		Potential drug targets; Disease related genes; Predicted intracellular proteins; Transporters:Transporter channels and pores					0	0	0	0	0	0	0	0	0	0	1	0	0	1	0	0	0	0	0	0	1
1979	EIF4EBP2	0	1	1979	Gene_ID	H. sapiens	1979	H. sapiens	EIF4EBP2	eukaryotic translation initiation factor 4E binding protein 2	GO:0045947 negative regulation of translational initiation;GO:0035176 social behavior;GO:0051703 intraspecies interaction between organisms		Predicted intracellular proteins	Mitochondria;Nucleoplasm (reliability'])				1	0	0	0	0	0	0	0	0	1	0	0	0	0	0	0	1	0	0	0	1
93210	PGAP3	0	1	93210	Gene_ID	H. sapiens	93210	H. sapiens	PGAP3	post-GPI attachment to proteins phospholipase 3	GO:0006506 GPI anchor biosynthetic process;GO:0006505 GPI anchor metabolic process;GO:0009247 glycolipid biosynthetic process		Disease related genes; Predicted intracellular proteins	Cytosol;Plasma membrane (reliability'])				0	0	0	0	0	0	0	0	0	0	0	0	0	0	0	0	0	0	0	0	1
23335	WDR7	0	1	23335	Gene_ID	H. sapiens	23335	H. sapiens	WDR7	WD repeat domain 7	GO:0002244 hematopoietic progenitor cell differentiation;GO:0030097 hemopoiesis;GO:0048534 hematopoietic or lymphoid organ development		Predicted intracellular proteins	Cytosol;Nucleoplasm (reliability'])				0	0	0	0	0	0	0	0	0	0	0	0	0	0	0	0	0	0	0	0	1
10169	SERF2	0	1	10169	Gene_ID	H. sapiens	10169	H. sapiens	SERF2	small EDRK-rich factor 2	GO:0031648 protein destabilization;GO:0031647 regulation of protein stability;GO:0065008 regulation of biological quality		Predicted intracellular proteins	Nucleoplasm (reliability']); Additional: Nucleoli				0	0	0	0	0	0	0	0	0	0	0	0	0	0	0	0	0	0	0	0	1
23500	DAAM2	0	1	23500	Gene_ID	H. sapiens	23500	H. sapiens	DAAM2	dishevelled associated activator of morphogenesis 2	GO:0048715 negative regulation of oligodendrocyte differentiation;GO:0021516 dorsal spinal cord development;GO:2000050 regulation of non-canonical Wnt signaling pathway		Predicted intracellular proteins	Nucleoplasm (reliability']); Additional: Cytosol;Vesicles				0	0	0	0	0	1	0	0	0	0	0	0	0	0	0	0	0	0	1	0	1
4128	MAOA	0	1	4128	Gene_ID	H. sapiens	4128	H. sapiens	MAOA	monoamine oxidase A	GO:0042420 dopamine catabolic process;GO:0019614 catechol-containing compound catabolic process;GO:0042424 catecholamine catabolic process		ENZYME proteins:Oxidoreductases; Disease related genes; Enzymes; FDA approved drug targets:Small molecule drugs	Mitochondria (reliability']); Additional: Cytosol	Amphetamine; Phentermine; Procaine; Tranylcypromine; Phenelzine; Minaprine; Zonisamide; Selegiline; Procarbazine; Moclobemide; Isocarboxazid; Ephedra sinica root; MMDA; 4-Methoxyamphetamine; Metamfetamine; Pargyline; Flavin adenine dinucleotide; Clorgiline; Nialamide; Nomifensine; Zimelidine; Posizolid; CX157; Decyl(dimethyl)phosphine oxide; Harmine; Pirlindole; Toloxatone; Brofaromine; Flortauci…		(M5935)HALLMARK FATTY ACID METABOLISM; (M5941)HALLMARK UV RESPONSE UP; (M5934)HALLMARK XENOBIOTIC METABOLISM	0	0	0	0	0	0	0	0	0	0	0	0	0	0	1	0	0	0	0	1	1
6599	SMARCC1	0	1	6599	Gene_ID	H. sapiens	6599	H. sapiens	SMARCC1	SWI/SNF related, matrix associated, actin dependent regulator of chromatin subfamily c member 1	GO:0006337 nucleosome disassembly;GO:0031498 chromatin disassembly;GO:0032986 protein-DNA complex disassembly		Transcription factors:Helix-turn-helix domains; Predicted intracellular proteins	Nucleoplasm (reliability'])		(M151)PID AR TF PATHWAY; (M115)PID REG GR PATHWAY	(M5949)HALLMARK PEROXISOME; (M5901)HALLMARK G2M CHECKPOINT; (M5926)HALLMARK MYC TARGETS V1	0	1	0	0	0	0	0	0	0	0	0	0	0	0	0	0	1	0	0	0	1
10473	HMGN4	0	1	10473	Gene_ID	H. sapiens	10473	H. sapiens	HMGN4	high mobility group nucleosomal binding domain 4			Predicted intracellular proteins	Nucleoplasm (reliability'])				0	0	0	0	0	0	0	0	0	0	0	0	0	0	0	0	0	0	0	0	1
339479	BRINP3	1	0	339479	Gene_ID	H. sapiens	339479	H. sapiens	BRINP3	BMP/retinoic acid inducible neural specific 3	GO:0071300 cellular response to retinoic acid;GO:0032526 response to retinoic acid;GO:0071229 cellular response to acid chemical		Predicted secreted proteins; Predicted intracellular proteins			(M5883)NABA SECRETED FACTORS; (M5885)NABA MATRISOME ASSOCIATED; (M5889)NABA MATRISOME		0	0	1	0	0	0	0	0	0	0	0	0	0	0	0	0	0	0	0	0	0
57514	ARHGAP31	0	1	57514	Gene_ID	H. sapiens	57514	H. sapiens	ARHGAP31	Rho GTPase activating protein 31	GO:0051056 regulation of small GTPase mediated signal transduction;GO:0043547 positive regulation of GTPase activity;GO:0043087 regulation of GTPase activity		Disease related genes; Predicted intracellular proteins					0	0	0	0	0	0	0	0	0	0	0	0	0	0	0	0	0	0	0	0	1
147495	APCDD1	0	1	147495	Gene_ID	H. sapiens	147495	H. sapiens	APCDD1	APC down-regulated 1	GO:0043615 astrocyte cell migration;GO:0042487 regulation of odontogenesis of dentin-containing tooth;GO:0042481 regulation of odontogenesis		Disease related genes; Predicted intracellular proteins					0	0	0	1	0	1	0	0	0	0	0	0	0	0	0	0	0	0	0	0	1
22801	ITGA11	0	1	22801	Gene_ID	H. sapiens	22801	H. sapiens	ITGA11	integrin subunit alpha 11	GO:0038065 collagen-activated signaling pathway;GO:0006929 substrate-dependent cell migration;GO:0033627 cell adhesion mediated by integrin					(M47)PID INTEGRIN CS PATHWAY; (M67)PID ARF6 TRAFFICKING PATHWAY; (M18)PID INTEGRIN1 PATHWAY		0	0	0	0	0	0	0	0	0	0	0	0	0	0	0	0	0	0	0	0	1
55653	BCAS4	0	1	55653	Gene_ID	H. sapiens	55653	H. sapiens	BCAS4	breast carcinoma amplified sequence 4			Disease related genes; Predicted intracellular proteins	Cytosol;Intermediate filaments (reliability'])				0	0	0	0	0	0	0	0	0	0	0	0	0	0	0	0	0	0	0	0	1
6620	SNCB	0	1	6620	Gene_ID	H. sapiens	6620	H. sapiens	SNCB	synuclein beta	GO:0042417 dopamine metabolic process;GO:0006584 catecholamine metabolic process;GO:0009712 catechol-containing compound metabolic process		Predicted intracellular proteins; Transporters:Transporter channels and pores				(M5956)HALLMARK KRAS SIGNALING DN	1	0	0	0	1	0	0	0	0	0	0	0	0	0	1	0	0	0	0	0	1
925	CD8A	0	1	925	Gene_ID	H. sapiens	925	H. sapiens	CD8A	CD8a molecule	GO:0045065 cytotoxic T cell differentiation;GO:0002456 T cell mediated immunity;GO:0019882 antigen processing and presentation		CD markers; Disease related genes; Predicted intracellular proteins	Plasma membrane (reliability'])		(M88)PID CD8 TCR PATHWAY; (M54)PID IL12 2PATHWAY; (M272)PID CD8 TCR DOWNSTREAM PATHWAY	(M5950)HALLMARK ALLOGRAFT REJECTION	0	0	0	0	0	0	0	0	0	0	0	1	0	0	0	0	1	0	0	0	1
168667	BMPER	1	0	168667	Gene_ID	H. sapiens	168667	H. sapiens	BMPER	BMP binding endothelial regulator	GO:0042118 endothelial cell activation;GO:0030514 negative regulation of BMP signaling pathway;GO:0002043 blood vessel endothelial cell proliferation involved in sprouting angiogenesis		Disease related genes; Predicted secreted proteins			(M3008)NABA ECM GLYCOPROTEINS; (M5884)NABA CORE MATRISOME; (M5889)NABA MATRISOME		0	0	0	0	0	0	0	0	0	0	0	0	0	0	0	0	1	1	0	0	0
3118	HLA-DQA2	1	0	3118	Gene_ID	H. sapiens	3118	H. sapiens	HLA-DQA2	major histocompatibility complex, class II, DQ alpha 2	GO:0060333 interferon-gamma-mediated signaling pathway;GO:0019886 antigen processing and presentation of exogenous peptide antigen via MHC class II;GO:0002495 antigen processing and presentation of peptide antigen via MHC class II				Insulin pork			0	0	0	0	0	0	0	0	0	0	0	1	0	0	0	1	0	0	0	0	0
4176	MCM7	0	1	4176	Gene_ID	H. sapiens	4176	H. sapiens	MCM7	minichromosome maintenance complex component 7	GO:0006267 pre-replicative complex assembly involved in nuclear cell cycle DNA replication;GO:0036388 pre-replicative complex assembly;GO:1902299 pre-replicative complex assembly involved in cell cycle DNA replication		ENZYME proteins:Hydrolases; Cancer-related genes:Candidate cancer biomarkers; Predicted intracellular proteins; Enzymes	Nucleoplasm (reliability'])		(M46)PID ATR PATHWAY	(M5925)HALLMARK E2F TARGETS; (M5926)HALLMARK MYC TARGETS V1; (M5930)HALLMARK EPITHELIAL MESENCHYMAL TRANSITION	0	0	0	0	0	0	0	0	0	0	0	0	0	0	0	0	1	0	0	0	1
2346	FOLH1	0	1	2346	Gene_ID	H. sapiens	2346	H. sapiens	FOLH1	folate hydrolase 1	GO:0035609 C-terminal protein deglutamylation;GO:0035608 protein deglutamylation;GO:0018410 C-terminal protein amino acid modification		Predicted intracellular proteins; FDA approved drug targets:Biotech drugs; ENZYME proteins:Hydrolases; Cancer-related genes:Candidate cancer biomarkers; Enzymes; Peptidases:Metallopeptidases		Capromab pendetide; Glutamic acid; (2S)-2-{[HYDROXY(4-IODOBENZYL)PHOSPHORYL]METHYL}PENTANEDIOIC ACID; DCFBC; Spaglumic Acid			0	0	0	0	0	0	0	0	0	0	0	1	0	0	0	0	0	0	0	0	1
5718	PSMD12	0	1	5718	Gene_ID	H. sapiens	5718	H. sapiens	PSMD12	proteasome 26S subunit, non-ATPase 12	GO:0006521 regulation of cellular amino acid metabolic process;GO:1902036 regulation of hematopoietic stem cell differentiation;GO:0002479 antigen processing and presentation of exogenous peptide antigen via MHC class I, TAP-dependent		Disease related genes; Predicted intracellular proteins	Microtubules (reliability']); Additional: Cytosol;Nucleoplasm			(M5924)HALLMARK MTORC1 SIGNALING	0	0	0	0	0	0	1	0	0	0	0	1	0	0	0	1	0	0	0	0	1
9752	PCDHA9	0	1	9752	Gene_ID	H. sapiens	9752	H. sapiens	PCDHA9	protocadherin alpha 9	GO:0007156 homophilic cell adhesion via plasma membrane adhesion molecules;GO:0098742 cell-cell adhesion via plasma-membrane adhesion molecules;GO:0098609 cell-cell adhesion							0	0	0	0	0	0	0	0	0	0	0	0	0	0	0	0	0	0	0	0	1
23349	PHF24	0	1	23349	Gene_ID	H. sapiens	23349	H. sapiens	PHF24	PHD finger protein 24	GO:0050966 detection of mechanical stimulus involved in sensory perception of pain;GO:0007214 gamma-aminobutyric acid signaling pathway;GO:0050974 detection of mechanical stimulus involved in sensory perception		Predicted intracellular proteins					1	0	0	0	0	0	0	0	0	0	0	0	0	0	0	0	0	0	0	0	1
126969	SLC44A3	1	0	126969	Gene_ID	H. sapiens	126969	H. sapiens	SLC44A3	solute carrier family 44 member 3	GO:0006656 phosphatidylcholine biosynthetic process;GO:0046470 phosphatidylcholine metabolic process;GO:0097164 ammonium ion metabolic process		Transporters:Electrochemical Potential-driven transporters; Predicted intracellular proteins; Cancer-related genes:Mutated cancer genes					0	0	0	0	0	0	0	0	0	0	0	0	0	0	0	0	0	0	0	0	0
348654	GEN1	1	0	348654	Gene_ID	H. sapiens	348654	H. sapiens	GEN1	GEN1 Holliday junction 5' flap endonuclease	GO:0071139 resolution of recombination intermediates;GO:0071140 resolution of mitotic recombination intermediates;GO:0090232 positive regulation of spindle checkpoint		Predicted intracellular proteins	Nucleoplasm (reliability'])				0	0	0	0	0	0	0	0	0	0	0	0	0	0	0	0	0	0	1	0	0
9843	HEPH	0	1	9843	Gene_ID	H. sapiens	9843	H. sapiens	HEPH	hephaestin	GO:0006825 copper ion transport;GO:0006826 iron ion transport;GO:0006879 cellular iron ion homeostasis		Predicted intracellular proteins	Nuclear bodies;Nucleoplasm (reliability'])				0	0	0	0	0	0	0	0	0	0	0	0	0	0	0	0	0	0	0	0	1
8721	EDF1	0	1	8721	Gene_ID	H. sapiens	8721	H. sapiens	EDF1	endothelial differentiation related factor 1	GO:0043388 positive regulation of DNA binding;GO:0045446 endothelial cell differentiation;GO:0051101 regulation of DNA binding		Predicted intracellular proteins	Cytosol;Nucleoplasm (reliability'])			(M5898)HALLMARK DNA REPAIR	0	0	0	0	0	0	0	0	0	0	0	0	0	0	0	0	0	0	0	0	1
285800	PRR18	0	1	285800	Gene_ID	H. sapiens	285800	H. sapiens	PRR18	proline rich 18			Predicted intracellular proteins					0	0	0	0	0	0	0	0	0	0	0	0	0	0	0	0	0	0	0	0	1
79747	ADGB	0	1	79747	Gene_ID	H. sapiens	79747	H. sapiens	ADGB	androglobin	GO:0006508 proteolysis;GO:0019538 protein metabolic process;GO:1901564 organonitrogen compound metabolic process		Peptidases:Cysteine-type peptidases; Predicted intracellular proteins; Enzymes	Mitochondria (reliability']); Additional: Nucleoplasm				0	0	0	0	0	0	0	0	0	0	0	0	0	0	0	0	0	0	0	0	1
7869	SEMA3B	0	1	7869	Gene_ID	H. sapiens	7869	H. sapiens	SEMA3B	semaphorin 3B	GO:0061643 chemorepulsion of axon;GO:0048843 negative regulation of axon extension involved in axon guidance;GO:1902668 negative regulation of axon guidance		Cancer-related genes:Candidate cancer biomarkers; Predicted secreted proteins; Predicted intracellular proteins			(M5880)NABA ECM AFFILIATED; (M5885)NABA MATRISOME ASSOCIATED; (M5889)NABA MATRISOME	(M5892)HALLMARK CHOLESTEROL HOMEOSTASIS; (M5906)HALLMARK ESTROGEN RESPONSE EARLY; (M5907)HALLMARK ESTROGEN RESPONSE LATE	0	0	1	0	0	0	0	0	0	0	0	0	0	0	0	0	0	0	1	0	1
440345	NPIPB4	0	1	440345	Gene_ID	H. sapiens	440345	H. sapiens	NPIPB4	nuclear pore complex interacting protein family member B4			Predicted intracellular proteins	Nucleoplasm (reliability'])				0	0	0	0	0	0	0	0	0	0	0	0	0	0	0	0	0	0	0	0	1
10260	DENND4A	0	1	10260	Gene_ID	H. sapiens	10260	H. sapiens	DENND4A	DENN domain containing 4A	GO:0032483 regulation of Rab protein signal transduction;GO:0032482 Rab protein signal transduction;GO:0046578 regulation of Ras protein signal transduction		Predicted intracellular proteins	Nucleoli (reliability']); Additional: Nucleoplasm				0	0	0	0	0	0	0	0	0	0	0	0	0	0	0	0	0	0	0	0	1
5576	PRKAR2A	0	1	5576	Gene_ID	H. sapiens	5576	H. sapiens	PRKAR2A	protein kinase cAMP-dependent type II regulatory subunit alpha	GO:2000480 negative regulation of cAMP-dependent protein kinase activity;GO:0034199 activation of protein kinase A activity;GO:2000479 regulation of cAMP-dependent protein kinase activity		Predicted intracellular proteins		GEM-231		(M5923)HALLMARK PI3K AKT MTOR SIGNALING; (M5951)HALLMARK SPERMATOGENESIS	0	0	0	0	0	0	0	0	0	0	0	0	0	0	0	0	0	1	0	1	1
91392	ZNF502	0	1	91392	Gene_ID	H. sapiens	91392	H. sapiens	ZNF502	zinc finger protein 502	GO:0044789 modulation by host of viral release from host cell;GO:0044791 positive regulation by host of viral release from host cell;GO:0044794 positive regulation by host of viral process		Transcription factors:Zinc-coordinating DNA-binding domains; Predicted intracellular proteins					0	0	0	0	0	0	0	0	0	0	0	0	0	0	0	0	0	0	0	0	1
5744	PTHLH	0	1	5744	Gene_ID	H. sapiens	5744	H. sapiens	PTHLH	parathyroid hormone like hormone	GO:0061182 negative regulation of chondrocyte development;GO:0061181 regulation of chondrocyte development;GO:0002076 osteoblast development		Cancer-related genes:Candidate cancer biomarkers; Disease related genes; Predicted secreted proteins	Cytosol;Nucleoplasm (reliability']); Additional: Golgi apparatus		(M211)PID HEDGEHOG 2PATHWAY	(M5930)HALLMARK EPITHELIAL MESENCHYMAL TRANSITION	0	1	0	0	0	0	0	0	0	0	0	0	0	0	0	0	0	0	0	0	1
55800	SCN3B	0	1	55800	Gene_ID	H. sapiens	55800	H. sapiens	SCN3B	sodium voltage-gated channel beta subunit 3	GO:0060373 regulation of ventricular cardiac muscle cell membrane depolarization;GO:0086015 SA node cell action potential;GO:0086018 SA node cell to atrial cardiac muscle cell signaling		FDA approved drug targets:Small molecule drugs; Disease related genes; Predicted intracellular proteins	Intermediate filaments (reliability']); Additional: Cytosol	Zonisamide	(M145)PID P53 DOWNSTREAM PATHWAY		0	0	0	0	0	0	0	0	0	0	1	0	0	1	0	0	0	0	0	0	1
54765	TRIM44	1	0	54765	Gene_ID	H. sapiens	54765	H. sapiens	TRIM44	tripartite motif containing 44	GO:0061944 negative regulation of protein K48-linked ubiquitination;GO:0061945 regulation of protein K48-linked ubiquitination;GO:1902915 negative regulation of protein polyubiquitination		Disease related genes; Predicted intracellular proteins	Vesicles (reliability']); Additional: Plasma membrane				0	0	0	0	0	0	0	0	0	0	0	0	0	0	0	0	0	0	0	0	0
9588	PRDX6	1	0	9588	Gene_ID	H. sapiens	9588	H. sapiens	PRDX6	peroxiredoxin 6	GO:0048026 positive regulation of mRNA splicing, via spliceosome;GO:0042744 hydrogen peroxide catabolic process;GO:0046475 glycerophospholipid catabolic process		ENZYME proteins:Hydrolases; Enzymes; Predicted intracellular proteins; ENZYME proteins:Oxidoreductases	Cytosol;Plasma membrane (reliability'])	2-(N-morpholino)ethanesulfonic acid; Copper		(M5938)HALLMARK REACTIVE OXYGEN SPECIES PATHWAY; (M5935)HALLMARK FATTY ACID METABOLISM	0	0	0	0	0	0	1	0	0	0	0	0	0	0	0	0	0	0	0	0	0
3601	IL15RA	0	1	3601	Gene_ID	H. sapiens	3601	H. sapiens	IL15RA	interleukin 15 receptor subunit alpha	GO:0035723 interleukin-15-mediated signaling pathway;GO:0071350 cellular response to interleukin-15;GO:0070672 response to interleukin-15		CD markers; Predicted secreted proteins; Predicted intracellular proteins				(M5897)HALLMARK IL6 JAK STAT3 SIGNALING; (M5890)HALLMARK TNFA SIGNALING VIA NFKB; (M5913)HALLMARK INTERFERON GAMMA RESPONSE	0	0	0	0	0	0	0	0	1	0	0	0	0	0	0	0	0	0	0	0	1
8507	ENC1	0	1	8507	Gene_ID	H. sapiens	8507	H. sapiens	ENC1	ectodermal-neural cortex 1	GO:0010499 proteasomal ubiquitin-independent protein catabolic process;GO:0017148 negative regulation of translation;GO:0034249 negative regulation of cellular amide metabolic process		Cancer-related genes:Candidate cancer biomarkers; Predicted intracellular proteins	Plasma membrane (reliability'])				0	0	1	0	0	0	0	0	0	0	0	0	0	0	0	0	0	0	0	0	1
51014	TMED7	0	1	51014	Gene_ID	H. sapiens	51014	H. sapiens	TMED7	transmembrane p24 trafficking protein 7	GO:0006890 retrograde vesicle-mediated transport, Golgi to ER;GO:0007030 Golgi organization;GO:0006888 ER to Golgi vesicle-mediated transport		Predicted intracellular proteins					0	0	0	0	0	0	0	0	0	0	0	0	0	0	0	0	0	0	0	0	1
2302	FOXJ1	0	1	2302	Gene_ID	H. sapiens	2302	H. sapiens	FOXJ1	forkhead box J1	GO:0002510 central B cell tolerance induction;GO:0002646 regulation of central tolerance induction;GO:0002648 positive regulation of central tolerance induction		Transcription factors:Helix-turn-helix domains; Cancer-related genes:Candidate cancer biomarkers; Disease related genes; Predicted intracellular proteins					0	0	0	1	0	0	0	1	0	0	0	0	0	0	0	0	0	0	1	0	1
10121	ACTR1A	0	1	10121	Gene_ID	H. sapiens	10121	H. sapiens	ACTR1A	actin related protein 1A	GO:0097711 ciliary basal body-plasma membrane docking;GO:0019886 antigen processing and presentation of exogenous peptide antigen via MHC class II;GO:0002495 antigen processing and presentation of peptide antigen via MHC class II		Predicted intracellular proteins	Microtubules (reliability'])				0	0	0	0	0	0	0	1	0	0	0	1	0	0	1	0	0	0	0	0	1
2247	FGF2	0	1	2247	Gene_ID	H. sapiens	2247	H. sapiens	FGF2	fibroblast growth factor 2	GO:0014843 growth factor dependent regulation of skeletal muscle satellite cell proliferation;GO:0042660 positive regulation of cell fate specification;GO:1902748 positive regulation of lens fiber cell differentiation		Predicted intracellular proteins; FDA approved drug targets:Small molecule drugs; Cancer-related genes:Candidate cancer biomarkers; Predicted secreted proteins; Transporters:Transporter channels and pores; Candidate cardiovascular disease genes; RAS pathway related proteins	Nuclear bodies;Nucleoplasm (reliability'])	Sucralfate; Pentosan polysulfate; Sirolimus; Heparin; 1,4-Dideoxy-O2-Sulfo-Glucuronic Acid; N,O6-Disulfo-Glucosamine; 1,4-Dideoxy-5-Dehydro-O2-Sulfo-Glucuronic Acid; ABT-510	(M33)PID GLYPICAN 1PATHWAY; (M165)PID SYNDECAN 4 PATHWAY; (M92)PID ANGIOPOIETIN RECEPTOR PATHWAY	(M5909)HALLMARK MYOGENESIS; (M5930)HALLMARK EPITHELIAL MESENCHYMAL TRANSITION	0	0	1	0	0	0	0	0	0	0	1	0	0	0	0	0	1	1	0	0	1
12	SERPINA3	1	0	12	Gene_ID	H. sapiens	12	H. sapiens	SERPINA3	serpin family A member 3	GO:0030277 maintenance of gastrointestinal epithelium;GO:0010669 epithelial structure maintenance;GO:0006953 acute-phase response		Cancer-related genes:Candidate cancer biomarkers; Candidate cardiovascular disease genes; Predicted secreted proteins; Predicted intracellular proteins		Zinc; Zinc acetate; Zinc chloride; Zinc sulfate, unspecified form	(M3468)NABA ECM REGULATORS; (M5885)NABA MATRISOME ASSOCIATED; (M5889)NABA MATRISOME	(M5907)HALLMARK ESTROGEN RESPONSE LATE; (M5953)HALLMARK KRAS SIGNALING UP	0	0	0	0	0	0	1	0	0	0	0	0	0	0	0	0	0	0	0	0	0
255239	ANKK1	0	1	255239	Gene_ID	H. sapiens	255239	H. sapiens	ANKK1	ankyrin repeat and kinase domain containing 1	GO:0010564 regulation of cell cycle process;GO:0051726 regulation of cell cycle;GO:0022402 cell cycle process	TKL Ser/Thr protein kinase family	Kinases:TKL Ser/Thr protein kinases; ENZYME proteins:Transferases; Predicted intracellular proteins; Enzymes		Fostamatinib			0	0	0	0	0	0	0	0	0	0	0	0	0	0	0	0	0	0	0	0	1
55753	OGDHL	1	0	55753	Gene_ID	H. sapiens	55753	H. sapiens	OGDHL	oxoglutarate dehydrogenase L	GO:0006099 tricarboxylic acid cycle;GO:0006101 citrate metabolic process;GO:0072350 tricarboxylic acid metabolic process		Predicted intracellular proteins; Citric acid cycle related proteins	Nucleoli fibrillar center (reliability'])				0	1	0	0	0	0	0	0	0	0	0	0	0	0	0	0	0	0	0	0	0
3251	HPRT1	0	1	3251	Gene_ID	H. sapiens	3251	H. sapiens	HPRT1	hypoxanthine phosphoribosyltransferase 1	GO:0032263 GMP salvage;GO:0043103 hypoxanthine salvage;GO:0006168 adenine salvage		Predicted intracellular proteins; FDA approved drug targets:Small molecule drugs; Disease related genes; Enzymes; ENZYME proteins:Transferases	Cytosol (reliability'])	Mercaptopurine; 5-O-phosphono-alpha-D-ribofuranosyl diphosphate; 5-monophosphate-9-beta-D-ribofuranosyl xanthine; 3H-pyrazolo[4,3-d]pyrimidin-7-ol; 9-Deazaguanine	(M5493)WNT SIGNALING	(M5898)HALLMARK DNA REPAIR; (M5907)HALLMARK ESTROGEN RESPONSE LATE; (M5924)HALLMARK MTORC1 SIGNALING	0	1	1	1	0	0	0	0	0	1	0	0	0	0	0	0	0	0	0	0	1
6508	SLC4A3	0	1	6508	Gene_ID	H. sapiens	6508	H. sapiens	SLC4A3	solute carrier family 4 member 3	GO:0015701 bicarbonate transport;GO:0086001 cardiac muscle cell action potential;GO:0051453 regulation of intracellular pH		Transporters:Electrochemical Potential-driven transporters; Predicted intracellular proteins	Nucleoplasm (reliability'])				0	0	0	0	0	0	0	0	0	0	0	0	0	0	0	0	0	0	0	0	1
83657	DYNLRB2	0	1	83657	Gene_ID	H. sapiens	83657	H. sapiens	DYNLRB2	dynein light chain roadblock-type 2	GO:0035735 intraciliary transport involved in cilium assembly;GO:0042073 intraciliary transport;GO:0010970 transport along microtubule		Predicted intracellular proteins					0	0	0	0	0	0	0	1	0	0	0	0	0	0	0	0	0	0	0	0	1
8892	EIF2B2	0	1	8892	Gene_ID	H. sapiens	8892	H. sapiens	EIF2B2	eukaryotic translation initiation factor 2B subunit beta	GO:0014003 oligodendrocyte development;GO:0001541 ovarian follicle development;GO:0006446 regulation of translational initiation		Disease related genes; Predicted intracellular proteins	Focal adhesion sites;Plasma membrane (reliability']); Additional: Nucleoplasm				0	0	0	0	0	1	0	0	0	0	0	0	0	0	0	1	0	0	0	0	1
10900	RUNDC3A	0	1	10900	Gene_ID	H. sapiens	10900	H. sapiens	RUNDC3A	RUN domain containing 3A	GO:0010753 positive regulation of cGMP-mediated signaling;GO:0010752 regulation of cGMP-mediated signaling;GO:0019934 cGMP-mediated signaling		Predicted intracellular proteins	Vesicles (reliability'])				0	0	0	0	0	0	0	0	0	0	0	0	0	0	0	0	0	0	0	0	1
10215	OLIG2	1	0	10215	Gene_ID	H. sapiens	10215	H. sapiens	OLIG2	oligodendrocyte transcription factor 2	GO:0021530 spinal cord oligodendrocyte cell fate specification;GO:0021529 spinal cord oligodendrocyte cell differentiation;GO:0021778 oligodendrocyte cell fate specification		Transcription factors:Basic domains; Disease related genes; Cancer-related genes; Predicted intracellular proteins	Nucleoplasm (reliability']); Additional: Plasma membrane				0	0	1	1	0	1	0	0	0	0	0	0	0	0	0	0	0	0	0	0	0
490	ATP2B1	0	1	490	Gene_ID	H. sapiens	490	H. sapiens	ATP2B1	ATPase plasma membrane Ca2+ transporting 1	GO:0071386 cellular response to corticosterone stimulus;GO:0071389 cellular response to mineralocorticoid stimulus;GO:0003056 regulation of vascular smooth muscle contraction		ENZYME proteins:Hydrolases; Enzymes	Plasma membrane (reliability'])	Halothane	(M195)PID CMYB PATHWAY	(M5942)HALLMARK UV RESPONSE DN; (M5890)HALLMARK TNFA SIGNALING VIA NFKB; (M5932)HALLMARK INFLAMMATORY RESPONSE	0	0	0	1	0	0	0	0	0	0	0	0	0	1	0	0	0	0	1	0	1
56957	OTUD7B	0	1	56957	Gene_ID	H. sapiens	56957	H. sapiens	OTUD7B	OTU deubiquitinase 7B	GO:0071947 protein deubiquitination involved in ubiquitin-dependent protein catabolic process;GO:0035871 protein K11-linked deubiquitination;GO:1900181 negative regulation of protein localization to nucleus		ENZYME proteins:Hydrolases; Peptidases:Cysteine-type peptidases; Predicted intracellular proteins; Enzymes	Microtubules;Nucleoplasm (reliability'])				0	0	0	0	0	0	0	0	0	0	0	0	0	0	0	0	0	0	0	0	1
1839	HBEGF	1	0	1839	Gene_ID	H. sapiens	1839	H. sapiens	HBEGF	heparin binding EGF like growth factor	GO:0051543 regulation of elastin biosynthetic process;GO:0051545 negative regulation of elastin biosynthetic process;GO:0051542 elastin biosynthetic process		Predicted secreted proteins			(M201)PID ERBB NETWORK PATHWAY; (M13)PID ERBB4 PATHWAY; (M41)PID ER NONGENOMIC PATHWAY	(M5890)HALLMARK TNFA SIGNALING VIA NFKB; (M5909)HALLMARK MYOGENESIS; (M5932)HALLMARK INFLAMMATORY RESPONSE	0	0	1	0	0	0	0	0	0	0	0	0	0	0	0	0	1	1	0	0	0
64805	P2RY12	0	1	64805	Gene_ID	H. sapiens	64805	H. sapiens	P2RY12	purinergic receptor P2Y12	GO:0021806 initiation of movement involved in cerebral cortex radial glia guided migration;GO:0021808 cytosolic calcium signaling involved in initiation of cell movement in glial-mediated radial cell migration;GO:0033626 positive regulation of integrin activation by cell surface receptor linked signal transduction		FDA approved drug targets:Small molecule drugs; Disease related genes; G-protein coupled receptors:GPCRs excl olfactory receptors; G-protein coupled receptors:Adenosine and adenine nucleotide receptors		Ticlopidine; Treprostinil; Clopidogrel; Epoprostenol; Regrelor; Prasugrel; Elinogrel; Cangrelor; Ticagrelor			0	0	1	1	0	1	0	1	0	0	1	0	1	1	0	0	0	1	1	0	1
6242	RTKN	0	1	6242	Gene_ID	H. sapiens	6242	H. sapiens	RTKN	rhotekin	GO:0031106 septin ring organization;GO:0032185 septin cytoskeleton organization;GO:0000912 assembly of actomyosin apparatus involved in cytokinesis		Predicted intracellular proteins	Mitochondria (reliability']); Additional: Nucleoplasm				0	0	0	0	0	0	0	0	0	0	0	0	0	0	0	0	0	0	1	0	1
23524	SRRM2	0	1	23524	Gene_ID	H. sapiens	23524	H. sapiens	SRRM2	serine/arginine repetitive matrix 2	GO:0000377 RNA splicing, via transesterification reactions with bulged adenosine as nucleophile;GO:0000398 mRNA splicing, via spliceosome;GO:0000375 RNA splicing, via transesterification reactions		Predicted intracellular proteins	Nuclear speckles (reliability'])				0	0	0	0	0	0	0	0	0	0	0	0	0	0	0	0	0	0	0	0	1
942	CD86	0	1	942	Gene_ID	H. sapiens	942	H. sapiens	CD86	CD86 molecule	GO:0032681 regulation of lymphotoxin A production;GO:0032761 positive regulation of lymphotoxin A production;GO:0043016 regulation of lymphotoxin A biosynthetic process		CD markers; Predicted intracellular proteins; FDA approved drug targets:Biotech drugs		Antithymocyte immunoglobulin (rabbit); Abatacept; Belatacept; Bryostatin 1	(M290)PID IL12 STAT4 PATHWAY; (M88)PID CD8 TCR PATHWAY; (M34)PID TCR PATHWAY	(M5947)HALLMARK IL2 STAT5 SIGNALING; (M5913)HALLMARK INTERFERON GAMMA RESPONSE; (M5915)HALLMARK APICAL JUNCTION	0	0	0	0	0	0	1	0	0	0	0	1	0	0	0	0	0	1	0	0	1
5204	PFDN5	0	1	5204	Gene_ID	H. sapiens	5204	H. sapiens	PFDN5	prefoldin subunit 5	GO:0060041 retina development in camera-type eye;GO:0090090 negative regulation of canonical Wnt signaling pathway;GO:0030178 negative regulation of Wnt signaling pathway		Predicted intracellular proteins	Cytosol;Intermediate filaments (reliability'])		(M19)PID P73PATHWAY		0	0	0	0	0	0	0	0	0	0	0	0	0	0	0	0	0	0	0	0	1
5874	RAB27B	0	1	5874	Gene_ID	H. sapiens	5874	H. sapiens	RAB27B	RAB27B, member RAS oncogene family	GO:0099641 anterograde axonal protein transport;GO:1905383 protein localization to presynapse;GO:0099640 axo-dendritic protein transport		Predicted intracellular proteins	Golgi apparatus;Plasma membrane (reliability']); Additional: Cytosol				0	0	0	0	0	0	1	1	1	0	0	0	1	0	1	0	0	0	0	0	1
56944	OLFML3	0	1	56944	Gene_ID	H. sapiens	56944	H. sapiens	OLFML3	olfactomedin like 3	GO:0007275 multicellular organism development;GO:0048856 anatomical structure development;GO:0032502 developmental process		Predicted secreted proteins; Predicted intracellular proteins	Vesicles (reliability'])			(M5906)HALLMARK ESTROGEN RESPONSE EARLY	0	0	0	0	0	0	0	0	0	0	0	0	0	0	0	0	0	0	0	0	1
389161	ANKUB1	0	1	389161	Gene_ID	H. sapiens	389161	H. sapiens	ANKUB1	ankyrin repeat and ubiquitin domain containing 1			Predicted intracellular proteins					0	0	0	0	0	0	0	0	0	0	0	0	0	0	0	0	0	0	0	0	1
7311	UBA52	0	1	7311	Gene_ID	H. sapiens	7311	H. sapiens	UBA52	ubiquitin A-52 residue ribosomal protein fusion product 1	GO:0017085 response to insecticide;GO:0042276 error-prone translesion synthesis;GO:0000717 nucleotide-excision repair, DNA duplex unwinding		Ribosomal proteins; Predicted intracellular proteins	Cytosol;Endoplasmic reticulum (reliability']); Additional: Nucleoplasm;Plasma membrane				0	0	0	0	0	0	0	0	0	0	0	1	0	0	0	1	1	1	0	0	1
8867	SYNJ1	0	1	8867	Gene_ID	H. sapiens	8867	H. sapiens	SYNJ1	synaptojanin 1	GO:1904980 positive regulation of endosome organization;GO:1904978 regulation of endosome organization;GO:0016191 synaptic vesicle uncoating		Predicted intracellular proteins; Disease related genes; ENZYME proteins:Hydrolases; Enzymes; Potential drug targets	Cytosol;Nucleoplasm (reliability']); Additional: Centrosome		(M62)PID EPHB FWD PATHWAY; (M214)PID ERBB1 INTERNALIZATION PATHWAY	(M5945)HALLMARK HEME METABOLISM	1	0	0	1	0	0	1	0	0	1	0	0	1	0	1	0	0	0	1	0	1
55248	PACC1	0	1	55248	Gene_ID	H. sapiens	55248	H. sapiens	PACC1	proton activated chloride channel 1	GO:1902476 chloride transmembrane transport;GO:0006821 chloride transport;GO:0098661 inorganic anion transmembrane transport							0	0	0	0	0	0	0	0	0	0	0	0	0	0	0	0	0	0	0	0	1
50859	SPOCK3	0	1	50859	Gene_ID	H. sapiens	50859	H. sapiens	SPOCK3	SPARC (osteonectin), cwcv and kazal like domains proteoglycan 3	GO:0019800 peptide cross-linking via chondroitin 4-sulfate glycosaminoglycan;GO:0018149 peptide cross-linking;GO:0030204 chondroitin sulfate metabolic process		Predicted secreted proteins; Predicted intracellular proteins			(M5882)NABA PROTEOGLYCANS; (M5884)NABA CORE MATRISOME; (M5889)NABA MATRISOME		0	0	0	0	0	0	0	0	0	0	0	0	0	0	0	0	0	0	0	0	1
146802	SLC47A2	0	1	146802	Gene_ID	H. sapiens	146802	H. sapiens	SLC47A2	solute carrier family 47 member 2	GO:0042908 xenobiotic transport;GO:0055085 transmembrane transport;GO:0006810 transport		Transporters:Electrochemical Potential-driven transporters					0	0	0	0	0	0	0	0	0	0	0	0	0	0	0	0	0	0	0	0	1
6642	SNX1	1	0	6642	Gene_ID	H. sapiens	6642	H. sapiens	SNX1	sorting nexin 1	GO:0034498 early endosome to Golgi transport;GO:0072673 lamellipodium morphogenesis;GO:0097581 lamellipodium organization		Predicted intracellular proteins	Endosomes;Lysosomes (reliability'])		(M238)PID THROMBIN PAR1 PATHWAY; (M142)PID AJDISS 2PATHWAY		0	0	1	0	0	0	0	0	0	0	0	0	0	0	0	0	0	0	0	0	0
83876	MRO	0	1	83876	Gene_ID	H. sapiens	83876	H. sapiens	MRO	maestro			Predicted intracellular proteins					0	0	0	0	0	0	0	0	0	0	0	0	0	0	0	0	0	0	0	0	1
26022	TMEM98	0	1	26022	Gene_ID	H. sapiens	26022	H. sapiens	TMEM98	transmembrane protein 98	GO:0031642 negative regulation of myelination;GO:0048715 negative regulation of oligodendrocyte differentiation;GO:0045063 T-helper 1 cell differentiation		Disease related genes	Nucleoplasm (reliability'])				0	0	0	0	0	1	1	0	0	0	0	0	0	0	0	0	0	0	0	0	1
23080	AVL9	0	1	23080	Gene_ID	H. sapiens	23080	H. sapiens	AVL9	AVL9 cell migration associated	GO:0016477 cell migration;GO:0048870 cell motility;GO:0051674 localization of cell		Predicted intracellular proteins	Endoplasmic reticulum (reliability'])			(M5953)HALLMARK KRAS SIGNALING UP	0	0	0	0	0	0	0	0	0	0	0	0	0	0	0	0	0	0	0	0	1
79841	AGBL2	0	1	79841	Gene_ID	H. sapiens	79841	H. sapiens	AGBL2	ATP/GTP binding protein like 2	GO:0035610 protein side chain deglutamylation;GO:0035608 protein deglutamylation;GO:0018200 peptidyl-glutamic acid modification		Peptidases:Metallopeptidases; Predicted intracellular proteins; Enzymes					0	0	0	0	0	0	0	0	0	0	0	0	0	0	0	0	0	0	0	0	1
441054	C4orf47	0	1	441054	Gene_ID	H. sapiens	441054	H. sapiens	C4orf47	chromosome 4 open reading frame 47			Predicted intracellular proteins	Vesicles (reliability'])				0	0	0	0	0	0	0	0	0	0	0	0	0	0	0	0	0	0	0	0	1
84735	CNDP1	0	1	84735	Gene_ID	H. sapiens	84735	H. sapiens	CNDP1	carnosine dipeptidase 1	GO:0006508 proteolysis;GO:0032268 regulation of cellular protein metabolic process;GO:0051246 regulation of protein metabolic process		Predicted intracellular proteins; ENZYME proteins:Hydrolases; Predicted secreted proteins; Enzymes; Peptidases:Metallopeptidases					0	0	0	0	0	0	0	0	0	0	0	0	0	0	0	0	0	0	0	0	1
1349	COX7B	0	1	1349	Gene_ID	H. sapiens	1349	H. sapiens	COX7B	cytochrome c oxidase subunit 7B	GO:0006123 mitochondrial electron transport, cytochrome c to oxygen;GO:0019646 aerobic electron transport chain;GO:0009060 aerobic respiration		Disease related genes		Cholic Acid; N-Formylmethionine		(M5905)HALLMARK ADIPOGENESIS; (M5936)HALLMARK OXIDATIVE PHOSPHORYLATION	0	1	0	0	0	0	0	0	0	0	1	0	0	0	0	0	0	0	0	0	1
29119	CTNNA3	0	1	29119	Gene_ID	H. sapiens	29119	H. sapiens	CTNNA3	catenin alpha 3	GO:0086073 bundle of His cell-Purkinje myocyte adhesion involved in cell communication;GO:0086042 cardiac muscle cell-cardiac muscle cell adhesion;GO:0086069 bundle of His cell to Purkinje myocyte communication		Disease related genes; Predicted intracellular proteins					0	0	0	0	0	0	0	0	0	0	0	0	0	0	0	0	0	0	1	0	1
221981	THSD7A	0	1	221981	Gene_ID	H. sapiens	221981	H. sapiens	THSD7A	thrombospondin type 1 domain containing 7A	GO:0031532 actin cytoskeleton reorganization;GO:0001525 angiogenesis;GO:0048514 blood vessel morphogenesis		Predicted secreted proteins					0	0	0	0	0	0	0	0	0	0	0	0	0	0	0	0	0	0	1	0	1
84915	FAM222A	0	1	84915	Gene_ID	H. sapiens	84915	H. sapiens	FAM222A	family with sequence similarity 222 member A			Predicted intracellular proteins	Nucleoplasm;Plasma membrane (reliability']); Additional: Focal adhesion sites;Mitochondria				0	0	0	0	0	0	0	0	0	0	0	0	0	0	0	0	0	0	0	0	1
10085	EDIL3	0	1	10085	Gene_ID	H. sapiens	10085	H. sapiens	EDIL3	EGF like repeats and discoidin domains 3	GO:0010811 positive regulation of cell-substrate adhesion;GO:0010810 regulation of cell-substrate adhesion;GO:0031589 cell-substrate adhesion		Predicted secreted proteins			(M212)PID INTEGRIN5 PATHWAY; (M53)PID INTEGRIN3 PATHWAY; (M160)PID AVB3 INTEGRIN PATHWAY	(M5930)HALLMARK EPITHELIAL MESENCHYMAL TRANSITION	0	0	0	0	0	0	0	0	0	0	0	0	0	0	0	0	0	0	0	0	1
220963	SLC16A9	1	0	220963	Gene_ID	H. sapiens	220963	H. sapiens	SLC16A9	solute carrier family 16 member 9	GO:0046415 urate metabolic process;GO:0015718 monocarboxylic acid transport;GO:0046942 carboxylic acid transport		Transporters:Electrochemical Potential-driven transporters	Nucleoplasm (reliability']); Additional: Cell Junctions				0	1	0	0	0	0	0	0	0	0	0	0	0	0	0	0	0	0	0	0	0
7773	ZNF230	1	0	7773	Gene_ID	H. sapiens	7773	H. sapiens	ZNF230	zinc finger protein 230	GO:0006357 regulation of transcription by RNA polymerase II;GO:0006366 transcription by RNA polymerase II;GO:0006355 regulation of transcription, DNA-templated		Transcription factors:Zinc-coordinating DNA-binding domains; Predicted intracellular proteins	Mitochondria (reliability'])				0	0	0	0	0	0	0	0	0	0	0	0	0	0	0	0	0	0	0	0	0
145581	LRFN5	0	1	145581	Gene_ID	H. sapiens	145581	H. sapiens	LRFN5	leucine rich repeat and fibronectin type III domain containing 5	GO:0043031 negative regulation of macrophage activation;GO:0099560 synaptic membrane adhesion;GO:1905606 regulation of presynapse assembly		Predicted intracellular proteins					0	0	0	0	1	0	1	0	0	0	0	0	0	0	0	0	0	0	0	0	1
101929926	TEX51	1	0	101929926	Gene_ID	H. sapiens	101929926	H. sapiens	TEX51	testis expressed 51			Predicted intracellular proteins					0	0	0	0	0	0	0	0	0	0	0	0	0	0	0	0	0	0	0	0	0
51421	AMOTL2	1	0	51421	Gene_ID	H. sapiens	51421	H. sapiens	AMOTL2	angiomotin like 2	GO:0003365 establishment of cell polarity involved in ameboidal cell migration;GO:0035329 hippo signaling;GO:0030010 establishment of cell polarity		Predicted intracellular proteins	Cell Junctions (reliability'])				0	0	0	0	0	0	0	0	0	0	0	0	0	0	0	0	0	0	1	0	0
2901	GRIK5	0	1	2901	Gene_ID	H. sapiens	2901	H. sapiens	GRIK5	glutamate ionotropic receptor kainate type subunit 5	GO:0006621 protein retention in ER lumen;GO:0031630 regulation of synaptic vesicle fusion to presynaptic active zone membrane;GO:0035437 maintenance of protein localization in endoplasmic reticulum			Plasma membrane (reliability']); Additional: Nucleoplasm	Glutamic acid; Butabarbital			1	0	0	0	0	0	1	0	1	0	0	0	1	0	1	0	0	0	0	1	1
8501	SLC43A1	0	1	8501	Gene_ID	H. sapiens	8501	H. sapiens	SLC43A1	solute carrier family 43 member 1	GO:0060357 regulation of leucine import;GO:0060358 negative regulation of leucine import;GO:1905532 regulation of leucine import across plasma membrane		Transporters:Electrochemical Potential-driven transporters	Golgi apparatus;Plasma membrane;Vesicles (reliability'])				0	0	0	0	0	0	0	0	0	0	0	0	0	1	0	0	0	0	0	0	1
200132	TCTEX1D1	0	1	200132	Gene_ID	H. sapiens	200132	H. sapiens	TCTEX1D1	Tctex1 domain containing 1			Predicted intracellular proteins					0	0	0	0	0	0	0	0	0	0	0	0	0	0	0	0	0	0	0	0	1
55061	SUSD4	0	1	55061	Gene_ID	H. sapiens	55061	H. sapiens	SUSD4	sushi domain containing 4	GO:0045957 negative regulation of complement activation, alternative pathway;GO:0030450 regulation of complement activation, classical pathway;GO:0045959 negative regulation of complement activation, classical pathway		Predicted intracellular proteins	Vesicles (reliability'])				0	0	0	0	0	0	0	0	0	0	0	0	0	0	0	1	0	0	0	0	1
1593	CYP27A1	0	1	1593	Gene_ID	H. sapiens	1593	H. sapiens	CYP27A1	cytochrome P450 family 27 subfamily A member 1	GO:0036378 calcitriol biosynthetic process from calciol;GO:0044107 cellular alcohol metabolic process;GO:0044108 cellular alcohol biosynthetic process		ENZYME proteins:Oxidoreductases; Predicted intracellular proteins; Disease related genes; Enzymes; Potential drug targets	Mitochondria (reliability'])			(M5948)HALLMARK BILE ACID METABOLISM; (M5934)HALLMARK XENOBIOTIC METABOLISM	0	0	0	0	0	0	0	0	0	0	0	0	0	0	0	0	0	0	0	0	1
3631	INPP4A	1	0	3631	Gene_ID	H. sapiens	3631	H. sapiens	INPP4A	inositol polyphosphate-4-phosphatase type I A	GO:0036092 phosphatidylinositol-3-phosphate biosynthetic process;GO:0043647 inositol phosphate metabolic process;GO:0006661 phosphatidylinositol biosynthetic process		ENZYME proteins:Hydrolases; Predicted intracellular proteins; Enzymes	Nuclear membrane;Nucleoplasm (reliability'])				0	0	0	0	0	0	0	0	0	0	0	0	0	0	0	0	0	0	0	0	0
57613	FAM234B	0	1	57613	Gene_ID	H. sapiens	57613	H. sapiens	FAM234B	family with sequence similarity 234 member B			Predicted intracellular proteins	Endoplasmic reticulum (reliability'])				0	0	0	0	0	0	0	0	0	0	0	0	0	0	0	0	0	0	0	0	1
84106	PRAM1	0	1	84106	Gene_ID	H. sapiens	84106	H. sapiens	PRAM1	PML-RARA regulated adaptor molecule 1	GO:0043313 regulation of neutrophil degranulation;GO:1902563 regulation of neutrophil activation;GO:0043300 regulation of leukocyte degranulation		Predicted intracellular proteins	Golgi apparatus (reliability'])				0	0	0	0	0	0	1	0	1	0	0	0	1	0	1	1	0	0	0	0	1
55567	DNAH3	0	1	55567	Gene_ID	H. sapiens	55567	H. sapiens	DNAH3	dynein axonemal heavy chain 3	GO:0001539 cilium or flagellum-dependent cell motility;GO:0060285 cilium-dependent cell motility;GO:0007018 microtubule-based movement		Predicted intracellular proteins	Nuclear membrane (reliability']); Additional: Intermediate filaments				0	1	0	0	0	0	0	1	0	0	0	0	0	0	0	0	0	0	0	0	1
140453	MUC17	1	0	140453	Gene_ID	H. sapiens	140453	H. sapiens	MUC17	mucin 17, cell surface associated	GO:0016266 O-glycan processing;GO:0006493 protein O-linked glycosylation;GO:0002223 stimulatory C-type lectin receptor signaling pathway		Cancer-related genes:Mutated cancer genes			(M5880)NABA ECM AFFILIATED; (M5885)NABA MATRISOME ASSOCIATED; (M5889)NABA MATRISOME		0	0	0	0	0	0	0	0	0	0	0	0	0	0	0	1	0	0	0	0	0
6640	SNTA1	0	1	6640	Gene_ID	H. sapiens	6640	H. sapiens	SNTA1	syntrophin alpha 1	GO:1902083 negative regulation of peptidyl-cysteine S-nitrosylation;GO:2000169 regulation of peptidyl-cysteine S-nitrosylation;GO:0017014 protein nitrosylation		Disease related genes; Predicted intracellular proteins			(M209)PID P38 GAMMA DELTA PATHWAY		0	0	0	0	0	0	0	0	0	0	1	0	0	1	0	0	0	0	0	0	1
117	ADCYAP1R1	1	0	117	Gene_ID	H. sapiens	117	H. sapiens	ADCYAP1R1	ADCYAP receptor type I	GO:0060732 positive regulation of inositol phosphate biosynthetic process;GO:0010919 regulation of inositol phosphate biosynthetic process;GO:0043950 positive regulation of cAMP-mediated signaling		Transporters; G-protein coupled receptors:Family 2 (B) receptors; G-protein coupled receptors:GPCRs excl olfactory receptors; Predicted intracellular proteins	Vesicles (reliability'])				0	0	0	0	0	0	0	0	0	0	0	0	0	1	0	0	1	0	0	0	0
342908	ZNF404	1	0	342908	Gene_ID	H. sapiens	342908	H. sapiens	ZNF404	zinc finger protein 404	GO:0000122 negative regulation of transcription by RNA polymerase II;GO:0045892 negative regulation of transcription, DNA-templated;GO:1903507 negative regulation of nucleic acid-templated transcription		Transcription factors:Zinc-coordinating DNA-binding domains; Predicted intracellular proteins	Nucleoli (reliability']); Additional: Intermediate filaments				0	0	0	0	0	0	0	0	0	0	0	0	0	0	0	0	0	0	0	0	0
29063	ZCCHC4	0	1	29063	Gene_ID	H. sapiens	29063	H. sapiens	ZCCHC4	zinc finger CCHC-type containing 4	GO:0031167 rRNA methylation;GO:0000154 rRNA modification;GO:0001510 RNA methylation		Predicted intracellular proteins	Golgi apparatus;Nuclear speckles (reliability'])				0	0	0	0	0	0	0	0	0	0	0	0	0	0	0	0	0	0	0	0	1
339145	FAM92B	0	1	339145	Gene_ID	H. sapiens	339145	H. sapiens	CIBAR2	CBY1 interacting BAR domain containing 2	GO:0030030 cell projection organization;GO:0016043 cellular component organization;GO:0071840 cellular component organization or biogenesis		Predicted intracellular proteins					0	0	0	0	0	0	0	0	0	0	0	0	0	0	0	0	0	0	0	0	1
257194	NEGR1	0	1	257194	Gene_ID	H. sapiens	257194	H. sapiens	NEGR1	neuronal growth regulator 1	GO:0007631 feeding behavior;GO:0007626 locomotory behavior;GO:0010976 positive regulation of neuron projection development			Actin filaments;Cytosol;Vesicles (reliability'])			(M5915)HALLMARK APICAL JUNCTION	0	0	1	0	0	0	0	0	0	1	0	0	0	0	0	0	0	0	0	0	1
2948	GSTM4	0	1	2948	Gene_ID	H. sapiens	2948	H. sapiens	GSTM4	glutathione S-transferase mu 4	GO:0018916 nitrobenzene metabolic process;GO:0042178 xenobiotic catabolic process;GO:1901685 glutathione derivative metabolic process		ENZYME proteins:Transferases; Predicted intracellular proteins; Enzymes	Cytosol (reliability']); Additional: Cytokinetic bridge	Glutathione; Glutathione sulfonic acid; S-octylglutathione; gamma-Glutamyl[S-(2-iodobenzyl)cysteinyl]glycine; 1-Hydroxy-2-S-glutathionyl-3-para-nitrophenoxy-propane; S-Hexylglutathione		(M5934)HALLMARK XENOBIOTIC METABOLISM	0	0	0	0	0	0	0	0	0	0	0	0	0	0	0	0	0	0	0	0	1
7738	ZNF184	0	1	7738	Gene_ID	H. sapiens	7738	H. sapiens	ZNF184	zinc finger protein 184	GO:0006357 regulation of transcription by RNA polymerase II;GO:0006366 transcription by RNA polymerase II;GO:0006355 regulation of transcription, DNA-templated		Transcription factors:Zinc-coordinating DNA-binding domains; Predicted intracellular proteins	Nucleoplasm (reliability'])				0	0	0	0	0	0	0	0	0	0	0	0	0	0	0	0	0	0	0	0	1
10384	BTN3A3	0	1	10384	Gene_ID	H. sapiens	10384	H. sapiens	BTN3A3	butyrophilin subfamily 3 member A3	GO:0002456 T cell mediated immunity;GO:0050852 T cell receptor signaling pathway;GO:0050851 antigen receptor-mediated signaling pathway		Predicted intracellular proteins					0	0	0	0	0	0	0	0	0	0	0	1	0	0	0	1	0	0	0	0	1
54360	CYTL1	0	1	54360	Gene_ID	H. sapiens	54360	H. sapiens	CYTL1	cytokine like 1	GO:1990079 cartilage homeostasis;GO:0050650 chondroitin sulfate proteoglycan biosynthetic process;GO:0050654 chondroitin sulfate proteoglycan metabolic process		Predicted secreted proteins	Endoplasmic reticulum;Nuclear membrane (reliability'])				0	0	0	0	0	0	0	0	0	0	0	0	0	0	0	0	0	0	0	0	1
11136	SLC7A9	0	1	11136	Gene_ID	H. sapiens	11136	H. sapiens	SLC7A9	solute carrier family 7 member 9	GO:0015811 L-cystine transport;GO:0000101 sulfur amino acid transport;GO:0072337 modified amino acid transport		Potential drug targets; Disease related genes; Transporters:Electrochemical Potential-driven transporters					0	0	0	0	0	0	0	0	0	0	0	0	0	0	0	0	0	0	0	0	1
5294	PIK3CG	0	1	5294	Gene_ID	H. sapiens	5294	H. sapiens	PIK3CG	phosphatidylinositol-4,5-bisphosphate 3-kinase catalytic subunit gamma	GO:0010897 negative regulation of triglyceride catabolic process;GO:0055118 negative regulation of cardiac muscle contraction;GO:2000270 negative regulation of fibroblast apoptotic process	Atypical: PI3/PI4-kinase family	Kinases:Atypical kinases; Predicted intracellular proteins; Cancer-related genes:Mutational cancer driver genes; Enzymes; ENZYME proteins:Transferases	Plasma membrane (reliability']); Additional: Cytosol	Staurosporine; Myricetin; LY-294002; Quercetin; 5-QUINOXALIN-6-YLMETHYLENE-THIAZOLIDINE-2,4-DIONE; XL765; TG100-115; 2-((9H-PURIN-6-YLTHIO)METHYL)-5-CHLORO-3-(2-METHOXYPHENYL)QUINAZOLIN-4(3H)-ONE; N-(5-{4-Chloro-3-[(2-hydroxyethyl)sulfamoyl]phenyl}-4-methyl-1,3-thiazol-2-yl)acetamide; 5,5-dimethyl-2-morpholin-4-yl-5,6-dihydro-1,3-benzothiazol-7(4H)-one; 3-[4-AMINO-1-(1-METHYLETHYL)-1H-PYRAZOLO[3,…	(M252)PID IL8 CXCR1 PATHWAY; (M177)PID EPHA FWDPATHWAY; (M210)PID IL8 CXCR2 PATHWAY	(M5921)HALLMARK COMPLEMENT	0	0	1	0	0	0	1	0	0	0	1	0	0	1	1	1	0	1	0	0	1
54947	LPCAT2	0	1	54947	Gene_ID	H. sapiens	54947	H. sapiens	LPCAT2	lysophosphatidylcholine acyltransferase 2	GO:0006663 platelet activating factor biosynthetic process;GO:0046469 platelet activating factor metabolic process;GO:0036151 phosphatidylcholine acyl-chain remodeling		ENZYME proteins:Transferases; Predicted intracellular proteins; Enzymes	Endoplasmic reticulum (reliability']); Additional: Lipid droplets				0	0	0	0	0	0	0	0	0	0	0	0	0	0	0	0	0	0	0	0	1
64407	RGS18	0	1	64407	Gene_ID	H. sapiens	64407	H. sapiens	RGS18	regulator of G protein signaling 18	GO:0008277 regulation of G protein-coupled receptor signaling pathway;GO:0043547 positive regulation of GTPase activity;GO:0043087 regulation of GTPase activity		Predicted intracellular proteins	Golgi apparatus (reliability'])				0	0	0	0	0	0	0	0	0	0	0	0	0	0	0	0	0	0	0	0	1
576	ADGRB2	0	1	576	Gene_ID	H. sapiens	576	H. sapiens	ADGRB2	adhesion G protein-coupled receptor B2	GO:0033173 calcineurin-NFAT signaling cascade;GO:0097720 calcineurin-mediated signaling;GO:0048016 inositol phosphate-mediated signaling		Transporters; G-protein coupled receptors:Family 2 (B) receptors; G-protein coupled receptors:GPCRs excl olfactory receptors; Predicted intracellular proteins	Centrosome (reliability'])				0	0	1	0	1	0	0	0	0	0	0	0	0	0	0	0	0	0	1	0	1
150771	ITPRIPL1	0	1	150771	Gene_ID	H. sapiens	150771	H. sapiens	ITPRIPL1	ITPRIP like 1								0	0	0	0	0	0	0	0	0	0	0	0	0	0	0	0	0	0	0	0	1
1646	AKR1C2	0	1	1646	Gene_ID	H. sapiens	1646	H. sapiens	AKR1C2	aldo-keto reductase family 1 member C2	GO:0009753 response to jasmonic acid;GO:0071395 cellular response to jasmonic acid stimulus;GO:0071798 response to prostaglandin D		ENZYME proteins:Oxidoreductases; Predicted intracellular proteins; FDA approved drug targets:Small molecule drugs; Disease related genes; Enzymes	Cytosol;Nucleoplasm (reliability']); Additional: Endoplasmic reticulum;Nucleoli fibrillar center	NADH; Ursodeoxycholic acid; Nicotinamide adenine dinucleotide phosphate; Chenodeoxycholic acid; Epitestosterone		(M5934)HALLMARK XENOBIOTIC METABOLISM	0	0	0	0	0	0	0	0	0	0	0	0	0	0	0	0	0	0	0	0	1
9289	ADGRG1	0	1	9289	Gene_ID	H. sapiens	9289	H. sapiens	ADGRG1	adhesion G protein-coupled receptor G1	GO:0021796 cerebral cortex regionalization;GO:0072520 seminiferous tubule development;GO:0021819 layer formation in cerebral cortex		G-protein coupled receptors:GPCRs excl olfactory receptors; Predicted intracellular proteins; Disease related genes; G-protein coupled receptors:Family 2 (B) receptors; Predicted secreted proteins; Potential drug targets				(M5919)HALLMARK HEDGEHOG SIGNALING	0	0	0	1	0	1	0	0	0	0	0	0	0	0	0	0	0	0	0	0	1
6152	RPL24	0	1	6152	Gene_ID	H. sapiens	6152	H. sapiens	RPL24	ribosomal protein L24	GO:1902626 assembly of large subunit precursor of preribosome;GO:0000027 ribosomal large subunit assembly;GO:0042255 ribosome assembly		Ribosomal proteins; Predicted intracellular proteins	Cytosol;Endoplasmic reticulum (reliability'])				0	0	0	0	0	0	0	0	0	0	0	0	0	0	0	0	0	0	0	0	1
84435	ADGRA1	0	1	84435	Gene_ID	H. sapiens	84435	H. sapiens	ADGRA1	adhesion G protein-coupled receptor A1	GO:0007186 G protein-coupled receptor signaling pathway;GO:0007166 cell surface receptor signaling pathway;GO:0007165 signal transduction		G-protein coupled receptors:Family 2 (B) receptors; G-protein coupled receptors:GPCRs excl olfactory receptors					0	0	0	0	0	0	0	0	0	0	0	0	0	0	0	0	0	0	0	0	1
599	BCL2L2	1	0	599	Gene_ID	H. sapiens	599	H. sapiens	BCL2L2	BCL2 like 2	GO:1905430 cellular response to glycine;GO:1905429 response to glycine;GO:0060011 Sertoli cell proliferation		Cancer-related genes:Candidate cancer biomarkers; Predicted intracellular proteins; Transporters:Transporter channels and pores	Nucleoplasm (reliability'])	Navitoclax	(M145)PID P53 DOWNSTREAM PATHWAY	(M5902)HALLMARK APOPTOSIS	0	0	0	1	0	0	0	0	0	0	0	0	0	0	0	0	0	0	0	0	0
782	CACNB1	0	1	782	Gene_ID	H. sapiens	782	H. sapiens	CACNB1	calcium voltage-gated channel auxiliary subunit beta 1	GO:1902514 regulation of calcium ion transmembrane transport via high voltage-gated calcium channel;GO:0061577 calcium ion transmembrane transport via high voltage-gated calcium channel;GO:1901385 regulation of voltage-gated calcium channel activity		FDA approved drug targets:Small molecule drugs; Predicted intracellular proteins		Ibutilide; Amlodipine; Nimodipine; Ethanol; Mibefradil; Dronedarone; Azelnidipine			1	0	0	0	1	0	0	0	0	0	1	0	0	1	0	0	0	0	0	1	1
9644	SH3PXD2A	0	1	9644	Gene_ID	H. sapiens	9644	H. sapiens	SH3PXD2A	SH3 and PX domains 2A	GO:0072675 osteoclast fusion;GO:0072674 multinuclear osteoclast differentiation;GO:0000768 syncytium formation by plasma membrane fusion		Predicted intracellular proteins					0	0	0	0	0	0	0	0	0	0	0	0	0	0	0	0	0	0	0	0	1
5441	POLR2L	0	1	5441	Gene_ID	H. sapiens	5441	H. sapiens	POLR2L	RNA polymerase II, I and III subunit L	GO:0042797 tRNA transcription by RNA polymerase III;GO:0009304 tRNA transcription;GO:0006362 transcription elongation from RNA polymerase I promoter		RNA polymerase related proteins; Predicted intracellular proteins					0	1	0	0	0	0	0	0	0	0	0	0	0	0	0	0	1	0	0	0	1
10261	IGSF6	0	1	10261	Gene_ID	H. sapiens	10261	H. sapiens	IGSF6	immunoglobulin superfamily member 6	GO:0006955 immune response;GO:0007166 cell surface receptor signaling pathway;GO:0002376 immune system process						(M5950)HALLMARK ALLOGRAFT REJECTION	0	0	0	0	0	0	0	0	0	0	0	0	0	0	0	0	0	0	0	0	1
64581	CLEC7A	0	1	64581	Gene_ID	H. sapiens	64581	H. sapiens	CLEC7A	C-type lectin domain containing 7A	GO:0032491 detection of molecule of fungal origin;GO:0016046 detection of fungus;GO:0002238 response to molecule of fungal origin		Disease related genes; Predicted intracellular proteins			(M5880)NABA ECM AFFILIATED; (M5885)NABA MATRISOME ASSOCIATED; (M5889)NABA MATRISOME		0	0	1	0	0	0	0	0	1	0	0	0	0	0	1	1	0	0	1	0	1
50650	ARHGEF3	0	1	50650	Gene_ID	H. sapiens	50650	H. sapiens	ARHGEF3	Rho guanine nucleotide exchange factor 3	GO:0035025 positive regulation of Rho protein signal transduction;GO:0046579 positive regulation of Ras protein signal transduction;GO:0051057 positive regulation of small GTPase mediated signal transduction		Predicted intracellular proteins	Cytosol (reliability'])		(M68)PID RHOA REG PATHWAY	(M5893)HALLMARK MITOTIC SPINDLE	0	0	0	0	0	0	0	0	0	0	0	0	0	0	0	0	0	0	0	0	1
81669	CCNL2	0	1	81669	Gene_ID	H. sapiens	81669	H. sapiens	CCNL2	cyclin L2	GO:0000079 regulation of cyclin-dependent protein serine/threonine kinase activity;GO:1904029 regulation of cyclin-dependent protein kinase activity;GO:0071900 regulation of protein serine/threonine kinase activity		Predicted intracellular proteins	Nucleoplasm (reliability'])				0	0	0	0	0	0	0	0	0	0	0	0	0	0	0	0	0	1	0	0	1
200162	SPAG17	0	1	200162	Gene_ID	H. sapiens	200162	H. sapiens	SPAG17	sperm associated antigen 17	GO:1904158 axonemal central apparatus assembly;GO:0003351 epithelial cilium movement;GO:0035082 axoneme assembly		Predicted intracellular proteins					0	0	0	0	0	0	0	1	0	0	0	0	0	0	0	0	0	0	0	0	1
989	SEPTIN7	0	1	989	Gene_ID	H. sapiens	989	H. sapiens	SEPTIN7	septin 7	GO:0016476 regulation of embryonic cell shape;GO:1902857 positive regulation of non-motile cilium assembly;GO:1902855 regulation of non-motile cilium assembly		Predicted intracellular proteins	Actin filaments (reliability']); Additional: Cytosol;Midbody;Nucleoli				0	0	1	0	0	0	0	1	0	0	0	0	0	0	0	0	0	0	1	0	1
7464	CORO2A	0	1	7464	Gene_ID	H. sapiens	7464	H. sapiens	CORO2A	coronin 2A	GO:0035556 intracellular signal transduction;GO:0007165 signal transduction;GO:0023052 signaling		Predicted intracellular proteins	Cytosol;Plasma membrane (reliability'])				0	0	0	0	0	0	0	0	0	0	0	0	0	0	0	0	0	0	0	0	1
2558	GABRA5	0	1	2558	Gene_ID	H. sapiens	2558	H. sapiens	GABRA5	gamma-aminobutyric acid type A receptor subunit alpha5	GO:0060384 innervation;GO:0007214 gamma-aminobutyric acid signaling pathway;GO:0001662 behavioral fear response		FDA approved drug targets:Small molecule drugs; Predicted intracellular proteins	Plasma membrane (reliability'])	Butalbital; Talbutal; Pentobarbital; Meprobamate; Carisoprodol; Eszopiclone; Secobarbital; Metharbital; Thiopental; Primidone; Methylphenobarbital; Ethanol; Zopiclone; Flumazenil; Amobarbital; Aprobarbital; Butobarbital; Heptabarbital; Hexobarbital; Barbital; Dihydro-2-thioxo-5-((5-(2-(trifluoromethyl)phenyl)-2-furanyl)methyl)-4,6(1H,5H)-pyrimidinedione; Fludiazepam; Ganaxolone			1	1	0	1	0	0	0	0	0	1	0	0	0	0	0	0	0	0	0	1	1
522	ATP5PF	0	1	522	Gene_ID	H. sapiens	522	H. sapiens	ATP5PF	ATP synthase peripheral stalk subunit F6	GO:0032307 negative regulation of prostaglandin secretion;GO:1900139 negative regulation of arachidonic acid secretion;GO:0032304 negative regulation of icosanoid secretion		Predicted intracellular proteins	Mitochondria (reliability'])		(M285)PID HNF3A PATHWAY; (M200)PID ERA GENOMIC PATHWAY	(M5936)HALLMARK OXIDATIVE PHOSPHORYLATION	0	1	0	1	0	0	0	0	0	0	1	0	1	1	0	0	0	0	0	0	1
5343	PLGLB1	0	1	5343	Gene_ID	H. sapiens	5343	H. sapiens	PLGLB1	plasminogen like B1	GO:0006508 proteolysis;GO:0019538 protein metabolic process;GO:1901564 organonitrogen compound metabolic process		Predicted secreted proteins					0	0	0	0	0	0	0	0	0	0	0	0	0	0	0	0	0	0	0	0	1
284615	ANKRD34A	0	1	284615	Gene_ID	H. sapiens	284615	H. sapiens	ANKRD34A	ankyrin repeat domain 34A			Predicted intracellular proteins	Cytosol (reliability'])				0	0	0	0	0	0	0	0	0	0	0	0	0	0	0	0	0	0	0	0	1
8353	HIST1H3E	0	1	8353	Gene_ID	H. sapiens	8353	H. sapiens	H3C6	H3 clustered histone 6	GO:0038111 interleukin-7-mediated signaling pathway;GO:0006335 DNA replication-dependent nucleosome assembly;GO:0034723 DNA replication-dependent nucleosome organization		Disease related genes; Predicted intracellular proteins					0	0	0	0	0	0	0	0	0	0	0	0	0	0	0	0	0	0	0	0	1
94026	POM121L2	0	1	94026	Gene_ID	H. sapiens	94026	H. sapiens	POM121L2	POM121 transmembrane nucleoporin like 2	GO:0006405 RNA export from nucleus;GO:0006606 protein import into nucleus;GO:0051170 import into nucleus		Predicted intracellular proteins					0	0	0	0	0	0	0	0	0	0	0	0	0	0	0	0	0	0	0	0	1
1630	DCC	0	1	1630	Gene_ID	H. sapiens	1630	H. sapiens	DCC	DCC netrin 1 receptor	GO:0021965 spinal cord ventral commissure morphogenesis;GO:0033563 dorsal/ventral axon guidance;GO:1902841 regulation of netrin-activated signaling pathway		Cancer-related genes:Candidate cancer biomarkers; Disease related genes; Predicted intracellular proteins	Golgi apparatus (reliability'])		(M108)PID NETRIN PATHWAY	(M5951)HALLMARK SPERMATOGENESIS; (M5956)HALLMARK KRAS SIGNALING DN	1	0	1	0	0	0	0	0	0	0	0	0	0	0	0	0	0	0	1	0	1
27020	NPTN	0	1	27020	Gene_ID	H. sapiens	27020	H. sapiens	NPTN	neuroplastin	GO:0099557 trans-synaptic signaling by trans-synaptic complex, modulating synaptic transmission;GO:0048170 positive regulation of long-term neuronal synaptic plasticity;GO:0045743 positive regulation of fibroblast growth factor receptor signaling pathway		Transporters:Accessory Factors Involved in Transport; Predicted intracellular proteins	Mitochondria (reliability']); Additional: Cytokinetic bridge				1	0	1	0	1	0	0	0	0	1	0	0	0	0	0	0	1	1	0	1	1
4642	MYO1D	0	1	4642	Gene_ID	H. sapiens	4642	H. sapiens	MYO1D	myosin ID	GO:0061502 early endosome to recycling endosome transport;GO:0030050 vesicle transport along actin filament;GO:0099515 actin filament-based transport		Predicted intracellular proteins	Cytosol (reliability'])				0	0	0	1	0	0	0	0	0	0	0	0	0	0	1	0	0	0	1	0	1
85414	SLC45A3	0	1	85414	Gene_ID	H. sapiens	85414	H. sapiens	SLC45A3	solute carrier family 45 member 3	GO:0015766 disaccharide transport;GO:0015770 sucrose transport;GO:0015772 oligosaccharide transport		Transporters:Electrochemical Potential-driven transporters; Cancer-related genes	Vesicles (reliability']); Additional: Nucleoplasm				0	0	0	0	0	1	0	0	0	0	0	0	0	0	0	0	0	0	0	0	1
9877	ZC3H11A	0	1	9877	Gene_ID	H. sapiens	9877	H. sapiens	ZC3H11A	zinc finger CCCH-type containing 11A	GO:0016973 poly(A)+ mRNA export from nucleus;GO:0031124 mRNA 3'-end processing;GO:0006406 mRNA export from nucleus		Predicted intracellular proteins	Nuclear speckles (reliability'])				0	0	0	0	0	0	0	0	0	0	0	0	0	0	0	0	0	0	0	0	1
164684	WBP2NL	0	1	164684	Gene_ID	H. sapiens	164684	H. sapiens	WBP2NL	WBP2 N-terminal like	GO:0035039 male pronucleus assembly;GO:0035038 female pronucleus assembly;GO:0007343 egg activation		Predicted intracellular proteins					0	0	0	0	0	0	0	0	0	0	0	0	0	0	0	0	0	0	0	0	1
92749	DRC1	0	1	92749	Gene_ID	H. sapiens	92749	H. sapiens	DRC1	dynein regulatory complex subunit 1	GO:0003352 regulation of cilium movement;GO:0060632 regulation of microtubule-based movement;GO:0070286 axonemal dynein complex assembly		Disease related genes; Predicted intracellular proteins				(M5947)HALLMARK IL2 STAT5 SIGNALING	0	0	0	0	0	0	0	1	0	0	0	0	0	0	0	0	0	0	0	0	1
57326	PBXIP1	0	1	57326	Gene_ID	H. sapiens	57326	H. sapiens	PBXIP1	PBX homeobox interacting protein 1	GO:1904475 regulation of Ras GTPase binding;GO:2001106 regulation of Rho guanyl-nucleotide exchange factor activity;GO:1905097 regulation of guanyl-nucleotide exchange factor activity		Predicted intracellular proteins	Vesicles (reliability']); Additional: Cytosol				0	0	0	0	0	0	0	0	0	0	0	0	0	0	0	0	0	0	0	0	1
1495	CTNNA1	1	0	1495	Gene_ID	H. sapiens	1495	H. sapiens	CTNNA1	catenin alpha 1	GO:2001045 negative regulation of integrin-mediated signaling pathway;GO:0071680 response to indole-3-methanol;GO:0071681 cellular response to indole-3-methanol		Disease related genes; Predicted intracellular proteins	Cell Junctions;Plasma membrane (reliability'])		(M184)PID ECADHERIN KERATINOCYTE PATHWAY; (M72)PID NECTIN PATHWAY; (M266)PID NCADHERIN PATHWAY	(M5915)HALLMARK APICAL JUNCTION	0	0	1	0	0	0	0	0	0	0	0	0	0	0	0	0	1	0	0	0	0
4830	NME1	0	1	4830	Gene_ID	H. sapiens	4830	H. sapiens	NME1	NME/NM23 nucleoside diphosphate kinase 1	GO:0006228 UTP biosynthetic process;GO:0046051 UTP metabolic process;GO:0006183 GTP biosynthetic process		Cancer-related genes:Candidate cancer biomarkers; ENZYME proteins:Transferases; Predicted intracellular proteins; Enzymes	Cytosol (reliability']); Additional: Nucleoplasm;Plasma membrane	Zinc; 2'-Deoxyguanosine-5'-Triphosphate; Selenocysteine; 2',3'-Dehydro-2',3'-Deoxy-Thymidine 5'-Diphosphate; Adenosine Phosphonoacetic Acid; Stavudine triphosphate; Thymidine-5'- Diphosphate; 2'-Deoxyguanosine-5'-Diphosphate; 2',3'-dideoxy-3'-fluoro-urididine-5'-diphosphate; Guanosine-5'-Diphosphate; 3'-Deoxy 3'-Amino Adenosine-5'-Diphosphate; Zidovudine diphosphate; Copper; Zinc acetate; Zinc ch…	(M120)PID ARF6 DOWNSTREAM PATHWAY; (M83)PID CDC42 REG PATHWAY; (M156)PID ECADHERIN NASCENT AJ PATHWAY	(M5898)HALLMARK DNA REPAIR; (M5925)HALLMARK E2F TARGETS; (M5926)HALLMARK MYC TARGETS V1	0	1	1	1	0	0	0	0	0	0	0	0	0	0	0	0	0	0	0	0	1
126328	NDUFA11	0	1	126328	Gene_ID	H. sapiens	126328	H. sapiens	NDUFA11	NADH:ubiquinone oxidoreductase subunit A11	GO:0006120 mitochondrial electron transport, NADH to ubiquinone;GO:0010257 NADH dehydrogenase complex assembly;GO:0032981 mitochondrial respiratory chain complex I assembly		Disease related genes; Predicted intracellular proteins	Mitochondria (reliability'])	NADH			0	1	0	0	0	0	0	0	0	0	0	0	0	0	0	0	0	0	0	0	1
10248	POP7	0	1	10248	Gene_ID	H. sapiens	10248	H. sapiens	POP7	POP7 homolog, ribonuclease P/MRP subunit	GO:0001682 tRNA 5'-leader removal;GO:0099116 tRNA 5'-end processing;GO:0034471 ncRNA 5'-end processing		ENZYME proteins:Hydrolases; Predicted intracellular proteins; Enzymes	Nucleoli;Vesicles (reliability'])			(M5925)HALLMARK E2F TARGETS	0	0	0	0	0	0	0	0	0	0	0	0	0	0	0	0	0	0	0	0	1
23438	HARS2	0	1	23438	Gene_ID	H. sapiens	23438	H. sapiens	HARS2	histidyl-tRNA synthetase 2, mitochondrial	GO:0006427 histidyl-tRNA aminoacylation;GO:0006418 tRNA aminoacylation for protein translation;GO:0043039 tRNA aminoacylation		Predicted intracellular proteins; Disease related genes; ENZYME proteins:Ligase; Enzymes; Potential drug targets	Cytosol (reliability'])				0	0	0	0	0	0	0	0	0	0	0	0	0	0	0	0	0	0	0	0	1
399949	C11orf88	0	1	399949	Gene_ID	H. sapiens	399949	H. sapiens	HOATZ	HOATZ cilia and flagella associated protein	GO:0035082 axoneme assembly;GO:0030317 flagellated sperm motility;GO:0097722 sperm motility		Predicted intracellular proteins					0	0	0	0	0	0	0	1	0	0	0	0	0	0	0	0	0	0	0	0	1
5265	SERPINA1	0	1	5265	Gene_ID	H. sapiens	5265	H. sapiens	SERPINA1	serpin family A member 1	GO:0006953 acute-phase response;GO:0048207 vesicle targeting, rough ER to cis-Golgi;GO:0048208 COPII vesicle coating		Predicted intracellular proteins; Disease related genes; Cancer-related genes:Candidate cancer biomarkers; Predicted secreted proteins; Candidate cardiovascular disease genes	Vesicles (reliability'])	Zinc; 2-[3,4-Dihydroxy-2-Hydroxymethyl-5-(2-Hydroxy-Nonyl)-Tetrahydro-Furan-2-Yloxy]-6-Hydroxymethyl-Tetra Hydro-Pyran-3,4,5-Triol; Mercaptoethanol; Recombinant alpha 1-antitrypsin; PPL-100; Copper; Zinc acetate; Zinc chloride; Zinc sulfate, unspecified form	(M285)PID HNF3A PATHWAY; (M19)PID P73PATHWAY; (M3468)NABA ECM REGULATORS	(M5946)HALLMARK COAGULATION; (M5907)HALLMARK ESTROGEN RESPONSE LATE; (M5921)HALLMARK COMPLEMENT	0	0	0	0	0	0	1	0	0	0	0	1	0	0	1	0	0	0	0	0	1
8793	TNFRSF10D	0	1	8793	Gene_ID	H. sapiens	8793	H. sapiens	TNFRSF10D	TNF receptor superfamily member 10d	GO:0050900 leukocyte migration;GO:0043066 negative regulation of apoptotic process;GO:0043069 negative regulation of programmed cell death		CD markers; Cancer-related genes:Candidate cancer biomarkers	Actin filaments;Plasma membrane (reliability'])		(M79)PID TRAIL PATHWAY; (M145)PID P53 DOWNSTREAM PATHWAY		0	0	0	0	0	0	0	0	0	0	0	0	0	0	0	0	0	0	0	0	1
203328	SUSD3	0	1	203328	Gene_ID	H. sapiens	203328	H. sapiens	SUSD3	sushi domain containing 3				Nucleoplasm (reliability'])				0	0	0	0	0	0	0	0	0	0	0	0	0	0	0	0	0	0	0	0	1
7567	ZNF19	0	1	7567	Gene_ID	H. sapiens	7567	H. sapiens	ZNF19	zinc finger protein 19	GO:0000122 negative regulation of transcription by RNA polymerase II;GO:0045892 negative regulation of transcription, DNA-templated;GO:1903507 negative regulation of nucleic acid-templated transcription		Transcription factors:Zinc-coordinating DNA-binding domains; Predicted intracellular proteins	Mitochondria (reliability'])				0	0	0	0	0	0	0	0	0	0	0	0	0	0	0	0	0	0	0	0	1
26084	ARHGEF26	1	0	26084	Gene_ID	H. sapiens	26084	H. sapiens	ARHGEF26	Rho guanine nucleotide exchange factor 26	GO:0001886 endothelial cell morphogenesis;GO:0003382 epithelial cell morphogenesis;GO:0097178 ruffle assembly		Predicted intracellular proteins	Plasma membrane (reliability']); Additional: Cytosol;Nucleoplasm				0	0	1	0	0	0	0	1	0	0	0	0	0	0	0	0	0	0	0	0	0
1605	DAG1	0	1	1605	Gene_ID	H. sapiens	1605	H. sapiens	DAG1	dystroglycan 1	GO:0016203 muscle attachment;GO:0021682 nerve maturation;GO:0016340 calcium-dependent cell-matrix adhesion		Transporters; Disease related genes; Predicted intracellular proteins; Potential drug targets	Vesicles (reliability'])		(M8626)SIG BCR SIGNALING PATHWAY		1	0	1	0	1	1	0	0	0	0	0	0	0	0	0	0	0	1	1	0	1
140823	ROMO1	0	1	140823	Gene_ID	H. sapiens	140823	H. sapiens	ROMO1	reactive oxygen species modulator 1	GO:0001302 replicative cell aging;GO:0045039 protein import into mitochondrial inner membrane;GO:0051715 cytolysis in other organism		Predicted intracellular proteins; Transporters:Transporter channels and pores					0	1	0	0	0	0	0	0	0	0	0	0	0	0	0	0	0	0	0	0	1
151011	SEPTIN10	0	1	151011	Gene_ID	H. sapiens	151011	H. sapiens	SEPTIN10	septin 10	GO:0061640 cytoskeleton-dependent cytokinesis;GO:0000910 cytokinesis;GO:0051301 cell division		Predicted intracellular proteins	Actin filaments (reliability'])				0	0	0	0	0	0	0	0	0	0	0	0	0	0	0	0	0	0	0	0	1
3363	HTR7	0	1	3363	Gene_ID	H. sapiens	3363	H. sapiens	HTR7	5-hydroxytryptamine receptor 7	GO:0098664 G protein-coupled serotonin receptor signaling pathway;GO:0007210 serotonin receptor signaling pathway;GO:0042310 vasoconstriction		FDA approved drug targets:Small molecule drugs; G-protein coupled receptors:GPCRs excl olfactory receptors; RAS pathway related proteins; G-protein coupled receptors:Serotonin receptors	Plasma membrane (reliability']); Additional: Cytosol;Nuclear speckles	Ziprasidone; Methysergide; Cabergoline; Zolmitriptan; Amitriptyline; Clozapine; Loxapine; Cyproheptadine; Imipramine; Chlorpromazine; Haloperidol; Amoxapine; Lisuride; Risperidone; Epinastine; Cyclobenzaprine; Maprotiline; Dopamine; Bromocriptine; Quetiapine; Aripiprazole; Paliperidone; Iloperidone; Lofexidine; Mianserin; Asenapine; Amisulpride; Lurasidone; Vortioxetine; Zotepine; SB-269970; Arip…		(M5941)HALLMARK UV RESPONSE UP	1	0	0	0	0	0	0	0	0	0	0	0	0	0	0	0	0	0	1	0	1
341883	LRRC9	0	1	341883	Gene_ID	H. sapiens	341883	H. sapiens	LRRC9	leucine rich repeat containing 9			Predicted intracellular proteins					0	0	0	0	0	0	0	0	0	0	0	0	0	0	0	0	0	0	0	0	1
51268	PIPOX	1	0	51268	Gene_ID	H. sapiens	51268	H. sapiens	PIPOX	pipecolic acid and sarcosine oxidase	GO:0033514 L-lysine catabolic process to acetyl-CoA via L-pipecolate;GO:0019474 L-lysine catabolic process to acetyl-CoA;GO:0019477 L-lysine catabolic process		ENZYME proteins:Oxidoreductases; Predicted intracellular proteins; Enzymes		Glycine		(M5948)HALLMARK BILE ACID METABOLISM	0	1	0	0	0	0	0	0	0	0	0	0	0	0	0	0	0	0	0	0	0
389799	CFAP77	0	1	389799	Gene_ID	H. sapiens	389799	H. sapiens	CFAP77	cilia and flagella associated protein 77			Predicted intracellular proteins	Cytosol (reliability'])				0	0	0	0	0	0	0	0	0	0	0	0	0	0	0	0	0	0	0	0	1
4302	MLLT6	0	1	4302	Gene_ID	H. sapiens	4302	H. sapiens	MLLT6	MLLT6, PHD finger containing	GO:2001161 negative regulation of histone H3-K79 methylation;GO:0036359 renal potassium excretion;GO:2001160 regulation of histone H3-K79 methylation		Predicted intracellular proteins; Cancer-related genes	Nucleoplasm (reliability'])				0	0	0	0	0	0	0	0	0	0	1	0	0	1	0	0	0	0	0	0	1
9220	TIAF1	0	1	9220	Gene_ID	H. sapiens	9220	H. sapiens	TIAF1	TGFB1-induced anti-apoptotic factor 1	GO:0007249 I-kappaB kinase/NF-kappaB signaling;GO:0043066 negative regulation of apoptotic process;GO:0043069 negative regulation of programmed cell death		Predicted intracellular proteins					0	0	0	0	0	0	0	0	0	0	0	0	0	0	0	0	0	0	0	0	1
63971	KIF13A	0	1	63971	Gene_ID	H. sapiens	63971	H. sapiens	KIF13A	kinesin family member 13A	GO:0072383 plus-end-directed vesicle transport along microtubule;GO:0072386 plus-end-directed organelle transport along microtubule;GO:0032438 melanosome organization		Predicted intracellular proteins					0	0	0	0	0	0	0	1	0	0	0	0	0	0	1	0	0	0	0	0	1
539	ATP5PO	0	1	539	Gene_ID	H. sapiens	539	H. sapiens	ATP5PO	ATP synthase peripheral stalk subunit OSCP	GO:0042776 mitochondrial ATP synthesis coupled proton transport;GO:0015985 energy coupled proton transport, down electrochemical gradient;GO:0015986 ATP synthesis coupled proton transport		Predicted intracellular proteins	Mitochondria (reliability'])	Artenimol		(M5905)HALLMARK ADIPOGENESIS; (M5936)HALLMARK OXIDATIVE PHOSPHORYLATION	0	1	0	0	0	0	0	0	0	0	1	0	0	0	0	0	0	0	0	0	1
10963	STIP1	1	0	10963	Gene_ID	H. sapiens	10963	H. sapiens	STIP1	stress induced phosphoprotein 1	GO:0098760 response to interleukin-7;GO:0098761 cellular response to interleukin-7;GO:0071345 cellular response to cytokine stimulus		Predicted intracellular proteins	Nucleoplasm;Plasma membrane (reliability']); Additional: Cytosol	Copper		(M5941)HALLMARK UV RESPONSE UP; (M5924)HALLMARK MTORC1 SIGNALING	0	0	0	0	0	0	0	0	0	0	0	0	0	0	0	0	0	0	0	0	0
4728	NDUFS8	0	1	4728	Gene_ID	H. sapiens	4728	H. sapiens	NDUFS8	NADH:ubiquinone oxidoreductase core subunit S8	GO:0006120 mitochondrial electron transport, NADH to ubiquinone;GO:0010257 NADH dehydrogenase complex assembly;GO:0032981 mitochondrial respiratory chain complex I assembly		ENZYME proteins:Oxidoreductases; Predicted intracellular proteins; Disease related genes; Enzymes; Potential drug targets	Mitochondria (reliability'])	NADH		(M5936)HALLMARK OXIDATIVE PHOSPHORYLATION	0	1	0	0	0	0	0	0	0	0	0	0	0	0	0	0	0	0	0	0	1
3113	HLA-DPA1	0	1	3113	Gene_ID	H. sapiens	3113	H. sapiens	HLA-DPA1	major histocompatibility complex, class II, DP alpha 1	GO:0032729 positive regulation of interferon-gamma production;GO:0060333 interferon-gamma-mediated signaling pathway;GO:0019886 antigen processing and presentation of exogenous peptide antigen via MHC class II		Predicted intracellular proteins	Vesicles (reliability'])				0	0	0	0	0	0	0	0	0	0	0	1	0	0	0	1	0	0	0	0	1
6910	TBX5	0	1	6910	Gene_ID	H. sapiens	6910	H. sapiens	TBX5	T-box transcription factor 5	GO:0003218 cardiac left ventricle formation;GO:0072513 positive regulation of secondary heart field cardioblast proliferation;GO:0060980 cell migration involved in coronary vasculogenesis		Predicted intracellular proteins; Disease related genes; Transcription factors:Immunoglobulin fold	Nucleoplasm (reliability'])				0	0	0	0	0	0	0	0	0	0	0	0	0	0	0	0	0	0	0	0	1
51079	NDUFA13	0	1	51079	Gene_ID	H. sapiens	51079	H. sapiens	NDUFA13	NADH:ubiquinone oxidoreductase subunit A13	GO:0045039 protein import into mitochondrial inner membrane;GO:0090151 establishment of protein localization to mitochondrial membrane;GO:0035458 cellular response to interferon-beta		Disease related genes	Mitochondria (reliability'])	NADH			0	1	0	0	0	0	0	0	0	0	0	0	0	0	0	0	0	0	0	0	1
11113	CIT	0	1	11113	Gene_ID	H. sapiens	11113	H. sapiens	CIT	citron rho-interacting serine/threonine kinase	GO:0032467 positive regulation of cytokinesis;GO:0000281 mitotic cytokinesis;GO:0051781 positive regulation of cell division	AGC Ser/Thr protein kinase family	Predicted intracellular proteins; Disease related genes; Kinases:AGC Ser/Thr protein kinases; Enzymes; Potential drug targets; ENZYME proteins:Transferases	Cytosol (reliability'])	Fostamatinib	(M12)PID RHOA PATHWAY	(M5925)HALLMARK E2F TARGETS	0	0	0	0	0	0	0	0	0	0	0	0	0	0	0	0	0	0	1	0	1
4133	MAP2	0	1	4133	Gene_ID	H. sapiens	4133	H. sapiens	MAP2	microtubule associated protein 2	GO:2000575 negative regulation of microtubule motor activity;GO:1901951 regulation of anterograde dense core granule transport;GO:1901953 positive regulation of anterograde dense core granule transport		FDA approved drug targets:Small molecule drugs; Predicted intracellular proteins		Estramustine; Paclitaxel; Docetaxel	(M87)PID LKB1 PATHWAY		0	0	1	0	0	0	0	1	1	0	0	0	0	0	1	0	0	0	1	0	1
10456	HAX1	0	1	10456	Gene_ID	H. sapiens	10456	H. sapiens	HAX1	HCLS1 associated protein X-1	GO:0030854 positive regulation of granulocyte differentiation;GO:0030852 regulation of granulocyte differentiation;GO:2000251 positive regulation of actin cytoskeleton reorganization		Disease related genes; Predicted intracellular proteins	Mitochondria (reliability'])			(M5897)HALLMARK IL6 JAK STAT3 SIGNALING; (M5937)HALLMARK GLYCOLYSIS	0	1	0	0	0	0	0	0	0	0	0	0	1	0	0	0	0	1	1	0	1
57622	LRFN1	0	1	57622	Gene_ID	H. sapiens	57622	H. sapiens	LRFN1	leucine rich repeat and fibronectin type III domain containing 1	GO:0099151 regulation of postsynaptic density assembly;GO:0099150 regulation of postsynaptic specialization assembly;GO:0150052 regulation of postsynapse assembly							0	0	0	0	1	0	0	0	0	0	0	0	0	0	0	0	0	0	0	1	1
85016	CFAP300	0	1	85016	Gene_ID	H. sapiens	85016	H. sapiens	CFAP300	cilia and flagella associated protein 300			Predicted intracellular proteins	Centrosome (reliability'])				0	0	0	0	0	0	0	0	0	0	0	0	0	0	0	0	0	0	0	0	1
29760	BLNK	0	1	29760	Gene_ID	H. sapiens	29760	H. sapiens	BLNK	B cell linker	GO:0050853 B cell receptor signaling pathway;GO:0030183 B cell differentiation;GO:0050851 antigen receptor-mediated signaling pathway		Disease related genes; Predicted intracellular proteins	Cytoplasmic bodies;Plasma membrane (reliability'])		(M17200)SA B CELL RECEPTOR COMPLEXES; (M8626)SIG BCR SIGNALING PATHWAY; (M141)PID PI3KCI PATHWAY		0	0	0	0	0	0	0	0	0	0	0	1	0	0	0	1	1	0	0	0	1
92999	ZBTB47	0	1	92999	Gene_ID	H. sapiens	92999	H. sapiens	ZBTB47	zinc finger and BTB domain containing 47	GO:0006357 regulation of transcription by RNA polymerase II;GO:0006366 transcription by RNA polymerase II;GO:0006355 regulation of transcription, DNA-templated		Transcription factors:Zinc-coordinating DNA-binding domains; Predicted intracellular proteins	Nucleoplasm (reliability'])				0	0	0	0	0	0	0	0	0	0	0	0	0	0	0	0	0	0	0	0	1
27296	TP53TG5	0	1	27296	Gene_ID	H. sapiens	27296	H. sapiens	TP53TG5	TP53 target 5	GO:0030308 negative regulation of cell growth;GO:0045926 negative regulation of growth;GO:0001558 regulation of cell growth		Predicted intracellular proteins					0	0	0	0	0	0	0	0	0	0	0	0	0	0	0	0	0	0	0	0	1
5976	UPF1	0	1	5976	Gene_ID	H. sapiens	5976	H. sapiens	UPF1	UPF1 RNA helicase and ATPase	GO:0000294 nuclear-transcribed mRNA catabolic process, endonucleolytic cleavage-dependent decay;GO:0006449 regulation of translational termination;GO:0071044 histone mRNA catabolic process		Predicted intracellular proteins	Nucleoplasm (reliability'])			(M5901)HALLMARK G2M CHECKPOINT	0	0	0	0	0	0	0	0	0	0	0	0	0	0	0	0	0	0	0	0	1
56145	PCDHA3	0	1	56145	Gene_ID	H. sapiens	56145	H. sapiens	PCDHA3	protocadherin alpha 3	GO:0007156 homophilic cell adhesion via plasma membrane adhesion molecules;GO:0098742 cell-cell adhesion via plasma-membrane adhesion molecules;GO:0098609 cell-cell adhesion							0	0	0	0	0	0	0	0	0	0	0	0	0	0	0	0	0	0	0	0	1
10124	ARL4A	0	1	10124	Gene_ID	H. sapiens	10124	H. sapiens	ARL4A	ADP ribosylation factor like GTPase 4A	GO:0050873 brown fat cell differentiation;GO:0045444 fat cell differentiation;GO:0006886 intracellular protein transport		Predicted intracellular proteins	Nucleoplasm (reliability']); Additional: Cytosol			(M5951)HALLMARK SPERMATOGENESIS; (M5947)HALLMARK IL2 STAT5 SIGNALING; (M5905)HALLMARK ADIPOGENESIS	0	0	0	0	0	0	0	0	0	0	0	0	0	0	0	0	0	0	0	0	1
825	CAPN3	0	1	825	Gene_ID	H. sapiens	825	H. sapiens	CAPN3	calpain 3	GO:1990092 calcium-dependent self proteolysis;GO:0014718 positive regulation of satellite cell activation involved in skeletal muscle regeneration;GO:0014717 regulation of satellite cell activation involved in skeletal muscle regeneration		Predicted intracellular proteins; Disease related genes; Peptidases:Cysteine-type peptidases; ENZYME proteins:Hydrolases; Enzymes; Potential drug targets		L-aminocarnityl-succinyl-leucyl-argininal-diethylacetal		(M5947)HALLMARK IL2 STAT5 SIGNALING	0	0	0	0	0	0	0	0	0	0	1	0	0	1	0	0	0	0	1	0	1
11127	KIF3A	0	1	11127	Gene_ID	H. sapiens	11127	H. sapiens	KIF3A	kinesin family member 3A	GO:0072383 plus-end-directed vesicle transport along microtubule;GO:0072386 plus-end-directed organelle transport along microtubule;GO:0034454 microtubule anchoring at centrosome		Predicted intracellular proteins	Cytosol;Intermediate filaments;Nucleoplasm (reliability'])		(M219)PID HEDGEHOG GLI PATHWAY		0	0	1	0	0	0	0	1	0	0	0	1	0	0	1	0	0	0	0	0	1
139189	DGKK	0	1	139189	Gene_ID	H. sapiens	139189	H. sapiens	DGKK	diacylglycerol kinase kappa	GO:0046339 diacylglycerol metabolic process;GO:0007205 protein kinase C-activating G protein-coupled receptor signaling pathway;GO:0046834 lipid phosphorylation		ENZYME proteins:Transferases; Predicted intracellular proteins; Enzymes					0	0	0	0	0	0	0	0	0	0	0	0	0	0	0	0	0	0	0	0	1
4340	MOG	0	1	4340	Gene_ID	H. sapiens	4340	H. sapiens	MOG	myelin oligodendrocyte glycoprotein	GO:0046718 viral entry into host cell;GO:0030260 entry into host cell;GO:0044409 entry into host		Disease related genes					0	0	0	0	0	0	0	0	0	0	0	0	0	0	0	1	0	0	0	0	1
1500	CTNND1	0	1	1500	Gene_ID	H. sapiens	1500	H. sapiens	CTNND1	catenin delta 1	GO:0035635 entry of bacterium into host cell;GO:0044331 cell-cell adhesion mediated by cadherin;GO:0099072 regulation of postsynaptic membrane neurotransmitter receptor levels		Disease related genes; Cancer-related genes:Mutational cancer driver genes; Predicted intracellular proteins	Plasma membrane (reliability'])		(M184)PID ECADHERIN KERATINOCYTE PATHWAY; (M266)PID NCADHERIN PATHWAY; (M156)PID ECADHERIN NASCENT AJ PATHWAY	(M5915)HALLMARK APICAL JUNCTION	0	0	0	1	0	0	0	0	0	0	0	0	0	0	0	0	1	0	0	0	1
25758	KIAA1549L	0	1	25758	Gene_ID	H. sapiens	25758	H. sapiens	KIAA1549L	KIAA1549 like				Nucleoplasm (reliability']); Additional: Vesicles				0	0	0	0	0	0	0	0	0	0	0	0	0	0	0	0	0	0	0	0	1
5223	PGAM1	0	1	5223	Gene_ID	H. sapiens	5223	H. sapiens	PGAM1	phosphoglycerate mutase 1	GO:0043456 regulation of pentose-phosphate shunt;GO:1902031 regulation of NADP metabolic process;GO:0043471 regulation of cellular carbohydrate catabolic process		Candidate cardiovascular disease genes; Enzymes; Predicted intracellular proteins; ENZYME proteins:Isomerase	Nucleoplasm (reliability'])	Copper; Artenimol		(M5937)HALLMARK GLYCOLYSIS	0	1	0	0	0	0	1	0	0	0	0	0	0	0	0	0	0	0	0	0	1
56925	LXN	0	1	56925	Gene_ID	H. sapiens	56925	H. sapiens	LXN	latexin	GO:0050965 detection of temperature stimulus involved in sensory perception of pain;GO:0050961 detection of temperature stimulus involved in sensory perception;GO:0016048 detection of temperature stimulus		Predicted intracellular proteins	Cytosol;Nucleoplasm (reliability'])			(M5891)HALLMARK HYPOXIA	0	0	0	0	0	0	0	0	0	0	0	0	0	0	0	0	0	0	0	0	1
6712	SPTBN2	0	1	6712	Gene_ID	H. sapiens	6712	H. sapiens	SPTBN2	spectrin beta, non-erythrocytic 2	GO:0021692 cerebellar Purkinje cell layer morphogenesis;GO:0021680 cerebellar Purkinje cell layer development;GO:0021696 cerebellar cortex morphogenesis		Disease related genes; Predicted intracellular proteins	Cell Junctions;Cytosol (reliability'])			(M5956)HALLMARK KRAS SIGNALING DN	0	0	1	1	1	0	0	0	0	1	0	1	0	0	0	0	0	0	1	0	1
627	BDNF	0	1	627	Gene_ID	H. sapiens	627	H. sapiens	BDNF	brain derived neurotrophic factor	GO:0099083 retrograde trans-synaptic signaling by neuropeptide, modulating synaptic transmission;GO:0031550 positive regulation of brain-derived neurotrophic factor receptor signaling pathway;GO:0061193 taste bud development		Predicted intracellular proteins; Disease related genes; Cancer-related genes:Candidate cancer biomarkers; Predicted secreted proteins; RAS pathway related proteins	Mitochondria;Nuclear speckles (reliability'])	CX717; Copper; Chondroitin sulfate; Esketamine	(M142)PID AJDISS 2PATHWAY; (M100)PID SHP2 PATHWAY; (M187)PID TRKR PATHWAY	(M5942)HALLMARK UV RESPONSE DN; (M5930)HALLMARK EPITHELIAL MESENCHYMAL TRANSITION	1	1	1	0	1	0	0	0	0	1	0	0	0	0	0	0	1	1	1	0	1
100302127	MIR1470	0	1	100302127	Gene_ID	H. sapiens	100302127	H. sapiens	MIR1470	microRNA 1470								0	0	0	0	0	0	0	0	0	0	0	0	0	0	0	0	0	0	0	0	1
51474	LIMA1	1	0	51474	Gene_ID	H. sapiens	51474	H. sapiens	LIMA1	LIM domain and actin binding 1	GO:0030299 intestinal cholesterol absorption;GO:0098856 intestinal lipid absorption;GO:0044241 lipid digestion		Predicted intracellular proteins	Actin filaments;Plasma membrane (reliability']); Additional: Cytosol;Focal adhesion sites		(M232)PID ECADHERIN STABILIZATION PATHWAY	(M5915)HALLMARK APICAL JUNCTION	0	0	0	0	0	0	0	0	0	0	0	0	0	0	0	0	0	0	1	0	0
3093	UBE2K	0	1	3093	Gene_ID	H. sapiens	3093	H. sapiens	UBE2K	ubiquitin conjugating enzyme E2 K	GO:0010994 free ubiquitin chain polymerization;GO:0010992 ubiquitin recycling;GO:1903265 positive regulation of tumor necrosis factor-mediated signaling pathway		ENZYME proteins:Transferases; Predicted intracellular proteins; Enzymes	Cytosol (reliability']); Additional: Actin filaments;Intermediate filaments				0	0	0	0	0	0	0	0	0	0	0	1	0	0	0	1	0	0	1	0	1
2554	GABRA1	0	1	2554	Gene_ID	H. sapiens	2554	H. sapiens	GABRA1	gamma-aminobutyric acid type A receptor subunit alpha1	GO:0071420 cellular response to histamine;GO:0034776 response to histamine;GO:1904862 inhibitory synapse assembly		FDA approved drug targets:Small molecule drugs; Disease related genes; Predicted intracellular proteins; Transporters:Transporter channels and pores		Lorazepam; Ethchlorvynol; Enflurane; Temazepam; Butabarbital; Butalbital; Phenytoin; Topiramate; Etomidate; Talbutal; Pentobarbital; Olanzapine; Clobazam; Meprobamate; Carisoprodol; Eszopiclone; Alprazolam; Secobarbital; Zolpidem; Metharbital; Picrotoxin; Methohexital; Chlordiazepoxide; Amoxapine; Adinazolam; Lamotrigine; Thiopental; Medroxyprogesterone acetate; Clorazepic acid; Acamprosate; Mida…			1	1	0	0	1	0	0	0	0	0	0	0	0	0	0	0	1	0	0	1	1
94274	PPP1R14A	0	1	94274	Gene_ID	H. sapiens	94274	H. sapiens	PPP1R14A	protein phosphatase 1 regulatory inhibitor subunit 14A	GO:0032515 negative regulation of phosphoprotein phosphatase activity;GO:0035308 negative regulation of protein dephosphorylation;GO:0010923 negative regulation of phosphatase activity		Predicted intracellular proteins	Nucleoplasm (reliability']); Additional: Nuclear bodies		(M71)PID ILK PATHWAY		0	0	0	0	0	0	0	0	0	0	0	0	0	0	0	0	0	0	0	0	1
347088	ADGRD2	0	1	347088	Gene_ID	H. sapiens	347088	H. sapiens	ADGRD2	adhesion G protein-coupled receptor D2	GO:0007189 adenylate cyclase-activating G protein-coupled receptor signaling pathway;GO:0019933 cAMP-mediated signaling;GO:0019935 cyclic-nucleotide-mediated signaling		G-protein coupled receptors:Family 2 (B) receptors; G-protein coupled receptors:GPCRs excl olfactory receptors					0	0	0	0	0	0	0	0	0	0	0	0	0	0	0	0	0	0	0	0	1
57698	SHTN1	0	1	57698	Gene_ID	H. sapiens	57698	H. sapiens	SHTN1	shootin 1	GO:0061163 endoplasmic reticulum polarization;GO:0061573 actin filament bundle retrograde transport;GO:0070650 actin filament bundle distribution		Predicted intracellular proteins	Nucleoplasm (reliability']); Additional: Cytosol;Plasma membrane				0	0	1	0	0	0	0	1	0	0	0	0	0	0	0	0	0	0	1	0	1
2350	FOLR2	0	1	2350	Gene_ID	H. sapiens	2350	H. sapiens	FOLR2	folate receptor beta	GO:0050757 thymidylate synthase biosynthetic process;GO:0050758 regulation of thymidylate synthase biosynthetic process;GO:0071231 cellular response to folic acid		Predicted secreted proteins; Predicted intracellular proteins		Folic acid; Vintafolide			0	0	1	0	0	0	0	0	0	0	0	0	0	0	0	0	0	0	0	0	1
5336	PLCG2	0	1	5336	Gene_ID	H. sapiens	5336	H. sapiens	PLCG2	phospholipase C gamma 2	GO:0002316 follicular B cell differentiation;GO:0032237 activation of store-operated calcium channel activity;GO:1901341 positive regulation of store-operated calcium channel activity		Predicted intracellular proteins; Disease related genes; ENZYME proteins:Hydrolases; Enzymes; Potential drug targets; RAS pathway related proteins; Cancer-related genes:Mutated cancer genes	Vesicles (reliability'])		(M213)PID AR NONGENOMIC PATHWAY; (M233)PID EPO PATHWAY; (M1315)SIG PIP3 SIGNALING IN B LYMPHOCYTES		0	0	0	0	0	0	1	0	1	0	1	1	0	1	0	1	0	0	0	0	1
5817	PVR	1	0	5817	Gene_ID	H. sapiens	5817	H. sapiens	PVR	PVR cell adhesion molecule	GO:0060370 susceptibility to T cell mediated cytotoxicity;GO:0042271 susceptibility to natural killer cell mediated cytotoxicity;GO:0002860 positive regulation of natural killer cell mediated cytotoxicity directed against tumor cell target		CD markers; Predicted secreted proteins; Predicted intracellular proteins	Nucleoplasm;Plasma membrane;Vesicles (reliability'])	Sphingosine; Myristic acid	(M72)PID NECTIN PATHWAY; (M53)PID INTEGRIN3 PATHWAY	(M5930)HALLMARK EPITHELIAL MESENCHYMAL TRANSITION; (M5932)HALLMARK INFLAMMATORY RESPONSE	0	0	0	0	0	0	0	0	0	0	0	1	0	0	0	1	0	0	0	0	0
55605	KIF21A	1	0	55605	Gene_ID	H. sapiens	55605	H. sapiens	KIF21A	kinesin family member 21A	GO:0007018 microtubule-based movement;GO:0007017 microtubule-based process;GO:0006928 movement of cell or subcellular component		Disease related genes; Predicted intracellular proteins	Plasma membrane (reliability']); Additional: Cytosol				0	0	0	0	0	0	0	0	0	0	0	0	0	0	0	0	0	0	0	0	0
56675	NRIP3	0	1	56675	Gene_ID	H. sapiens	56675	H. sapiens	NRIP3	nuclear receptor interacting protein 3	GO:0006508 proteolysis;GO:0019538 protein metabolic process;GO:1901564 organonitrogen compound metabolic process		Predicted intracellular proteins	Cytosol (reliability'])				0	0	0	0	0	0	0	0	0	0	0	0	0	0	0	0	0	0	0	0	1
55966	AJAP1	0	1	55966	Gene_ID	H. sapiens	55966	H. sapiens	AJAP1	adherens junctions associated protein 1	GO:0030860 regulation of polarized epithelial cell differentiation;GO:0030859 polarized epithelial cell differentiation;GO:0001953 negative regulation of cell-matrix adhesion							0	0	0	0	0	0	0	0	0	0	0	0	0	0	0	0	0	0	0	0	1
8514	KCNAB2	0	1	8514	Gene_ID	H. sapiens	8514	H. sapiens	KCNAB2	potassium voltage-gated channel subfamily A regulatory beta subunit 2	GO:0070995 NADPH oxidation;GO:0006739 NADP metabolic process;GO:2000008 regulation of protein localization to cell surface		Predicted intracellular proteins					0	1	0	0	0	0	1	0	0	0	1	0	0	1	0	0	0	0	0	1	1
59353	TMEM35A	0	1	59353	Gene_ID	H. sapiens	59353	H. sapiens	TMEM35A	transmembrane protein 35A	GO:0008150 biological_process			Vesicles (reliability']); Additional: Cytosol;Focal adhesion sites				0	0	0	0	0	0	0	0	0	0	0	0	0	0	0	0	0	0	0	0	1
2828	GPR4	0	1	2828	Gene_ID	H. sapiens	2828	H. sapiens	GPR4	G protein-coupled receptor 4	GO:0072144 glomerular mesangial cell development;GO:0072008 glomerular mesangial cell differentiation;GO:0072143 mesangial cell development		G-protein coupled receptors:GPCRs excl olfactory receptors					0	0	0	0	0	0	0	0	0	0	0	0	0	0	0	1	0	0	0	0	1
22941	SHANK2	0	1	22941	Gene_ID	H. sapiens	22941	H. sapiens	SHANK2	SH3 and multiple ankyrin repeat domains 2	GO:0051124 synaptic growth at neuromuscular junction;GO:0097107 postsynaptic density assembly;GO:0071625 vocalization behavior		Disease related genes; Predicted intracellular proteins	Nuclear speckles (reliability']); Additional: Nucleoplasm;Vesicles				1	0	1	1	1	0	0	0	0	1	0	0	0	1	0	0	0	0	0	1	1
220136	CFAP53	0	1	220136	Gene_ID	H. sapiens	220136	H. sapiens	CFAP53	cilia and flagella associated protein 53	GO:0060287 epithelial cilium movement involved in determination of left/right asymmetry;GO:0003351 epithelial cilium movement;GO:0003341 cilium movement		Disease related genes; Predicted intracellular proteins	Midbody (reliability'])				0	0	0	0	0	0	0	1	0	0	0	0	0	0	0	0	0	0	0	0	1
54438	GFOD1	0	1	54438	Gene_ID	H. sapiens	54438	H. sapiens	GFOD1	glucose-fructose oxidoreductase domain containing 1	GO:0055114 oxidation-reduction process;GO:0008152 metabolic process;GO:0008150 biological_process		Predicted secreted proteins; Predicted intracellular proteins	Cytosol;Nucleoplasm (reliability']); Additional: Plasma membrane				0	0	0	0	0	0	0	0	0	0	0	0	0	0	0	0	0	0	0	0	1
1378	CR1	1	0	1378	Gene_ID	H. sapiens	1378	H. sapiens	CR1	complement C3b/C4b receptor 1 (Knops blood group)	GO:0045957 negative regulation of complement activation, alternative pathway;GO:1900005 positive regulation of serine-type endopeptidase activity;GO:1902573 positive regulation of serine-type peptidase activity		CD markers; Blood group antigen proteins				(M5921)HALLMARK COMPLEMENT	0	0	0	0	0	0	1	0	0	0	0	0	0	0	0	1	0	0	0	0	0
83543	AIF1L	0	1	83543	Gene_ID	H. sapiens	83543	H. sapiens	AIF1L	allograft inflammatory factor 1 like	GO:0097178 ruffle assembly;GO:0031529 ruffle organization;GO:0051017 actin filament bundle assembly		Predicted intracellular proteins					0	0	0	0	0	0	0	1	0	0	0	0	0	0	0	0	0	0	1	0	1
9552	SPAG7	0	1	9552	Gene_ID	H. sapiens	9552	H. sapiens	SPAG7	sperm associated antigen 7			Predicted intracellular proteins	Nucleoplasm (reliability'])				0	0	0	0	0	0	0	0	0	0	0	0	0	0	0	0	0	0	0	0	1
6631	SNRPC	0	1	6631	Gene_ID	H. sapiens	6631	H. sapiens	SNRPC	small nuclear ribonucleoprotein polypeptide C	GO:0000395 mRNA 5'-splice site recognition;GO:0000387 spliceosomal snRNP assembly;GO:0006376 mRNA splice site selection		Predicted intracellular proteins	Nucleoplasm (reliability'])				0	0	0	0	0	0	0	0	0	0	0	0	0	0	0	0	0	0	0	0	1
4338	MOCS2	0	1	4338	Gene_ID	H. sapiens	4338	H. sapiens	MOCS2	molybdenum cofactor synthesis 2	GO:0006777 Mo-molybdopterin cofactor biosynthetic process;GO:0019720 Mo-molybdopterin cofactor metabolic process;GO:0043545 molybdopterin cofactor metabolic process		Predicted intracellular proteins; Disease related genes; Enzymes; Potential drug targets; ENZYME proteins:Transferases	Cytosol;Nucleoplasm (reliability'])			(M5907)HALLMARK ESTROGEN RESPONSE LATE	0	1	0	0	0	0	0	0	0	0	0	0	0	0	0	0	0	0	0	0	1
64850	ETNPPL	0	1	64850	Gene_ID	H. sapiens	64850	H. sapiens	ETNPPL	ethanolamine-phosphate phospho-lyase	GO:0006646 phosphatidylethanolamine biosynthetic process;GO:0046337 phosphatidylethanolamine metabolic process;GO:0046474 glycerophospholipid biosynthetic process		ENZYME proteins:Lyases; Predicted intracellular proteins; Enzymes	Nucleoplasm (reliability'])				0	0	0	0	0	0	0	0	0	0	0	0	0	0	0	0	0	0	0	0	1
10665	TSBP1	1	0	10665	Gene_ID	H. sapiens	10665	H. sapiens	TSBP1	testis expressed basic protein 1			Predicted intracellular proteins					0	0	0	0	0	0	0	0	0	0	0	0	0	0	0	0	0	0	0	0	0
165	AEBP1	1	0	165	Gene_ID	H. sapiens	165	H. sapiens	AEBP1	AE binding protein 1	GO:1904026 regulation of collagen fibril organization;GO:1903053 regulation of extracellular matrix organization;GO:0030199 collagen fibril organization		Predicted secreted proteins; Peptidases:Metallopeptidases; Predicted intracellular proteins; Enzymes	Vesicles (reliability']); Additional: Cytosol;Nucleoplasm		(M3008)NABA ECM GLYCOPROTEINS; (M5884)NABA CORE MATRISOME; (M5889)NABA MATRISOME	(M5909)HALLMARK MYOGENESIS	0	0	0	0	0	0	0	0	0	0	0	0	0	0	0	0	0	0	1	0	0
252995	FNDC5	0	1	252995	Gene_ID	H. sapiens	252995	H. sapiens	FNDC5	fibronectin type III domain containing 5	GO:0090336 positive regulation of brown fat cell differentiation;GO:0014850 response to muscle activity;GO:0090335 regulation of brown fat cell differentiation							0	0	0	0	0	0	0	0	0	0	0	0	0	0	0	0	0	0	0	0	1
51678	MPP6	0	1	51678	Gene_ID	H. sapiens	51678	H. sapiens	MPP6	membrane palmitoylated protein 6	GO:0065003 protein-containing complex assembly;GO:0043933 protein-containing complex subunit organization;GO:0022607 cellular component assembly		Predicted intracellular proteins					0	0	0	0	0	0	0	0	0	0	0	0	0	0	0	0	0	0	0	0	1
222865	TMEM130	0	1	222865	Gene_ID	H. sapiens	222865	H. sapiens	TMEM130	transmembrane protein 130			Predicted intracellular proteins	Golgi apparatus (reliability'])				0	0	0	0	0	0	0	0	0	0	0	0	0	0	0	0	0	0	0	0	1
5685	PSMA4	0	1	5685	Gene_ID	H. sapiens	5685	H. sapiens	PSMA4	proteasome 20S subunit alpha 4	GO:0010499 proteasomal ubiquitin-independent protein catabolic process;GO:0006521 regulation of cellular amino acid metabolic process;GO:1902036 regulation of hematopoietic stem cell differentiation		ENZYME proteins:Hydrolases; Predicted intracellular proteins; Enzymes; Peptidases:Threonine-type peptidases	Cytosol;Nucleoplasm (reliability']); Additional: Vesicles	(3AR,6R,6AS)-6-((S)-((S)-CYCLOHEX-2-ENYL)(HYDROXY)METHYL)-6A-METHYL-4-OXO-HEXAHYDRO-2H-FURO[3,2-C]PYRROLE-6-CARBALDEHYDE		(M5924)HALLMARK MTORC1 SIGNALING; (M5926)HALLMARK MYC TARGETS V1	0	0	0	0	0	0	0	0	0	0	0	1	0	0	0	1	0	0	0	0	1
57088	PLSCR4	1	0	57088	Gene_ID	H. sapiens	57088	H. sapiens	PLSCR4	phospholipid scramblase 4	GO:0017121 phospholipid scrambling;GO:0097035 regulation of membrane lipid distribution;GO:0007009 plasma membrane organization		Transporters; Predicted intracellular proteins	Nuclear bodies;Nucleoplasm (reliability'])				0	0	0	0	0	0	0	0	0	0	0	0	0	0	0	0	0	0	0	0	0
10840	ALDH1L1	0	1	10840	Gene_ID	H. sapiens	10840	H. sapiens	ALDH1L1	aldehyde dehydrogenase 1 family member L1	GO:0009258 10-formyltetrahydrofolate catabolic process;GO:0009397 folic acid-containing compound catabolic process;GO:0042560 pteridine-containing compound catabolic process		ENZYME proteins:Oxidoreductases; Predicted intracellular proteins; Enzymes	Cytosol (reliability'])	Tetrahydrofolic acid		(M5945)HALLMARK HEME METABOLISM	0	0	0	0	0	0	0	0	0	0	0	0	0	0	0	0	0	0	0	0	1
8013	NR4A3	0	1	8013	Gene_ID	H. sapiens	8013	H. sapiens	NR4A3	nuclear receptor subfamily 4 group A member 3	GO:0009444 pyruvate oxidation;GO:0038097 positive regulation of mast cell activation by Fc-epsilon receptor signaling pathway;GO:1900623 regulation of monocyte aggregation		Predicted intracellular proteins; Disease related genes; Transcription factors:Zinc-coordinating DNA-binding domains; Cancer-related genes; Nuclear receptors		Dasatinib		(M5890)HALLMARK TNFA SIGNALING VIA NFKB	0	1	1	1	0	0	1	0	0	1	0	0	0	1	1	1	1	1	0	0	1
948	CD36	0	1	948	Gene_ID	H. sapiens	948	H. sapiens	CD36	CD36 molecule	GO:0150024 oxidised low-density lipoprotein particle clearance;GO:0070543 response to linoleic acid;GO:0072564 blood microparticle formation		CD markers; Disease related genes; Transporters; Cancer-related genes:Candidate cancer biomarkers; Potential drug targets	Golgi apparatus (reliability'])			(M5897)HALLMARK IL6 JAK STAT3 SIGNALING; (M5935)HALLMARK FATTY ACID METABOLISM; (M5905)HALLMARK ADIPOGENESIS	0	0	0	0	0	0	1	0	1	0	0	1	1	0	1	1	0	1	1	0	1
10989	IMMT	0	1	10989	Gene_ID	H. sapiens	10989	H. sapiens	IMMT	inner membrane mitochondrial protein	GO:0070584 mitochondrion morphogenesis;GO:0051560 mitochondrial calcium ion homeostasis;GO:0042407 cristae formation		Transporters; Predicted intracellular proteins	Mitochondria (reliability'])			(M5905)HALLMARK ADIPOGENESIS; (M5924)HALLMARK MTORC1 SIGNALING; (M5936)HALLMARK OXIDATIVE PHOSPHORYLATION	0	1	1	0	0	0	0	0	0	0	0	0	0	0	0	0	0	0	0	0	1
344	APOC2	1	0	344	Gene_ID	H. sapiens	344	H. sapiens	APOC2	apolipoprotein C2	GO:0010902 positive regulation of very-low-density lipoprotein particle remodeling;GO:0060697 positive regulation of phospholipid catabolic process;GO:0010916 negative regulation of very-low-density lipoprotein particle clearance		Candidate cardiovascular disease genes; Disease related genes; Predicted secreted proteins		Copper		(M5946)HALLMARK COAGULATION	0	0	0	0	0	0	0	0	1	0	0	0	0	0	0	0	0	0	0	0	0
147746	HIPK4	0	1	147746	Gene_ID	H. sapiens	147746	H. sapiens	HIPK4	homeodomain interacting protein kinase 4	GO:0016572 histone phosphorylation;GO:0018107 peptidyl-threonine phosphorylation;GO:0018210 peptidyl-threonine modification	CMGC Ser/Thr protein kinase family	Predicted intracellular proteins; ENZYME proteins:Transferases; Kinases:CMGC Ser/Thr protein kinases; Enzymes					0	0	0	0	0	0	0	0	0	0	0	0	0	0	0	0	0	1	0	0	1
7070	THY1	0	1	7070	Gene_ID	H. sapiens	7070	H. sapiens	THY1	Thy-1 cell surface antigen	GO:2000298 regulation of Rho-dependent protein serine/threonine kinase activity;GO:0042670 retinal cone cell differentiation;GO:0046549 retinal cone cell development		CD markers; Predicted intracellular proteins	Nucleoplasm (reliability']); Additional: Plasma membrane		(M169)PID INTEGRIN2 PATHWAY; (M159)PID AMB2 NEUTROPHILS PATHWAY; (M53)PID INTEGRIN3 PATHWAY	(M5919)HALLMARK HEDGEHOG SIGNALING; (M5916)HALLMARK APICAL SURFACE; (M5915)HALLMARK APICAL JUNCTION	0	0	1	0	0	0	0	0	0	0	1	0	0	1	0	1	0	1	1	0	1
26027	ACOT11	1	0	26027	Gene_ID	H. sapiens	26027	H. sapiens	ACOT11	acyl-CoA thioesterase 11	GO:0120163 negative regulation of cold-induced thermogenesis;GO:0009409 response to cold;GO:0006637 acyl-CoA metabolic process		Predicted intracellular proteins	Cytosol (reliability'])				0	1	0	0	0	0	0	0	0	0	0	0	0	0	0	0	0	0	0	0	0
2944	GSTM1	0	1	2944	Gene_ID	H. sapiens	2944	H. sapiens	GSTM1	glutathione S-transferase mu 1	GO:0070458 cellular detoxification of nitrogen compound;GO:0018916 nitrobenzene metabolic process;GO:0051410 detoxification of nitrogen compound		Cancer-related genes:Candidate cancer biomarkers; ENZYME proteins:Transferases; Predicted intracellular proteins; Enzymes	Cytosol (reliability'])	Glutathione; Chloroquine; (9R,10R)-9-(S-glutathionyl)-10-hydroxy-9,10-dihydrophenanthrene; Zinc trihydroxide; S-(2,4-dinitrophenyl)glutathione; 5-fluorotryptophan; (9S,10S)-9-(S-glutathionyl)-10-hydroxy-9,10-dihydrophenanthrene	(M195)PID CMYB PATHWAY	(M5902)HALLMARK APOPTOSIS	0	0	0	0	0	0	0	0	0	0	0	0	0	0	0	0	0	0	0	0	1
777	CACNA1E	0	1	777	Gene_ID	H. sapiens	777	H. sapiens	CACNA1E	calcium voltage-gated channel subunit alpha1 E	GO:0070509 calcium ion import;GO:0051899 membrane depolarization;GO:0050796 regulation of insulin secretion		FDA approved drug targets:Small molecule drugs; Voltage-gated ion channels:Voltage-Gated Calcium Channels; Predicted intracellular proteins	Plasma membrane (reliability']); Additional: Actin filaments;Cytosol	Topiramate; Lamotrigine			1	0	0	0	0	0	0	0	0	0	1	0	1	1	0	0	0	0	0	1	1
29925	GMPPB	0	1	29925	Gene_ID	H. sapiens	29925	H. sapiens	GMPPB	GDP-mannose pyrophosphorylase B	GO:0009298 GDP-mannose biosynthetic process;GO:0019673 GDP-mannose metabolic process;GO:0009226 nucleotide-sugar biosynthetic process		Predicted intracellular proteins; Disease related genes; Enzymes; Potential drug targets; ENZYME proteins:Transferases	Nucleoplasm (reliability'])			(M5937)HALLMARK GLYCOLYSIS	0	0	0	0	0	0	0	0	0	0	0	0	0	0	0	0	0	0	0	0	1
1380	CR2	1	0	1380	Gene_ID	H. sapiens	1380	H. sapiens	CR2	complement C3d receptor 2	GO:0002430 complement receptor mediated signaling pathway;GO:0042100 B cell proliferation;GO:0030449 regulation of complement activation		CD markers; Disease related genes; Predicted intracellular proteins			(M8626)SIG BCR SIGNALING PATHWAY	(M5921)HALLMARK COMPLEMENT	0	0	0	0	0	0	0	0	0	0	0	0	0	0	0	1	0	0	0	0	0
7456	WIPF1	0	1	7456	Gene_ID	H. sapiens	7456	H. sapiens	WIPF1	WAS/WASL interacting protein family member 1	GO:0002433 immune response-regulating cell surface receptor signaling pathway involved in phagocytosis;GO:0038096 Fc-gamma receptor signaling pathway involved in phagocytosis;GO:0038094 Fc-gamma receptor signaling pathway		Disease related genes; Predicted intracellular proteins	Cytosol (reliability']); Additional: Plasma membrane		(M7)PID FCER1 PATHWAY	(M5930)HALLMARK EPITHELIAL MESENCHYMAL TRANSITION	0	0	0	0	0	0	0	0	1	0	0	0	0	0	0	1	0	0	1	0	1
79690	GAL3ST4	0	1	79690	Gene_ID	H. sapiens	79690	H. sapiens	GAL3ST4	galactose-3-O-sulfotransferase 4	GO:0009311 oligosaccharide metabolic process;GO:0030166 proteoglycan biosynthetic process;GO:0009247 glycolipid biosynthetic process			Nucleoplasm (reliability']); Additional: Cytosol				0	0	0	0	0	0	0	0	0	0	0	0	0	0	0	0	0	0	0	0	1
139212	PIH1D3	0	1	139212	Gene_ID	H. sapiens	139212	H. sapiens	DNAAF6	dynein axonemal assembly factor 6	GO:0036159 inner dynein arm assembly;GO:0036158 outer dynein arm assembly;GO:0070286 axonemal dynein complex assembly		Disease related genes; Predicted intracellular proteins					0	0	0	0	0	0	0	1	0	0	0	0	0	0	0	0	0	0	0	0	1
200942	KLHDC8B	0	1	200942	Gene_ID	H. sapiens	200942	H. sapiens	KLHDC8B	kelch domain containing 8B	GO:1902410 mitotic cytokinetic process;GO:0032506 cytokinetic process;GO:0000281 mitotic cytokinesis		Disease related genes; Predicted intracellular proteins	Cytosol (reliability'])				0	0	0	0	0	0	0	0	0	0	0	0	0	0	0	0	0	0	0	0	1
127731	VWA5B1	0	1	127731	Gene_ID	H. sapiens	127731	H. sapiens	VWA5B1	von Willebrand factor A domain containing 5B1			Predicted secreted proteins; Predicted intracellular proteins	Mitochondria (reliability']); Additional: Cytosol;Plasma membrane		(M3008)NABA ECM GLYCOPROTEINS; (M5884)NABA CORE MATRISOME; (M5889)NABA MATRISOME		0	0	0	0	0	0	0	0	0	0	0	0	0	0	0	0	0	0	0	0	1
285533	RNF175	1	0	285533	Gene_ID	H. sapiens	285533	H. sapiens	RNF175	ring finger protein 175	GO:0030433 ubiquitin-dependent ERAD pathway;GO:0036503 ERAD pathway;GO:0030968 endoplasmic reticulum unfolded protein response							0	0	0	0	0	0	0	0	0	0	0	0	0	0	0	0	0	0	0	0	0
57645	POGK	0	1	57645	Gene_ID	H. sapiens	57645	H. sapiens	POGK	pogo transposable element derived with KRAB domain	GO:0006355 regulation of transcription, DNA-templated;GO:1903506 regulation of nucleic acid-templated transcription;GO:2001141 regulation of RNA biosynthetic process		Predicted intracellular proteins	Nucleoplasm (reliability']); Additional: Vesicles				0	0	0	0	0	0	0	0	0	0	0	0	0	0	0	0	0	0	0	0	1
84632	AFAP1L2	1	0	84632	Gene_ID	H. sapiens	84632	H. sapiens	AFAP1L2	actin filament associated protein 1 like 2	GO:0045742 positive regulation of epidermal growth factor receptor signaling pathway;GO:1901186 positive regulation of ERBB signaling pathway;GO:0032757 positive regulation of interleukin-8 production		Predicted intracellular proteins	Cytosol;Plasma membrane (reliability'])			(M5916)HALLMARK APICAL SURFACE	0	0	0	0	0	0	0	0	0	0	0	0	0	0	0	0	1	1	0	0	0
352909	DNAAF3	0	1	352909	Gene_ID	H. sapiens	352909	H. sapiens	DNAAF3	dynein axonemal assembly factor 3	GO:0044458 motile cilium assembly;GO:0070286 axonemal dynein complex assembly;GO:0035082 axoneme assembly		Predicted intracellular proteins	Mitochondria (reliability']); Additional: Nuclear bodies				0	0	0	0	0	0	0	1	0	0	0	0	0	0	0	0	0	0	0	0	1
3899	AFF3	1	0	3899	Gene_ID	H. sapiens	3899	H. sapiens	AFF3	AF4/FMR2 family member 3	GO:0035116 embryonic hindlimb morphogenesis;GO:0035137 hindlimb morphogenesis;GO:0030326 embryonic limb morphogenesis		Predicted intracellular proteins; Cancer-related genes	Nucleoplasm (reliability']); Additional: Cytosol				0	0	0	0	0	0	0	0	0	0	0	0	0	0	0	0	0	0	0	0	0
5361	PLXNA1	0	1	5361	Gene_ID	H. sapiens	5361	H. sapiens	PLXNA1	plexin A1	GO:0060666 dichotomous subdivision of terminal units involved in salivary gland branching;GO:0060600 dichotomous subdivision of an epithelial terminal unit;GO:1902287 semaphorin-plexin signaling pathway involved in axon guidance			Nucleoplasm (reliability']); Additional: Cytosol		(M5880)NABA ECM AFFILIATED; (M5885)NABA MATRISOME ASSOCIATED; (M5889)NABA MATRISOME		0	0	1	0	0	0	0	0	0	0	0	0	0	0	0	0	0	0	0	0	1
57817	HAMP	0	1	57817	Gene_ID	H. sapiens	57817	H. sapiens	HAMP	hepcidin antimicrobial peptide	GO:0034757 negative regulation of iron ion transport;GO:0034760 negative regulation of iron ion transmembrane transport;GO:1990641 response to iron ion starvation		Potential drug targets; Transporters:Accessory Factors Involved in Transport; Disease related genes; Predicted secreted proteins					0	0	1	0	0	0	0	0	0	0	1	0	0	1	0	0	0	0	0	0	1
6506	SLC1A2	0	1	6506	Gene_ID	H. sapiens	6506	H. sapiens	SLC1A2	solute carrier family 1 member 2	GO:0070777 D-aspartate transport;GO:0070779 D-aspartate import across plasma membrane;GO:0042940 D-amino acid transport		Potential drug targets; Disease related genes; Predicted intracellular proteins; Transporters:Electrochemical Potential-driven transporters		Glutamic acid		(M5932)HALLMARK INFLAMMATORY RESPONSE	1	0	0	1	0	0	0	0	0	1	0	0	0	1	1	0	0	0	0	1	1
2018	EMX2	1	0	2018	Gene_ID	H. sapiens	2018	H. sapiens	EMX2	empty spiracles homeobox 2	GO:0072197 ureter morphogenesis;GO:0021796 cerebral cortex regionalization;GO:0021978 telencephalon regionalization		Transcription factors:Helix-turn-helix domains; Disease related genes; Predicted intracellular proteins	Nucleoplasm (reliability'])				0	0	0	1	0	0	0	0	0	0	0	0	0	0	0	0	0	0	0	0	0
56122	PCDHB14	0	1	56122	Gene_ID	H. sapiens	56122	H. sapiens	PCDHB14	protocadherin beta 14	GO:0016339 calcium-dependent cell-cell adhesion via plasma membrane cell adhesion molecules;GO:0007156 homophilic cell adhesion via plasma membrane adhesion molecules;GO:0007416 synapse assembly			Vesicles (reliability'])				1	0	0	0	1	0	0	0	0	0	0	0	0	0	0	0	0	0	0	0	1
60494	CCDC81	0	1	60494	Gene_ID	H. sapiens	60494	H. sapiens	CCDC81	coiled-coil domain containing 81			Predicted intracellular proteins					0	0	0	0	0	0	0	0	0	0	0	0	0	0	0	0	0	0	0	0	1
10509	SEMA4B	1	0	10509	Gene_ID	H. sapiens	10509	H. sapiens	SEMA4B	semaphorin 4B	GO:0048843 negative regulation of axon extension involved in axon guidance;GO:1902668 negative regulation of axon guidance;GO:0048841 regulation of axon extension involved in axon guidance		Predicted intracellular proteins	Cell Junctions (reliability']); Additional: Nucleoplasm;Vesicles		(M5880)NABA ECM AFFILIATED; (M5885)NABA MATRISOME ASSOCIATED; (M5889)NABA MATRISOME		0	0	1	0	0	0	0	0	0	0	0	0	0	0	0	0	0	0	1	0	0
5151	PDE8A	0	1	5151	Gene_ID	H. sapiens	5151	H. sapiens	PDE8A	phosphodiesterase 8A	GO:0006198 cAMP catabolic process;GO:0009214 cyclic nucleotide catabolic process;GO:0046058 cAMP metabolic process		ENZYME proteins:Hydrolases; Predicted intracellular proteins; Enzymes; FDA approved drug targets:Small molecule drugs	Golgi apparatus (reliability'])	3-isobutyl-1-methyl-7H-xanthine			0	1	0	0	0	0	0	0	0	0	0	0	0	0	0	0	1	1	0	0	1
4726	NDUFS6	0	1	4726	Gene_ID	H. sapiens	4726	H. sapiens	NDUFS6	NADH:ubiquinone oxidoreductase subunit S6	GO:0070584 mitochondrion morphogenesis;GO:0010259 multicellular organism aging;GO:0006120 mitochondrial electron transport, NADH to ubiquinone		Disease related genes; Predicted intracellular proteins		NADH		(M5936)HALLMARK OXIDATIVE PHOSPHORYLATION	0	1	1	0	0	0	0	0	0	0	0	0	0	0	0	0	0	0	0	0	1
2246	FGF1	0	1	2246	Gene_ID	H. sapiens	2246	H. sapiens	FGF1	fibroblast growth factor 1	GO:0060681 branch elongation involved in ureteric bud branching;GO:1901509 regulation of endothelial tube morphogenesis;GO:0060677 ureteric bud elongation		Predicted intracellular proteins; FDA approved drug targets:Small molecule drugs; Cancer-related genes:Candidate cancer biomarkers; Predicted secreted proteins; RAS pathway related proteins	Nucleoplasm (reliability'])	Pentosan polysulfate; Amlexanox; Heparin; Sucrosofate; Formic acid; O2-Sulfo-Glucuronic Acid; N,O6-Disulfo-Glucosamine; Naphthalene Trisulfonate; Pazopanib; 5-aminonaphthalene-2-sulfonic acid; Foreskin fibroblast (neonatal); Foreskin keratinocyte (neonatal)	(M276)PID FGF PATHWAY; (M5883)NABA SECRETED FACTORS; (M5885)NABA MATRISOME ASSOCIATED		0	0	1	0	0	0	0	0	0	0	0	0	0	0	0	0	1	1	0	0	1
23048	FNBP1	0	1	23048	Gene_ID	H. sapiens	23048	H. sapiens	FNBP1	formin binding protein 1	GO:0006897 endocytosis;GO:0061024 membrane organization;GO:0098657 import into cell		Disease related genes; Predicted intracellular proteins					0	0	0	0	0	0	0	0	0	0	0	0	0	0	0	0	0	0	0	0	1
5029	P2RY2	0	1	5029	Gene_ID	H. sapiens	5029	H. sapiens	P2RY2	purinergic receptor P2Y2	GO:0070257 positive regulation of mucus secretion;GO:0070255 regulation of mucus secretion;GO:0070254 mucus secretion		FDA approved drug targets:Small molecule drugs; G-protein coupled receptors:GPCRs excl olfactory receptors; G-protein coupled receptors:Adenosine and adenine nucleotide receptors; Transporters	Cytosol (reliability'])	Suramin; Denufosol; INS 316		(M5906)HALLMARK ESTROGEN RESPONSE EARLY; (M5932)HALLMARK INFLAMMATORY RESPONSE	0	0	0	0	0	0	0	0	0	0	0	0	1	0	0	0	0	0	1	0	1
26235	FBXL4	0	1	26235	Gene_ID	H. sapiens	26235	H. sapiens	FBXL4	F-box and leucine rich repeat protein 4	GO:0031146 SCF-dependent proteasomal ubiquitin-dependent protein catabolic process;GO:0000209 protein polyubiquitination;GO:0043687 post-translational protein modification		Disease related genes; Predicted intracellular proteins	Nuclear speckles (reliability'])				0	0	0	0	0	0	0	0	0	0	0	1	0	0	0	0	0	0	0	0	1
51284	TLR7	0	1	51284	Gene_ID	H. sapiens	51284	H. sapiens	TLR7	toll like receptor 7	GO:0034154 toll-like receptor 7 signaling pathway;GO:0007252 I-kappaB phosphorylation;GO:0032727 positive regulation of interferon-alpha production		FDA approved drug targets:Small molecule drugs		Imiquimod; Hydroxychloroquine; Isatoribine; ANA971; Golotimod; Resiquimod		(M5947)HALLMARK IL2 STAT5 SIGNALING	0	0	0	0	0	0	1	0	0	0	0	0	0	0	0	1	0	0	0	0	1
64093	SMOC1	1	0	64093	Gene_ID	H. sapiens	64093	H. sapiens	SMOC1	SPARC related modular calcium binding 1	GO:0045667 regulation of osteoblast differentiation;GO:0048736 appendage development;GO:0060173 limb development		Disease related genes; Predicted secreted proteins	Plasma membrane (reliability'])		(M3008)NABA ECM GLYCOPROTEINS; (M5884)NABA CORE MATRISOME; (M5889)NABA MATRISOME		0	0	0	0	0	0	0	0	0	0	0	0	0	0	0	0	0	0	0	0	0
140465	MYL6B	0	1	140465	Gene_ID	H. sapiens	140465	H. sapiens	MYL6B	myosin light chain 6B	GO:0030049 muscle filament sliding;GO:0033275 actin-myosin filament sliding;GO:0070252 actin-mediated cell contraction		Predicted intracellular proteins	Vesicles (reliability'])	4-[4-(2,5-DIOXO-PYRROLIDIN-1-YL)-PHENYLAMINO]-4-HYDROXY-BUTYRIC ACID		(M5909)HALLMARK MYOGENESIS	0	0	0	0	0	0	0	0	0	0	0	0	0	0	0	0	0	0	0	0	1
84274	COQ5	0	1	84274	Gene_ID	H. sapiens	84274	H. sapiens	COQ5	coenzyme Q5, methyltransferase	GO:0006744 ubiquinone biosynthetic process;GO:1901663 quinone biosynthetic process;GO:0006743 ubiquinone metabolic process		ENZYME proteins:Transferases; Predicted intracellular proteins; Enzymes	Nucleoli (reliability']); Additional: Mitochondria			(M5905)HALLMARK ADIPOGENESIS	0	0	0	0	0	0	0	0	0	0	0	0	0	0	0	0	0	0	0	0	1
115827	RAB3C	0	1	115827	Gene_ID	H. sapiens	115827	H. sapiens	RAB3C	RAB3C, member RAS oncogene family	GO:0006904 vesicle docking involved in exocytosis;GO:0048278 vesicle docking;GO:0140029 exocytic process		Predicted intracellular proteins	Cytosol (reliability'])				0	0	0	0	0	0	0	0	1	0	0	0	1	0	1	0	0	0	0	0	1
22911	WDR47	0	1	22911	Gene_ID	H. sapiens	22911	H. sapiens	WDR47	WD repeat domain 47	GO:0062036 sensory perception of hot stimulus;GO:0120168 detection of hot stimulus involved in thermoception;GO:0050960 detection of temperature stimulus involved in thermoception		Predicted intracellular proteins	Actin filaments (reliability']); Additional: Nucleoplasm				0	0	0	1	0	0	0	0	0	1	0	0	0	0	0	0	0	0	0	0	1
64114	TMBIM1	1	0	64114	Gene_ID	H. sapiens	64114	H. sapiens	TMBIM1	transmembrane BAX inhibitor motif containing 1	GO:1902045 negative regulation of Fas signaling pathway;GO:1902044 regulation of Fas signaling pathway;GO:0036337 Fas signaling pathway		Predicted intracellular proteins; Transporters:Transporter channels and pores	Vesicles (reliability'])				0	0	0	0	0	0	1	0	0	0	0	0	0	0	0	0	0	0	0	0	0
10409	BASP1	0	1	10409	Gene_ID	H. sapiens	10409	H. sapiens	BASP1	brain abundant membrane attached signal protein 1	GO:2001074 regulation of metanephric ureteric bud development;GO:2001076 positive regulation of metanephric ureteric bud development;GO:0007356 thorax and anterior abdomen determination		Predicted intracellular proteins; Transporters:Transporter channels and pores	Plasma membrane (reliability'])			(M5930)HALLMARK EPITHELIAL MESENCHYMAL TRANSITION	0	0	0	1	0	0	0	0	0	0	0	0	0	0	0	0	0	0	0	0	1
79628	SH3TC2	0	1	79628	Gene_ID	H. sapiens	79628	H. sapiens	SH3TC2	SH3 domain and tetratricopeptide repeats 2	GO:0032287 peripheral nervous system myelin maintenance;GO:0043217 myelin maintenance;GO:0022011 myelination in peripheral nervous system		Disease related genes; Predicted intracellular proteins	Cytosol;Nucleoplasm (reliability'])				0	0	0	0	0	1	0	0	0	0	0	0	1	0	0	0	1	0	0	0	1
7741	ZSCAN26	0	1	7741	Gene_ID	H. sapiens	7741	H. sapiens	ZSCAN26	zinc finger and SCAN domain containing 26	GO:0006357 regulation of transcription by RNA polymerase II;GO:0006366 transcription by RNA polymerase II;GO:0006355 regulation of transcription, DNA-templated		Transcription factors:Zinc-coordinating DNA-binding domains; Predicted intracellular proteins	Nucleoli;Nucleoplasm (reliability'])				0	0	0	0	0	0	0	0	0	0	0	0	0	0	0	0	0	0	0	0	1
4722	NDUFS3	0	1	4722	Gene_ID	H. sapiens	4722	H. sapiens	NDUFS3	NADH:ubiquinone oxidoreductase core subunit S3	GO:0021762 substantia nigra development;GO:0006120 mitochondrial electron transport, NADH to ubiquinone;GO:0048857 neural nucleus development		ENZYME proteins:Oxidoreductases; Predicted intracellular proteins; Enzymes	Mitochondria (reliability']); Additional: Nuclear bodies	NADH		(M5905)HALLMARK ADIPOGENESIS; (M5936)HALLMARK OXIDATIVE PHOSPHORYLATION	0	1	0	1	0	0	0	0	0	0	0	0	0	0	0	0	0	0	0	0	1
2670	GFAP	1	0	2670	Gene_ID	H. sapiens	2670	H. sapiens	GFAP	glial fibrillary acidic protein	GO:1904714 regulation of chaperone-mediated autophagy;GO:0061684 chaperone-mediated autophagy;GO:0045109 intermediate filament organization		Candidate cardiovascular disease genes; Disease related genes; Predicted intracellular proteins	Intermediate filaments (reliability'])				0	0	0	0	0	0	0	0	0	0	0	0	0	0	0	0	1	0	1	0	0
318	NUDT2	0	1	318	Gene_ID	H. sapiens	318	H. sapiens	NUDT2	nudix hydrolase 2	GO:0006167 AMP biosynthetic process;GO:0046033 AMP metabolic process;GO:0006754 ATP biosynthetic process		ENZYME proteins:Hydrolases; Predicted intracellular proteins; Enzymes	Nucleoplasm (reliability'])				0	1	0	0	0	0	0	0	0	0	0	0	0	0	0	0	0	0	0	0	1
81031	SLC2A10	0	1	81031	Gene_ID	H. sapiens	81031	H. sapiens	SLC2A10	solute carrier family 2 member 10	GO:0032683 negative regulation of connective tissue growth factor production;GO:1902729 negative regulation of proteoglycan biosynthetic process;GO:0015757 galactose transmembrane transport		Potential drug targets; Disease related genes; Predicted intracellular proteins; Transporters:Electrochemical Potential-driven transporters	Nucleoplasm (reliability']); Additional: Vesicles				0	0	0	0	0	0	0	0	0	0	1	0	0	0	0	0	1	0	0	0	1
83449	PMFBP1	0	1	83449	Gene_ID	H. sapiens	83449	H. sapiens	PMFBP1	polyamine modulated factor 1 binding protein 1	GO:0007283 spermatogenesis;GO:0048232 male gamete generation;GO:0007276 gamete generation		Predicted intracellular proteins	Endoplasmic reticulum (reliability'])				0	0	0	0	0	0	0	0	0	0	0	0	0	0	0	0	0	0	0	0	1
284613	CYB561D1	0	1	284613	Gene_ID	H. sapiens	284613	H. sapiens	CYB561D1	cytochrome b561 family member D1	GO:0055114 oxidation-reduction process;GO:0008152 metabolic process;GO:0008150 biological_process		Predicted intracellular proteins					0	0	0	0	0	0	0	0	0	0	0	0	0	0	0	0	0	0	0	0	1
29993	PACSIN1	0	1	29993	Gene_ID	H. sapiens	29993	H. sapiens	PACSIN1	protein kinase C and casein kinase substrate in neurons 1	GO:0097320 plasma membrane tubulation;GO:0048488 synaptic vesicle endocytosis;GO:0140238 presynaptic endocytosis		Predicted intracellular proteins	Nucleoplasm;Vesicles (reliability'])				0	0	1	0	0	0	0	0	1	0	0	0	0	0	1	0	0	0	1	0	1
1041	CDSN	0	1	1041	Gene_ID	H. sapiens	1041	H. sapiens	CDSN	corneodesmosin	GO:0003336 corneocyte desquamation;GO:1905715 regulation of cornification;GO:1905716 negative regulation of cornification		Predicted secreted proteins				(M5915)HALLMARK APICAL JUNCTION	0	0	0	0	0	0	0	0	0	0	0	0	0	0	0	0	0	0	0	0	1
4741	NEFM	0	1	4741	Gene_ID	H. sapiens	4741	H. sapiens	NEFM	neurofilament medium	GO:0033693 neurofilament bundle assembly;GO:0045110 intermediate filament bundle assembly;GO:0045109 intermediate filament organization		Predicted intracellular proteins	Intermediate filaments (reliability'])				0	0	0	0	0	0	0	0	0	0	0	0	0	0	0	0	0	0	1	0	1
8936	WASF1	0	1	8936	Gene_ID	H. sapiens	8936	H. sapiens	WASF1	WASP family member 1	GO:0098939 dendritic transport of mitochondrion;GO:0051388 positive regulation of neurotrophin TRK receptor signaling pathway;GO:1990416 cellular response to brain-derived neurotrophic factor stimulus		Predicted intracellular proteins			(M16801)SIG REGULATION OF THE ACTIN CYTOSKELETON BY RHO GTPASES; (M5193)SIG CHEMOTAXIS; (M278)PID RAC1 PATHWAY	(M5893)HALLMARK MITOTIC SPINDLE	0	1	1	0	1	0	0	1	0	0	0	0	0	0	1	0	1	0	1	0	1
64098	PARVG	1	0	64098	Gene_ID	H. sapiens	64098	H. sapiens	PARVG	parvin gamma	GO:0031532 actin cytoskeleton reorganization;GO:0034446 substrate adhesion-dependent cell spreading;GO:0007163 establishment or maintenance of cell polarity		Predicted intracellular proteins			(M71)PID ILK PATHWAY		0	0	1	0	0	0	0	1	0	0	0	0	0	0	0	0	0	0	1	0	0
313	AOAH	0	1	313	Gene_ID	H. sapiens	313	H. sapiens	AOAH	acyloxyacyl hydrolase	GO:0008653 lipopolysaccharide metabolic process;GO:0009104 lipopolysaccharide catabolic process;GO:0044247 cellular polysaccharide catabolic process		ENZYME proteins:Hydrolases; Predicted secreted proteins; Enzymes					0	0	0	0	0	0	0	0	0	0	0	0	0	0	0	0	0	0	0	0	1
65108	MARCKSL1	0	1	65108	Gene_ID	H. sapiens	65108	H. sapiens	MARCKSL1	MARCKS like 1	GO:0007015 actin filament organization;GO:0030036 actin cytoskeleton organization;GO:0097435 supramolecular fiber organization		Predicted intracellular proteins	Cytosol (reliability']); Additional: Actin filaments;Nucleoplasm				0	0	0	0	0	0	0	0	0	0	0	0	0	0	0	0	0	0	1	0	1
2904	GRIN2B	0	1	2904	Gene_ID	H. sapiens	2904	H. sapiens	GRIN2B	glutamate ionotropic receptor NMDA type subunit 2B	GO:1902951 negative regulation of dendritic spine maintenance;GO:0098976 excitatory chemical synaptic transmission;GO:1902950 regulation of dendritic spine maintenance		FDA approved drug targets:Small molecule drugs; Disease related genes; Predicted intracellular proteins; RAS pathway related proteins		Glutamic acid; Meperidine; Haloperidol; Felbamate; Tenocyclidine; Taurine; EVT-101; Lumateperone; Acetylcysteine; Ifenprodil; Esketamine	(M69)PID REELIN PATHWAY; (M13)PID ERBB4 PATHWAY		1	1	1	1	1	0	0	0	0	1	1	0	0	1	0	0	1	0	0	1	1
4707	NDUFB1	0	1	4707	Gene_ID	H. sapiens	4707	H. sapiens	NDUFB1	NADH:ubiquinone oxidoreductase subunit B1	GO:0006120 mitochondrial electron transport, NADH to ubiquinone;GO:0010257 NADH dehydrogenase complex assembly;GO:0032981 mitochondrial respiratory chain complex I assembly		Predicted intracellular proteins	Mitochondria (reliability']); Additional: Nuclear speckles	NADH		(M5936)HALLMARK OXIDATIVE PHOSPHORYLATION	0	1	0	0	0	0	0	0	0	0	0	0	0	0	0	0	0	0	0	0	1
133690	CAPSL	0	1	133690	Gene_ID	H. sapiens	133690	H. sapiens	CAPSL	calcyphosine like			Predicted intracellular proteins	Microtubules;Nucleoplasm (reliability'])				0	0	0	0	0	0	0	0	0	0	0	0	0	0	0	0	0	0	0	0	1
54583	EGLN1	1	0	54583	Gene_ID	H. sapiens	54583	H. sapiens	EGLN1	egl-9 family hypoxia inducible factor 1	GO:0099576 regulation of protein catabolic process at postsynapse, modulating synaptic transmission;GO:0051344 negative regulation of cyclic-nucleotide phosphodiesterase activity;GO:0032364 oxygen homeostasis		ENZYME proteins:Oxidoreductases; Predicted intracellular proteins; Disease related genes; Enzymes; Potential drug targets		Ascorbic acid; Iron; Roxadustat; N-[(4-HYDROXY-8-IODOISOQUINOLIN-3-YL)CARBONYL]GLYCINE; FG-2216; Ferrous gluconate; Ferrous succinate; Ferrous ascorbate; Ferrous fumarate; Ferrous glycine sulfate	(M180)PID HIF1A PATHWAY; (M44)PID HIF2PATHWAY; (M255)PID HIF1 TFPATHWAY		1	0	0	0	1	0	0	0	0	0	0	0	0	0	0	0	0	0	0	0	0
54769	DIRAS2	0	1	54769	Gene_ID	H. sapiens	54769	H. sapiens	DIRAS2	DIRAS family GTPase 2	GO:0043406 positive regulation of MAP kinase activity;GO:0043405 regulation of MAP kinase activity;GO:0071902 positive regulation of protein serine/threonine kinase activity		Predicted intracellular proteins					0	0	0	0	0	0	0	0	0	0	0	0	0	0	0	0	0	1	0	0	1
27180	SIGLEC9	0	1	27180	Gene_ID	H. sapiens	27180	H. sapiens	SIGLEC9	sialic acid binding Ig like lectin 9	GO:0043312 neutrophil degranulation;GO:0002283 neutrophil activation involved in immune response;GO:0002446 neutrophil mediated immunity							0	0	0	0	0	0	1	0	0	0	0	1	0	0	0	0	0	0	0	0	1
10309	CCNO	0	1	10309	Gene_ID	H. sapiens	10309	H. sapiens	CCNO	cyclin O	GO:1903251 multi-ciliated epithelial cell differentiation;GO:0000079 regulation of cyclin-dependent protein serine/threonine kinase activity;GO:1904029 regulation of cyclin-dependent protein kinase activity		Disease related genes; Predicted intracellular proteins				(M5898)HALLMARK DNA REPAIR	0	0	0	0	0	0	0	1	0	0	0	0	0	0	0	0	0	1	0	0	1
3486	IGFBP3	0	1	3486	Gene_ID	H. sapiens	3486	H. sapiens	IGFBP3	insulin like growth factor binding protein 3	GO:0043568 positive regulation of insulin-like growth factor receptor signaling pathway;GO:0045663 positive regulation of myoblast differentiation;GO:0044342 type B pancreatic cell proliferation		Cancer-related genes:Candidate cancer biomarkers; Predicted secreted proteins; Predicted intracellular proteins	Vesicles (reliability']); Additional: Cytosol;Nucleoplasm	Alitretinoin; Mecasermin; Lonafarnib	(M236)PID DELTA NP63 PATHWAY; (M256)PID TAP63 PATHWAY; (M145)PID P53 DOWNSTREAM PATHWAY	(M5891)HALLMARK HYPOXIA; (M5909)HALLMARK MYOGENESIS; (M5930)HALLMARK EPITHELIAL MESENCHYMAL TRANSITION	0	0	0	0	0	0	0	0	0	0	0	1	0	0	0	0	1	1	0	0	1
136895	C7orf31	0	1	136895	Gene_ID	H. sapiens	136895	H. sapiens	C7orf31	chromosome 7 open reading frame 31			Predicted intracellular proteins	Mitochondria;Nucleoplasm (reliability'])				0	0	0	0	0	0	0	0	0	0	0	0	0	0	0	0	0	0	0	0	1
89853	MVB12B	0	1	89853	Gene_ID	H. sapiens	89853	H. sapiens	MVB12B	multivesicular body subunit 12B	GO:0019075 virus maturation;GO:0043162 ubiquitin-dependent protein catabolic process via the multivesicular body sorting pathway;GO:0046755 viral budding		Predicted intracellular proteins	Golgi apparatus;Vesicles (reliability'])				0	0	0	0	0	0	0	0	0	0	0	0	0	0	0	0	1	0	0	0	1
93233	CCDC114	0	1	93233	Gene_ID	H. sapiens	93233	H. sapiens	CCDC114	coiled-coil domain containing 114	GO:0036158 outer dynein arm assembly;GO:0070286 axonemal dynein complex assembly;GO:0035082 axoneme assembly		Disease related genes; Predicted intracellular proteins					0	0	0	0	0	0	0	1	0	0	0	0	0	0	0	0	0	0	0	0	1
5604	MAP2K1	0	1	5604	Gene_ID	H. sapiens	5604	H. sapiens	MAP2K1	mitogen-activated protein kinase kinase 1	GO:0090170 regulation of Golgi inheritance;GO:0060440 trachea formation;GO:0060020 Bergmann glial cell differentiation	STE Ser/Thr protein kinase family	Predicted intracellular proteins; FDA approved drug targets:Small molecule drugs; Disease related genes; Cancer-related genes:Candidate cancer biomarkers; Enzymes; Kinases:STE Ser/Thr protein kinases; ENZYME proteins:Transferases; RAS pathway related proteins; Cancer-related genes:Mutated cancer genes	Cytosol;Plasma membrane (reliability'])	K-252a; 5-Bromo-N-[(2S)-2,3-dihydroxypropoxy]-3,4-difluoro-2-[(2-fluoro-4-iodophenyl)amino]benzamide; Cobimetinib; Bosutinib; (5S)-4,5-difluoro-6-[(2-fluoro-4-iodophenyl)imino]-N-(2-hydroxyethoxy)cyclohexa-1,3-diene-1-carboxamide; 2-[(2-chloro-4-iodophenyl)amino]-N-{[(2R)-2,3-dihydroxypropyl]oxy}-3,4-difluorobenzamide; PD-0325901; N-(5-{3,4-difluoro-2-[(2-fluoro-4-iodophenyl)amino]phenyl}-1,3,4-o…	(M134)PID TCR RAS PATHWAY; (M18895)SA TRKA RECEPTOR; (M267)PID ANTHRAX PATHWAY		0	0	1	1	0	1	0	0	1	0	0	0	0	0	0	0	1	1	0	0	1
5062	PAK2	1	0	5062	Gene_ID	H. sapiens	5062	H. sapiens	PAK2	p21 (RAC1) activated kinase 2	GO:2001271 negative regulation of cysteine-type endopeptidase activity involved in execution phase of apoptosis;GO:2001270 regulation of cysteine-type endopeptidase activity involved in execution phase of apoptosis;GO:1900118 negative regulation of execution phase of apoptosis	STE Ser/Thr protein kinase family	Predicted intracellular proteins; Enzymes; Kinases:STE Ser/Thr protein kinases; ENZYME proteins:Transferases; RAS pathway related proteins	Nucleoplasm;Vesicles (reliability'])	Fostamatinib	(M139)PID MYC PATHWAY; (M76)PID P38 ALPHA BETA PATHWAY; (M16801)SIG REGULATION OF THE ACTIN CYTOSKELETON BY RHO GTPASES		0	0	1	0	0	0	0	0	0	0	0	1	0	0	0	1	1	1	1	0	0
55969	RAB5IF	0	1	55969	Gene_ID	H. sapiens	55969	H. sapiens	RAB5IF	RAB5 interacting factor	GO:0097250 mitochondrial respiratory chain supercomplex assembly;GO:0007005 mitochondrion organization;GO:0034622 cellular protein-containing complex assembly			Cytosol (reliability'])				0	1	0	0	0	0	0	0	0	0	0	0	0	0	0	0	0	0	0	0	1
9126	SMC3	0	1	9126	Gene_ID	H. sapiens	9126	H. sapiens	SMC3	structural maintenance of chromosomes 3	GO:0007062 sister chromatid cohesion;GO:0090307 mitotic spindle assembly;GO:0006275 regulation of DNA replication		Disease related genes; Cancer-related genes:Mutational cancer driver genes; Predicted intracellular proteins; Cancer-related genes:Mutated cancer genes	Nucleoplasm (reliability'])		(M84)PID ATM PATHWAY	(M5893)HALLMARK MITOTIC SPINDLE; (M5925)HALLMARK E2F TARGETS	0	0	0	0	0	0	0	0	0	0	0	0	0	0	0	0	0	0	0	0	1
6633	SNRPD2	0	1	6633	Gene_ID	H. sapiens	6633	H. sapiens	SNRPD2	small nuclear ribonucleoprotein D2 polypeptide	GO:0000387 spliceosomal snRNP assembly;GO:0000245 spliceosomal complex assembly;GO:0051170 import into nucleus		Predicted intracellular proteins	Cytosol (reliability'])	Artenimol		(M5926)HALLMARK MYC TARGETS V1	0	0	0	0	0	0	0	0	0	0	0	0	0	0	0	0	0	0	0	0	1
55329	MNS1	0	1	55329	Gene_ID	H. sapiens	55329	H. sapiens	MNS1	meiosis specific nuclear structural 1	GO:0070986 left/right axis specification;GO:0060972 left/right pattern formation;GO:0045724 positive regulation of cilium assembly		Predicted intracellular proteins	Nuclear speckles;Nucleoplasm (reliability'])				0	0	1	0	0	0	0	1	0	0	0	0	0	0	0	0	0	0	1	0	1
339745	SPOPL	0	1	339745	Gene_ID	H. sapiens	339745	H. sapiens	SPOPL	speckle type BTB/POZ protein like	GO:0031397 negative regulation of protein ubiquitination;GO:1903321 negative regulation of protein modification by small protein conjugation or removal;GO:0031396 regulation of protein ubiquitination		Predicted intracellular proteins	Vesicles (reliability'])				0	0	0	0	0	0	0	0	0	0	0	0	0	0	0	0	0	0	0	0	1
4645	MYO5B	0	1	4645	Gene_ID	H. sapiens	4645	H. sapiens	MYO5B	myosin VB	GO:0030050 vesicle transport along actin filament;GO:0099515 actin filament-based transport;GO:0003091 renal water homeostasis		Disease related genes; Predicted intracellular proteins	Plasma membrane (reliability'])				0	0	0	0	0	0	0	0	0	0	0	0	0	0	1	0	0	0	1	0	1
5534	PPP3R1	0	1	5534	Gene_ID	H. sapiens	5534	H. sapiens	PPP3R1	protein phosphatase 3 regulatory subunit B, alpha	GO:1900739 regulation of protein insertion into mitochondrial membrane involved in apoptotic signaling pathway;GO:1900740 positive regulation of protein insertion into mitochondrial membrane involved in apoptotic signaling pathway;GO:0001844 protein insertion into mitochondrial membrane involved in apoptotic signaling pathway		Predicted intracellular proteins	Cytosol;Plasma membrane (reliability'])	Myristic acid; Voclosporin	(M235)PID TCR CALCIUM PATHWAY; (M290)PID IL12 STAT4 PATHWAY; (M113)PID NFAT 3PATHWAY	(M5902)HALLMARK APOPTOSIS	0	1	0	0	0	0	0	0	0	0	0	1	1	0	0	1	0	0	1	0	1
8701	DNAH11	0	1	8701	Gene_ID	H. sapiens	8701	H. sapiens	DNAH11	dynein axonemal heavy chain 11	GO:0035545 determination of left/right asymmetry in nervous system;GO:0060287 epithelial cilium movement involved in determination of left/right asymmetry;GO:0003356 regulation of cilium beat frequency		Disease related genes; Predicted intracellular proteins					0	1	0	0	0	0	0	1	0	1	0	0	0	0	0	0	0	0	0	0	1
349667	RTN4RL2	0	1	349667	Gene_ID	H. sapiens	349667	H. sapiens	RTN4RL2	reticulon 4 receptor like 2	GO:0022038 corpus callosum development;GO:0031103 axon regeneration;GO:0031102 neuron projection regeneration		Predicted intracellular proteins					0	0	1	1	0	0	0	0	0	0	0	0	0	0	0	0	0	0	0	0	1
7942	TFEB	0	1	7942	Gene_ID	H. sapiens	7942	H. sapiens	TFEB	transcription factor EB	GO:0034198 cellular response to amino acid starvation;GO:1990928 response to amino acid starvation;GO:0007040 lysosome organization		Transcription factors:Basic domains; Cancer-related genes; Predicted intracellular proteins	Nucleoplasm (reliability'])				0	0	0	0	0	0	0	0	0	0	0	0	0	0	1	0	0	0	0	0	1
4094	MAF	0	1	4094	Gene_ID	H. sapiens	4094	H. sapiens	MAF	MAF bZIP transcription factor	GO:0070306 lens fiber cell differentiation;GO:0032330 regulation of chondrocyte differentiation;GO:0061035 regulation of cartilage development		Transcription factors:Basic domains; Disease related genes; Cancer-related genes; Predicted intracellular proteins			(M60)PID NFAT TFPATHWAY; (M167)PID AP1 PATHWAY; (M195)PID CMYB PATHWAY	(M5908)HALLMARK ANDROGEN RESPONSE	0	0	0	0	0	0	0	0	0	0	0	0	0	0	0	0	0	0	0	0	1
130502	TTC32	0	1	130502	Gene_ID	H. sapiens	130502	H. sapiens	TTC32	tetratricopeptide repeat domain 32			Predicted intracellular proteins	Mitochondria (reliability']); Additional: Nucleoplasm				0	0	0	0	0	0	0	0	0	0	0	0	0	0	0	0	0	0	0	0	1
10402	ST3GAL6	0	1	10402	Gene_ID	H. sapiens	10402	H. sapiens	ST3GAL6	ST3 beta-galactoside alpha-2,3-sialyltransferase 6	GO:0097503 sialylation;GO:0018146 keratan sulfate biosynthetic process;GO:0042339 keratan sulfate metabolic process		Predicted intracellular proteins				(M5903)HALLMARK NOTCH SIGNALING	0	0	0	0	0	0	0	0	0	0	0	0	0	0	0	0	0	0	0	0	1
8363	HIST1H4J	0	1	8363	Gene_ID	H. sapiens	8363	H. sapiens	H4C11	H4 clustered histone 11	GO:0045653 negative regulation of megakaryocyte differentiation;GO:0006335 DNA replication-dependent nucleosome assembly;GO:0034723 DNA replication-dependent nucleosome organization		Disease related genes; Predicted intracellular proteins					0	0	0	0	0	0	0	0	0	0	0	0	0	0	0	0	0	0	0	0	1
144811	LACC1	0	1	144811	Gene_ID	H. sapiens	144811	H. sapiens	LACC1	laccase domain containing 1	GO:0070431 nucleotide-binding oligomerization domain containing 2 signaling pathway;GO:0070423 nucleotide-binding oligomerization domain containing signaling pathway;GO:0035872 nucleotide-binding domain, leucine rich repeat containing receptor signaling pathway		Disease related genes; Predicted intracellular proteins					0	1	0	0	0	0	0	0	0	0	0	0	0	0	0	1	0	0	0	0	1
55246	CCDC25	1	0	55246	Gene_ID	H. sapiens	55246	H. sapiens	CCDC25	coiled-coil domain containing 25			Predicted intracellular proteins	Golgi apparatus;Nucleoplasm (reliability']); Additional: Cytosol				0	0	0	0	0	0	0	0	0	0	0	0	0	0	0	0	0	0	0	0	0
56302	TRPV5	0	1	56302	Gene_ID	H. sapiens	56302	H. sapiens	TRPV5	transient receptor potential cation channel subfamily V member 5	GO:0098703 calcium ion import across plasma membrane;GO:1902656 calcium ion import into cytosol;GO:0035809 regulation of urine volume		Voltage-gated ion channels:Transient Receptor Potential Channels; Transporters:Transporter channels and pores					0	0	0	0	0	0	0	0	0	0	1	0	0	0	0	0	0	0	0	0	1
105378916	LINC01765	0	1	105378916	Gene_ID	H. sapiens	105378916	H. sapiens	LINC01765	long intergenic non-protein coding RNA 1765								0	0	0	0	0	0	0	0	0	0	0	0	0	0	0	0	0	0	0	0	1
160777	CCDC60	0	1	160777	Gene_ID	H. sapiens	160777	H. sapiens	CCDC60	coiled-coil domain containing 60			Predicted intracellular proteins					0	0	0	0	0	0	0	0	0	0	0	0	0	0	0	0	0	0	0	0	1
128344	PIFO	0	1	128344	Gene_ID	H. sapiens	128344	H. sapiens	PIFO	primary cilia formation	GO:0033674 positive regulation of kinase activity;GO:0051347 positive regulation of transferase activity;GO:0031344 regulation of cell projection organization		Predicted intracellular proteins					0	0	1	0	0	0	0	0	0	0	0	0	0	0	0	0	0	1	0	0	1
8537	BCAS1	0	1	8537	Gene_ID	H. sapiens	8537	H. sapiens	BCAS1	brain enriched myelin associated protein 1	GO:0042552 myelination;GO:0007272 ensheathment of neurons;GO:0008366 axon ensheathment		Predicted intracellular proteins	Vesicles (reliability'])				0	0	0	0	0	1	0	0	0	0	0	0	0	0	0	0	0	0	0	0	1
1123	CHN1	0	1	1123	Gene_ID	H. sapiens	1123	H. sapiens	CHN1	chimerin 1	GO:0008045 motor neuron axon guidance;GO:0048013 ephrin receptor signaling pathway;GO:0050770 regulation of axonogenesis		Disease related genes; Predicted intracellular proteins	Cytosol (reliability'])		(M241)PID RAC1 REG PATHWAY		0	0	1	0	0	0	0	0	0	0	0	0	0	0	0	0	1	0	0	0	1
834	CASP1	0	1	834	Gene_ID	H. sapiens	834	H. sapiens	CASP1	caspase 1	GO:1903265 positive regulation of tumor necrosis factor-mediated signaling pathway;GO:0016540 protein autoprocessing;GO:0001961 positive regulation of cytokine-mediated signaling pathway		Predicted intracellular proteins; Peptidases:Cysteine-type peptidases; ENZYME proteins:Hydrolases; Cancer-related genes:Candidate cancer biomarkers; Enzymes	Cytosol (reliability']); Additional: Nucleoplasm	Acetylsalicylic acid; Minocycline; Pralnacasan; LAX-101; Emricasan; VX-765; 1-METHYL-3-TRIFLUOROMETHYL-1H-THIENO[2,3-C]PYRAZOLE-5-CARBOXYLIC ACID (2-MERCAPTO-ETHYL)-AMIDE; Z-Val-Ala-Asp fluoromethyl ketone; 3-{6-[(8-HYDROXY-QUINOLINE-2-CARBONYL)-AMINO]-2-THIOPHEN-2-YL-HEXANOYLAMINO}-4-OXO-BUTYRI ACID	(M267)PID ANTHRAX PATHWAY; (M110)PID IL1 PATHWAY; (M161)PID IFNG PATHWAY	(M5911)HALLMARK INTERFERON ALPHA RESPONSE; (M5902)HALLMARK APOPTOSIS; (M5913)HALLMARK INTERFERON GAMMA RESPONSE	0	0	0	0	0	0	0	0	0	0	0	0	0	0	0	0	0	0	0	0	1
26999	CYFIP2	0	1	26999	Gene_ID	H. sapiens	26999	H. sapiens	CYFIP2	cytoplasmic FMR1 interacting protein 2	GO:0051388 positive regulation of neurotrophin TRK receptor signaling pathway;GO:0051386 regulation of neurotrophin TRK receptor signaling pathway;GO:0097202 activation of cysteine-type endopeptidase activity		Predicted intracellular proteins	Endoplasmic reticulum (reliability']); Additional: Cytosol;Plasma membrane		(M156)PID ECADHERIN NASCENT AJ PATHWAY; (M232)PID ECADHERIN STABILIZATION PATHWAY; (M278)PID RAC1 PATHWAY	(M5934)HALLMARK XENOBIOTIC METABOLISM; (M5939)HALLMARK P53 PATHWAY	0	0	1	0	0	0	0	0	1	0	0	0	0	0	0	1	1	0	1	0	1
266812	NAP1L5	1	0	266812	Gene_ID	H. sapiens	266812	H. sapiens	NAP1L5	nucleosome assembly protein 1 like 5	GO:0006334 nucleosome assembly;GO:0031497 chromatin assembly;GO:0034728 nucleosome organization		Predicted intracellular proteins	Nucleoplasm (reliability']); Additional: Cytosol				0	0	0	0	0	0	0	0	0	0	0	0	0	0	0	0	0	0	0	0	0
84688	C9orf24	0	1	84688	Gene_ID	H. sapiens	84688	H. sapiens	C9orf24	chromosome 9 open reading frame 24	GO:0007283 spermatogenesis;GO:0048232 male gamete generation;GO:0007276 gamete generation		Predicted intracellular proteins					0	0	0	0	0	0	0	0	0	0	0	0	0	0	0	0	0	0	0	0	1
5071	PRKN	0	1	5071	Gene_ID	H. sapiens	5071	H. sapiens	PRKN	parkin RBR E3 ubiquitin protein ligase	GO:1902528 regulation of protein linear polyubiquitination;GO:1902530 positive regulation of protein linear polyubiquitination;GO:1902283 negative regulation of primary amine oxidase activity		Predicted intracellular proteins; Disease related genes; Enzymes; Potential drug targets; ENZYME proteins:Transferases	Nuclear speckles (reliability']); Additional: Cytosol		(M275)PID ALPHA SYNUCLEIN PATHWAY	(M5956)HALLMARK KRAS SIGNALING DN	1	1	1	0	0	0	0	0	1	1	0	1	1	1	1	0	0	1	1	0	1
154796	AMOT	1	0	154796	Gene_ID	H. sapiens	154796	H. sapiens	AMOT	angiomotin	GO:0003365 establishment of cell polarity involved in ameboidal cell migration;GO:0042074 cell migration involved in gastrulation;GO:0001702 gastrulation with mouth forming second		Predicted intracellular proteins	Cell Junctions (reliability']); Additional: Nucleoplasm			(M5919)HALLMARK HEDGEHOG SIGNALING	0	0	1	0	0	0	0	0	0	0	0	0	0	0	0	0	0	0	1	0	0
387628	FGF7P6	0	1	387628	Gene_ID	H. sapiens	387628	H. sapiens	FGF7P6	fibroblast growth factor 7 pseudogene 6								0	0	0	0	0	0	0	0	0	0	0	0	0	0	0	0	0	0	0	0	1
10740	RFPL1S	0	1	10740	Gene_ID	H. sapiens	10740	H. sapiens	RFPL1S	RFPL1 antisense RNA 1								0	0	0	0	0	0	0	0	0	0	0	0	0	0	0	0	0	0	0	0	1
57706	DENND1A	0	1	57706	Gene_ID	H. sapiens	57706	H. sapiens	DENND1A	DENN domain containing 1A	GO:0032483 regulation of Rab protein signal transduction;GO:0032482 Rab protein signal transduction;GO:0032456 endocytic recycling		Disease related genes; Predicted intracellular proteins	Cytosol;Vesicles (reliability']); Additional: Nucleoplasm				0	0	0	0	0	0	0	0	0	0	0	0	0	0	1	0	0	0	0	0	1
3017	HIST1H2BD	0	1	3017	Gene_ID	H. sapiens	3017	H. sapiens	H2BC5	H2B clustered histone 5	GO:0006334 nucleosome assembly;GO:0031497 chromatin assembly;GO:0034728 nucleosome organization		Predicted intracellular proteins	Nucleoplasm (reliability']); Additional: Cytosol				0	0	0	0	0	0	0	0	0	0	0	0	0	0	0	0	0	0	0	0	1
84987	COX14	0	1	84987	Gene_ID	H. sapiens	84987	H. sapiens	COX14	cytochrome c oxidase assembly factor COX14	GO:0033617 mitochondrial respiratory chain complex IV assembly;GO:0008535 respiratory chain complex IV assembly;GO:0017004 cytochrome complex assembly		Disease related genes	Mitochondria (reliability'])				0	1	0	0	0	0	0	0	0	0	0	0	0	0	0	0	0	0	0	0	1
5217	PFN2	0	1	5217	Gene_ID	H. sapiens	5217	H. sapiens	PFN2	profilin 2	GO:1900028 negative regulation of ruffle assembly;GO:0098885 modification of postsynaptic actin cytoskeleton;GO:0099010 modification of postsynaptic structure		Predicted intracellular proteins		Triglyme; Pentaglyme	(M16801)SIG REGULATION OF THE ACTIN CYTOSKELETON BY RHO GTPASES	(M5930)HALLMARK EPITHELIAL MESENCHYMAL TRANSITION	1	0	1	0	1	0	1	1	1	0	0	0	1	0	1	0	0	0	1	0	1
4700	NDUFA6	0	1	4700	Gene_ID	H. sapiens	4700	H. sapiens	NDUFA6	NADH:ubiquinone oxidoreductase subunit A6	GO:0006120 mitochondrial electron transport, NADH to ubiquinone;GO:0010257 NADH dehydrogenase complex assembly;GO:0032981 mitochondrial respiratory chain complex I assembly		Predicted intracellular proteins		NADH		(M5938)HALLMARK REACTIVE OXYGEN SPECIES PATHWAY; (M5936)HALLMARK OXIDATIVE PHOSPHORYLATION	0	1	0	0	0	0	0	0	0	0	0	0	0	0	0	0	0	0	0	0	1
4983	OPHN1	0	1	4983	Gene_ID	H. sapiens	4983	H. sapiens	OPHN1	oligophrenin 1	GO:0098880 maintenance of postsynaptic specialization structure;GO:0021684 cerebellar granular layer formation;GO:0021707 cerebellar granule cell differentiation		Disease related genes; Predicted intracellular proteins	Nucleoplasm;Plasma membrane (reliability'])		(M68)PID RHOA REG PATHWAY	(M5919)HALLMARK HEDGEHOG SIGNALING; (M5893)HALLMARK MITOTIC SPINDLE	1	0	1	1	1	0	0	1	1	0	0	0	0	0	1	0	0	0	1	0	1
80129	CCDC170	0	1	80129	Gene_ID	H. sapiens	80129	H. sapiens	CCDC170	coiled-coil domain containing 170	GO:0000226 microtubule cytoskeleton organization;GO:0007017 microtubule-based process;GO:0007010 cytoskeleton organization		Predicted intracellular proteins	Golgi apparatus (reliability']); Additional: Cell Junctions				0	0	0	0	0	0	0	0	0	0	0	0	0	0	0	0	0	0	0	0	1
100287225	LINC01630	0	1	100287225	Gene_ID	H. sapiens	100287225	H. sapiens	LINC01630	long intergenic non-protein coding RNA 1630								0	0	0	0	0	0	0	0	0	0	0	0	0	0	0	0	0	0	0	0	1
3550	IK	0	1	3550	Gene_ID	H. sapiens	3550	H. sapiens	IK	IK cytokine	GO:0034501 protein localization to kinetochore;GO:0071459 protein localization to chromosome, centromeric region;GO:0007094 mitotic spindle assembly checkpoint		Predicted intracellular proteins	Nuclear speckles (reliability'])				0	0	0	0	0	0	0	0	0	0	0	0	0	0	0	0	0	0	0	0	1
7881	KCNAB1	0	1	7881	Gene_ID	H. sapiens	7881	H. sapiens	KCNAB1	potassium voltage-gated channel subfamily A member regulatory beta subunit 1	GO:0060539 diaphragm development;GO:1902260 negative regulation of delayed rectifier potassium channel activity;GO:1903817 negative regulation of voltage-gated potassium channel activity		Transporters:Accessory Factors Involved in Transport; Predicted intracellular proteins	Vesicles (reliability']); Additional: Nucleoplasm;Plasma membrane				0	0	0	1	0	0	0	0	0	1	1	0	0	1	0	0	0	0	0	1	1
4170	MCL1	0	1	4170	Gene_ID	H. sapiens	4170	H. sapiens	MCL1	MCL1 apoptosis regulator, BCL2 family member	GO:1903378 positive regulation of oxidative stress-induced neuron intrinsic apoptotic signaling pathway;GO:1903223 positive regulation of oxidative stress-induced neuron death;GO:1902177 positive regulation of oxidative stress-induced intrinsic apoptotic signaling pathway		Cancer-related genes:Candidate cancer biomarkers; Predicted intracellular proteins	Mitochondria (reliability'])	Isosorbide	(M183)PID IL6 7 PATHWAY; (M255)PID HIF1 TFPATHWAY; (M40)PID E2F PATHWAY	(M5902)HALLMARK APOPTOSIS; (M5890)HALLMARK TNFA SIGNALING VIA NFKB	0	0	0	0	0	0	0	0	0	0	0	0	0	0	0	0	0	1	0	0	1
63827	BCAN	1	0	63827	Gene_ID	H. sapiens	63827	H. sapiens	BCAN	brevican	GO:0030208 dermatan sulfate biosynthetic process;GO:0030205 dermatan sulfate metabolic process;GO:0030207 chondroitin sulfate catabolic process		Predicted secreted proteins			(M5882)NABA PROTEOGLYCANS; (M5884)NABA CORE MATRISOME; (M5889)NABA MATRISOME	(M5891)HALLMARK HYPOXIA	0	0	0	1	1	0	0	0	0	0	0	0	0	0	0	0	0	0	0	0	0
222696	ZSCAN23	0	1	222696	Gene_ID	H. sapiens	222696	H. sapiens	ZSCAN23	zinc finger and SCAN domain containing 23	GO:0006357 regulation of transcription by RNA polymerase II;GO:0006366 transcription by RNA polymerase II;GO:0006355 regulation of transcription, DNA-templated		Transcription factors:Zinc-coordinating DNA-binding domains; Predicted intracellular proteins					0	0	0	0	0	0	0	0	0	0	0	0	0	0	0	0	0	0	0	0	1
104	ADARB1	0	1	104	Gene_ID	H. sapiens	104	H. sapiens	ADARB1	adenosine deaminase RNA specific B1	GO:0021566 hypoglossal nerve development;GO:0021618 hypoglossal nerve morphogenesis;GO:0021965 spinal cord ventral commissure morphogenesis		ENZYME proteins:Hydrolases; Predicted intracellular proteins; Enzymes	Nucleoplasm (reliability']); Additional: Cytosol				1	0	1	0	0	0	0	0	0	1	0	0	0	0	0	0	0	0	0	0	1
8941	CDK5R2	0	1	8941	Gene_ID	H. sapiens	8941	H. sapiens	CDK5R2	cyclin dependent kinase 5 regulatory subunit 2	GO:0021718 superior olivary nucleus development;GO:0021722 superior olivary nucleus maturation;GO:0021586 pons maturation		Predicted intracellular proteins			(M163)PID LIS1 PATHWAY		0	0	0	1	0	1	1	0	1	0	0	0	1	0	1	0	1	1	0	0	1
125988	MICOS13	0	1	125988	Gene_ID	H. sapiens	125988	H. sapiens	MICOS13	mitochondrial contact site and cristae organizing system subunit 13	GO:0042407 cristae formation;GO:0007007 inner mitochondrial membrane organization;GO:0007006 mitochondrial membrane organization		Predicted intracellular proteins	Mitochondria (reliability']); Additional: Nucleoplasm				0	1	0	0	0	0	0	0	0	0	0	0	0	0	0	0	0	0	0	0	1
6565	SLC15A2	0	1	6565	Gene_ID	H. sapiens	6565	H. sapiens	SLC15A2	solute carrier family 15 member 2	GO:0140205 oligopeptide import across plasma membrane;GO:0140206 dipeptide import across plasma membrane;GO:0035442 dipeptide transmembrane transport		Transporters:Electrochemical Potential-driven transporters		Ampicillin; Cefotaxime; Oxacillin; Benzylpenicillin			0	0	0	0	0	0	0	0	0	0	1	0	0	0	0	0	0	0	0	0	1
85352	SHISAL1	0	1	85352	Gene_ID	H. sapiens	85352	H. sapiens	SHISAL1	shisa like 1				Cytosol;Vesicles (reliability'])				0	0	0	0	0	0	0	0	0	0	0	0	0	0	0	0	0	0	0	0	1
590	BCHE	1	0	590	Gene_ID	H. sapiens	590	H. sapiens	BCHE	butyrylcholinesterase	GO:0046448 tropane alkaloid metabolic process;GO:0050783 cocaine metabolic process;GO:0014016 neuroblast differentiation		Predicted intracellular proteins; FDA approved drug targets:Small molecule drugs; Disease related genes; ENZYME proteins:Hydrolases; Predicted secreted proteins; Enzymes		Choline; Tacrine; Dipivefrin; Pyridostigmine; Galantamine; Isoflurophate; Pralidoxime; Malathion; Donepezil; Hexafluronium; Demecarium; Rivastigmine; Edrophonium; Echothiophate; Ketamine; Mivacurium; Diethyl phosphonate; Methylphosphinic Acid; Butyric Acid; 9-N-Phenylmethylamino-Tacrine; 2-(N-morpholino)ethanesulfonic acid; Ethyl dihydrogen phosphate; Butyrylthiocholine; Phenserine; DODECANESULFO…			1	0	0	0	0	0	0	0	0	0	0	0	0	0	1	0	0	0	0	1	0
9705	ST18	0	1	9705	Gene_ID	H. sapiens	9705	H. sapiens	ST18	ST18 C2H2C-type zinc finger transcription factor	GO:2001269 positive regulation of cysteine-type endopeptidase activity involved in apoptotic signaling pathway;GO:2001267 regulation of cysteine-type endopeptidase activity involved in apoptotic signaling pathway;GO:0070102 interleukin-6-mediated signaling pathway		Transcription factors:Zinc-coordinating DNA-binding domains; Predicted intracellular proteins					0	0	0	0	0	0	0	0	0	0	0	0	0	0	0	0	0	0	0	0	1
83933	HDAC10	0	1	83933	Gene_ID	H. sapiens	83933	H. sapiens	HDAC10	histone deacetylase 10	GO:0106047 polyamine deacetylation;GO:0106048 spermidine deacetylation;GO:0032425 positive regulation of mismatch repair		Predicted intracellular proteins; FDA approved drug targets:Small molecule drugs; ENZYME proteins:Hydrolases; Cancer-related genes:Candidate cancer biomarkers; Enzymes		Bufexamac	(M30)PID HDAC CLASSII PATHWAY; (M101)PID HDAC CLASSI PATHWAY		0	0	0	0	0	1	0	0	0	0	0	0	0	0	0	0	0	1	0	0	1
144423	GLT1D1	1	0	144423	Gene_ID	H. sapiens	144423	H. sapiens	GLT1D1	glycosyltransferase 1 domain containing 1			Predicted secreted proteins; Predicted intracellular proteins	Cytosol (reliability'])				0	0	0	0	0	0	0	0	0	0	0	0	0	0	0	0	0	0	0	0	0
83855	KLF16	0	1	83855	Gene_ID	H. sapiens	83855	H. sapiens	KLF16	Kruppel like factor 16	GO:0007212 dopamine receptor signaling pathway;GO:0000122 negative regulation of transcription by RNA polymerase II;GO:0045892 negative regulation of transcription, DNA-templated		Transcription factors:Zinc-coordinating DNA-binding domains; Predicted intracellular proteins	Nucleoplasm (reliability'])				0	0	0	0	0	0	0	0	0	0	0	0	0	0	0	0	0	0	0	0	1
128308	MRPL55	0	1	128308	Gene_ID	H. sapiens	128308	H. sapiens	MRPL55	mitochondrial ribosomal protein L55	GO:0070125 mitochondrial translational elongation;GO:0070126 mitochondrial translational termination;GO:0006415 translational termination		Ribosomal proteins; Predicted intracellular proteins					0	0	0	0	0	0	0	0	0	0	0	0	0	0	0	0	0	0	0	0	1
54886	PLPPR1	1	0	54886	Gene_ID	H. sapiens	54886	H. sapiens	PLPPR1	phospholipid phosphatase related 1	GO:0046839 phospholipid dephosphorylation;GO:0030258 lipid modification;GO:0006644 phospholipid metabolic process			Nucleoplasm (reliability'])				0	0	0	0	0	0	0	0	0	0	0	0	0	0	0	0	0	0	0	0	0
9581	PREPL	1	0	9581	Gene_ID	H. sapiens	9581	H. sapiens	PREPL	prolyl endopeptidase like	GO:0043001 Golgi to plasma membrane protein transport;GO:0006893 Golgi to plasma membrane transport;GO:0061951 establishment of protein localization to plasma membrane		Predicted intracellular proteins; Peptidases:Serine-type peptidases; Disease related genes; Enzymes; Potential drug targets					1	0	0	0	0	0	1	0	1	0	0	0	0	0	1	0	0	0	0	0	0
5189	PEX1	0	1	5189	Gene_ID	H. sapiens	5189	H. sapiens	PEX1	peroxisomal biogenesis factor 1	GO:0060151 peroxisome localization;GO:0060152 microtubule-based peroxisome localization;GO:0016558 protein import into peroxisome matrix		Potential drug targets; Disease related genes; Predicted intracellular proteins; Transporters:Primary Active Transporters	Peroxisomes (reliability'])			(M5948)HALLMARK BILE ACID METABOLISM	0	0	0	0	0	0	0	0	0	0	0	0	0	0	1	0	0	0	0	0	1
51738	GHRL	1	0	51738	Gene_ID	H. sapiens	51738	H. sapiens	GHRL	ghrelin and obestatin prepropeptide	GO:0042322 negative regulation of circadian sleep/wake cycle, REM sleep;GO:0120054 intestinal motility;GO:0120055 small intestinal transit		Predicted secreted proteins; Predicted intracellular proteins				(M5916)HALLMARK APICAL SURFACE	1	0	1	0	1	0	0	0	0	0	0	0	1	0	0	0	1	1	1	0	0
55161	TMEM33	0	1	55161	Gene_ID	H. sapiens	55161	H. sapiens	TMEM33	transmembrane protein 33	GO:1903899 positive regulation of PERK-mediated unfolded protein response;GO:1903371 regulation of endoplasmic reticulum tubular network organization;GO:1903896 positive regulation of IRE1-mediated unfolded protein response		Transporters					0	0	0	0	0	0	0	0	0	0	0	0	0	0	0	0	0	1	0	0	1
3708	ITPR1	0	1	3708	Gene_ID	H. sapiens	3708	H. sapiens	ITPR1	inositol 1,4,5-trisphosphate receptor type 1	GO:0050882 voluntary musculoskeletal movement;GO:0042045 epithelial fluid transport;GO:0099566 regulation of postsynaptic cytosolic calcium ion concentration		Potential drug targets; Disease related genes; Transporters:Transporter channels and pores	Vesicles (reliability'])	Caffeine; 1D-myo-inositol 1,4,5-trisphosphate; Glycerin	(M1315)SIG PIP3 SIGNALING IN B LYMPHOCYTES; (M5193)SIG CHEMOTAXIS; (M8626)SIG BCR SIGNALING PATHWAY		0	1	0	0	0	0	0	0	0	0	1	1	1	0	0	0	1	0	0	0	1
54762	GRAMD1C	0	1	54762	Gene_ID	H. sapiens	54762	H. sapiens	GRAMD1C	GRAM domain containing 1C	GO:0071397 cellular response to cholesterol;GO:0036315 cellular response to sterol;GO:0070723 response to cholesterol		Predicted intracellular proteins	Cytosol;Plasma membrane (reliability'])				0	0	0	0	0	0	0	0	0	0	0	0	0	0	0	0	0	0	0	0	1
9389	SLC22A14	0	1	9389	Gene_ID	H. sapiens	9389	H. sapiens	SLC22A14	solute carrier family 22 member 14	GO:0055085 transmembrane transport;GO:0006810 transport;GO:0051234 establishment of localization		Transporters:Electrochemical Potential-driven transporters					0	0	0	0	0	0	0	0	0	0	0	0	0	0	0	0	0	0	0	0	1
6770	STAR	0	1	6770	Gene_ID	H. sapiens	6770	H. sapiens	STAR	steroidogenic acute regulatory protein	GO:0017143 insecticide metabolic process;GO:0018963 phthalate metabolic process;GO:0071373 cellular response to luteinizing hormone stimulus		Disease related genes; Predicted intracellular proteins					1	0	1	1	0	0	0	0	0	1	0	0	0	0	0	0	1	0	0	0	1
4987	OPRL1	0	1	4987	Gene_ID	H. sapiens	4987	H. sapiens	OPRL1	opioid related nociceptin receptor 1	GO:1990708 conditioned place preference;GO:0060454 positive regulation of gastric acid secretion;GO:1904059 regulation of locomotor rhythm		G-protein coupled receptors:GPCRs excl olfactory receptors		Buprenorphine; Etorphine; Epicept NP-1			0	0	0	0	0	0	0	0	0	1	1	0	1	1	0	0	0	0	0	0	1
3673	ITGA2	0	1	3673	Gene_ID	H. sapiens	3673	H. sapiens	ITGA2	integrin subunit alpha 2	GO:0033343 positive regulation of collagen binding;GO:0033341 regulation of collagen binding;GO:0033591 response to L-ascorbic acid		CD markers; Cancer-related genes:Candidate cancer biomarkers	Nucleoplasm (reliability']); Additional: Cytosol		(M274)PID LYMPH ANGIOGENESIS PATHWAY; (M47)PID INTEGRIN CS PATHWAY; (M240)PID SYNDECAN 2 PATHWAY	(M5946)HALLMARK COAGULATION; (M5915)HALLMARK APICAL JUNCTION; (M5930)HALLMARK EPITHELIAL MESENCHYMAL TRANSITION	0	0	1	0	0	0	0	0	1	0	0	0	0	0	0	1	1	0	0	0	1
2334	AFF2	0	1	2334	Gene_ID	H. sapiens	2334	H. sapiens	AFF2	AF4/FMR2 family member 2	GO:0035063 nuclear speck organization;GO:0030575 nuclear body organization;GO:0006997 nucleus organization		Disease related genes; Predicted intracellular proteins					0	0	0	1	0	0	0	0	0	1	0	0	0	0	0	0	0	0	0	0	1
3568	IL5RA	0	1	3568	Gene_ID	H. sapiens	3568	H. sapiens	IL5RA	interleukin 5 receptor subunit alpha	GO:0038043 interleukin-5-mediated signaling pathway;GO:0032674 regulation of interleukin-5 production;GO:0032634 interleukin-5 production		CD markers; Predicted intracellular proteins; FDA approved drug targets:Biotech drugs		Benralizumab	(M135)PID IL5 PATHWAY		0	0	0	0	0	0	0	0	0	0	0	0	0	0	0	0	0	0	0	0	1
115560	ZNF501	0	1	115560	Gene_ID	H. sapiens	115560	H. sapiens	ZNF501	zinc finger protein 501	GO:0007030 Golgi organization;GO:0010256 endomembrane system organization;GO:0006357 regulation of transcription by RNA polymerase II		Transcription factors:Zinc-coordinating DNA-binding domains; Predicted intracellular proteins	Endoplasmic reticulum (reliability'])				0	0	0	0	0	0	0	0	0	0	0	0	0	0	0	0	0	0	0	0	1
79899	PRR5L	0	1	79899	Gene_ID	H. sapiens	79899	H. sapiens	PRR5L	proline rich 5 like	GO:0038203 TORC2 signaling;GO:0010762 regulation of fibroblast migration;GO:0010761 fibroblast migration		Predicted intracellular proteins	Cytokinetic bridge;Cytosol (reliability'])				0	0	0	0	0	0	0	0	0	0	0	0	1	0	0	0	0	0	0	0	1
1131	CHRM3	0	1	1131	Gene_ID	H. sapiens	1131	H. sapiens	CHRM3	cholinergic receptor muscarinic 3	GO:1904695 positive regulation of vascular smooth muscle contraction;GO:0007197 adenylate cyclase-inhibiting G protein-coupled acetylcholine receptor signaling pathway;GO:0003056 regulation of vascular smooth muscle contraction		FDA approved drug targets:Small molecule drugs; Disease related genes; G-protein coupled receptors:GPCRs excl olfactory receptors	Plasma membrane (reliability'])	Cevimeline; Tramadol; Succinylcholine; Trospium; Ziprasidone; Disopyramide; Ipratropium; Olanzapine; Terfenadine; Clozapine; Trihexyphenidyl; Oxyphencyclimine; Procyclidine; Loxapine; Carbamoylcholine; Hyoscyamine; Cyproheptadine; Imipramine; Methscopolamine bromide; Chlorpromazine; Darifenacin; Haloperidol; Tridihexethyl; Anisotropine methylbromide; Atropine; Thiopental; Nicardipine; Homatropine…			1	0	0	0	0	0	0	0	0	0	0	0	0	1	0	0	0	0	1	0	1
23187	PHLDB1	0	1	23187	Gene_ID	H. sapiens	23187	H. sapiens	PHLDB1	pleckstrin homology like domain family B member 1	GO:0110011 regulation of basement membrane organization;GO:1904259 regulation of basement membrane assembly involved in embryonic body morphogenesis;GO:1904261 positive regulation of basement membrane assembly involved in embryonic body morphogenesis		Predicted intracellular proteins	Nucleoplasm (reliability']); Additional: Mitotic spindle			(M5905)HALLMARK ADIPOGENESIS	0	0	0	0	0	0	0	0	0	0	0	0	0	0	0	0	0	0	1	0	1
131870	NUDT16	0	1	131870	Gene_ID	H. sapiens	131870	H. sapiens	NUDT16	nudix hydrolase 16	GO:0035862 dITP metabolic process;GO:0035863 dITP catabolic process;GO:1901639 XDP catabolic process		ENZYME proteins:Hydrolases; Predicted intracellular proteins; Enzymes	Nucleoli;Nucleoplasm (reliability'])				0	1	0	0	0	0	0	0	0	0	0	0	0	0	0	0	0	1	0	0	1
8477	GPR65	0	1	8477	Gene_ID	H. sapiens	8477	H. sapiens	GPR65	G protein-coupled receptor 65	GO:0010447 response to acidic pH;GO:0035025 positive regulation of Rho protein signal transduction;GO:0051482 positive regulation of cytosolic calcium ion concentration involved in phospholipase C-activating G protein-coupled signaling pathway		G-protein coupled receptors:Lysolipids receptors; G-protein coupled receptors:GPCRs excl olfactory receptors	Vesicles (reliability']); Additional: Cytosol;Nucleoli			(M5947)HALLMARK IL2 STAT5 SIGNALING; (M5950)HALLMARK ALLOGRAFT REJECTION	0	0	0	0	0	0	0	0	0	0	0	0	0	0	0	0	0	0	1	0	1
127003	C1orf194	0	1	127003	Gene_ID	H. sapiens	127003	H. sapiens	C1orf194	chromosome 1 open reading frame 194	GO:0097037 heme export;GO:0015886 heme transport;GO:1901678 iron coordination entity transport		Predicted intracellular proteins	Nuclear speckles (reliability']); Additional: Cytosol				0	0	0	0	0	0	0	0	0	0	0	0	0	0	0	0	0	0	0	0	1
7726	TRIM26	0	1	7726	Gene_ID	H. sapiens	7726	H. sapiens	TRIM26	tripartite motif containing 26	GO:1902187 negative regulation of viral release from host cell;GO:0046597 negative regulation of viral entry into host cell;GO:1902186 regulation of viral release from host cell		ENZYME proteins:Transferases; Predicted intracellular proteins; Enzymes	Cytosol;Nucleoplasm (reliability'])			(M5911)HALLMARK INTERFERON ALPHA RESPONSE; (M5913)HALLMARK INTERFERON GAMMA RESPONSE	0	0	0	0	0	0	0	0	0	0	0	0	0	0	0	0	0	0	0	0	1
57639	CCDC146	0	1	57639	Gene_ID	H. sapiens	57639	H. sapiens	CCDC146	coiled-coil domain containing 146			Predicted intracellular proteins	Golgi apparatus;Vesicles (reliability'])				0	0	0	0	0	0	0	0	0	0	0	0	0	0	0	0	0	0	0	0	1
1910	EDNRB	0	1	1910	Gene_ID	H. sapiens	1910	H. sapiens	EDNRB	endothelin receptor type B	GO:0035645 enteric smooth muscle cell differentiation;GO:1990839 response to endothelin;GO:0007497 posterior midgut development		FDA approved drug targets:Small molecule drugs; Disease related genes; G-protein coupled receptors:GPCRs excl olfactory receptors	Plasma membrane (reliability']); Additional: Cytosol	Bosentan; IRL-1620; Sitaxentan; Ambrisentan; Enrasentan; Tezosentan; Macitentan	(M67)PID ARF6 TRAFFICKING PATHWAY; (M8)PID ENDOTHELIN PATHWAY		0	0	1	0	0	0	0	0	0	0	0	0	1	0	0	0	0	0	1	0	1
80323	CCDC68	0	1	80323	Gene_ID	H. sapiens	80323	H. sapiens	CCDC68	coiled-coil domain containing 68	GO:0034454 microtubule anchoring at centrosome;GO:0072393 microtubule anchoring at microtubule organizing center;GO:0034453 microtubule anchoring		Predicted intracellular proteins	Golgi apparatus (reliability']); Additional: Cytosol				0	0	0	0	0	0	0	0	0	0	0	0	0	0	0	0	0	0	0	0	1
124540	MSI2	0	1	124540	Gene_ID	H. sapiens	124540	H. sapiens	MSI2	musashi RNA binding protein 2	GO:0048864 stem cell development;GO:0048863 stem cell differentiation;GO:0048468 cell development		Predicted intracellular proteins; Disease related genes; Cancer-related genes	Cytosol (reliability'])				0	0	0	0	0	0	0	0	0	0	0	0	0	0	0	0	0	0	0	0	1
84899	TMTC4	0	1	84899	Gene_ID	H. sapiens	84899	H. sapiens	TMTC4	transmembrane O-mannosyltransferase targeting cadherins 4	GO:0035269 protein O-linked mannosylation;GO:0035268 protein mannosylation;GO:0097502 mannosylation		Predicted intracellular proteins	Vesicles (reliability'])				0	0	0	0	0	0	0	0	0	0	0	0	0	0	0	0	0	0	0	0	1
205147	AMER3	0	1	205147	Gene_ID	H. sapiens	205147	H. sapiens	AMER3	APC membrane recruitment protein 3	GO:0060828 regulation of canonical Wnt signaling pathway;GO:0060070 canonical Wnt signaling pathway;GO:0030111 regulation of Wnt signaling pathway		Predicted intracellular proteins	Nuclear bodies (reliability']); Additional: Cytosol;Nucleoplasm				0	0	0	0	0	0	0	0	0	0	0	0	0	0	0	0	0	0	0	0	1
7100	TLR5	1	0	7100	Gene_ID	H. sapiens	7100	H. sapiens	TLR5	toll like receptor 5	GO:0034146 toll-like receptor 5 signaling pathway;GO:0034123 positive regulation of toll-like receptor signaling pathway;GO:0002755 MyD88-dependent toll-like receptor signaling pathway		Disease related genes; Predicted intracellular proteins	Golgi apparatus (reliability']); Additional: Cytosol;Nucleoplasm				0	0	0	0	0	0	0	0	0	0	0	0	1	0	0	1	0	0	0	0	0
4329	ALDH6A1	0	1	4329	Gene_ID	H. sapiens	4329	H. sapiens	ALDH6A1	aldehyde dehydrogenase 6 family member A1	GO:0006210 thymine catabolic process;GO:0019859 thymine metabolic process;GO:0006574 valine catabolic process		ENZYME proteins:Oxidoreductases; Predicted intracellular proteins; Disease related genes; Enzymes; Potential drug targets	Mitochondria (reliability'])	NADH		(M5936)HALLMARK OXIDATIVE PHOSPHORYLATION; (M5945)HALLMARK HEME METABOLISM	0	0	0	0	0	0	0	0	0	0	0	0	0	0	0	0	0	0	0	0	1
79819	WDR78	0	1	79819	Gene_ID	H. sapiens	79819	H. sapiens	DNAI4	dynein axonemal intermediate chain 4	GO:0070286 axonemal dynein complex assembly;GO:0035082 axoneme assembly;GO:0003341 cilium movement		Predicted intracellular proteins					0	0	0	0	0	0	0	1	0	0	0	0	0	0	0	0	0	0	0	0	1
6886	TAL1	0	1	6886	Gene_ID	H. sapiens	6886	H. sapiens	TAL1	TAL bHLH transcription factor 1, erythroid differentiation factor	GO:0060217 hemangioblast cell differentiation;GO:0030221 basophil differentiation;GO:0060375 regulation of mast cell differentiation		Transcription factors:Basic domains; Disease related genes; Cancer-related genes; Predicted intracellular proteins	Nucleoplasm (reliability'])			(M5945)HALLMARK HEME METABOLISM	0	0	1	0	0	1	0	0	0	1	0	0	0	0	0	0	0	1	1	0	1
51473	DCDC2	0	1	51473	Gene_ID	H. sapiens	51473	H. sapiens	DCDC2	doublecortin domain containing 2	GO:0045880 positive regulation of smoothened signaling pathway;GO:0006968 cellular defense response;GO:1902017 regulation of cilium assembly		Disease related genes; Predicted intracellular proteins	Cytosol;Mitotic spindle (reliability']); Additional: Centriolar satellite;Microtubules				0	0	1	0	0	0	0	1	0	0	0	0	0	0	0	0	0	0	0	0	1
3992	FADS1	0	1	3992	Gene_ID	H. sapiens	3992	H. sapiens	FADS1	fatty acid desaturase 1	GO:0036109 alpha-linolenic acid metabolic process;GO:0043651 linoleic acid metabolic process;GO:0042759 long-chain fatty acid biosynthetic process		FDA approved drug targets:Small molecule drugs; Predicted intracellular proteins		alpha-Linolenic acid; Icosapent		(M5908)HALLMARK ANDROGEN RESPONSE; (M5949)HALLMARK PEROXISOME; (M5948)HALLMARK BILE ACID METABOLISM	0	0	0	0	0	0	0	0	0	0	0	0	0	0	0	0	0	0	0	0	1
56062	KLHL4	0	1	56062	Gene_ID	H. sapiens	56062	H. sapiens	KLHL4	kelch like family member 4	GO:0008150 biological_process		Predicted intracellular proteins	Microtubules (reliability']); Additional: Centriolar satellite				0	0	0	0	0	0	0	0	0	0	0	0	0	0	0	0	0	0	0	0	1
10461	MERTK	0	1	10461	Gene_ID	H. sapiens	10461	H. sapiens	MERTK	MER proto-oncogene, tyrosine kinase	GO:0097350 neutrophil clearance;GO:0060068 vagina development;GO:0001780 neutrophil homeostasis	Tyr protein kinase family	Predicted intracellular proteins; Disease related genes; Enzymes; Potential drug targets; Kinases:Tyr protein kinases; ENZYME proteins:Transferases	Plasma membrane (reliability']); Additional: Cytosol;Endoplasmic reticulum;Midbody	2-({6-[(3-Chlorophenyl)amino]-9-isopropyl-9H-purin-2-yl}amino)ethanol; Fostamatinib		(M5908)HALLMARK ANDROGEN RESPONSE; (M5937)HALLMARK GLYCOLYSIS	0	0	1	0	0	0	0	0	1	0	0	0	0	0	0	0	1	1	0	0	1
9576	SPAG6	0	1	9576	Gene_ID	H. sapiens	9576	H. sapiens	SPAG6	sperm associated antigen 6	GO:0007286 spermatid development;GO:0048515 spermatid differentiation;GO:0007281 germ cell development		Predicted intracellular proteins					0	0	0	0	0	0	0	0	0	0	0	0	0	0	0	0	0	0	0	0	1
10463	SLC30A9	0	1	10463	Gene_ID	H. sapiens	10463	H. sapiens	SLC30A9	solute carrier family 30 member 9	GO:0006829 zinc ion transport;GO:0006882 cellular zinc ion homeostasis;GO:0055069 zinc ion homeostasis		Potential drug targets; Disease related genes; Transporters:Electrochemical Potential-driven transporters					0	0	0	0	0	0	0	0	0	0	0	0	0	0	0	0	0	0	0	0	1
79605	PGBD5	0	1	79605	Gene_ID	H. sapiens	79605	H. sapiens	PGBD5	piggyBac transposable element derived 5	GO:0098038 non-replicative transposition, DNA-mediated;GO:0006313 transposition, DNA-mediated;GO:0032196 transposition		Disease related genes; Predicted intracellular proteins	Nucleoplasm (reliability'])				0	0	0	0	0	0	0	0	0	0	0	0	0	0	0	0	0	0	0	0	1
79858	NEK11	0	1	79858	Gene_ID	H. sapiens	79858	H. sapiens	NEK11	NIMA related kinase 11	GO:0031573 intra-S DNA damage checkpoint;GO:0016572 histone phosphorylation;GO:0044773 mitotic DNA damage checkpoint	NEK Ser/Thr protein kinase family	Predicted intracellular proteins; ENZYME proteins:Transferases; Kinases:NEK Ser/Thr protein kinases; Enzymes	Nucleoplasm (reliability'])	Dabrafenib; Fostamatinib			0	0	0	0	0	0	0	0	0	0	0	0	0	0	0	0	0	0	0	0	1
498	ATP5F1A	0	1	498	Gene_ID	H. sapiens	498	H. sapiens	ATP5F1A	ATP synthase F1 subunit alpha	GO:0042776 mitochondrial ATP synthesis coupled proton transport;GO:0015985 energy coupled proton transport, down electrochemical gradient;GO:0015986 ATP synthesis coupled proton transport		Disease related genes; Predicted intracellular proteins	Mitochondria (reliability'])	Quercetin; 1-ACETYL-2-CARBOXYPIPERIDINE; AUROVERTIN B; Piceatannol; N1-(2-AMINO-4-METHYLPENTYL)OCTAHYDRO-PYRROLO[1,2-A] PYRIMIDINE; Artenimol		(M5936)HALLMARK OXIDATIVE PHOSPHORYLATION	0	1	0	0	0	0	0	0	0	0	1	0	0	0	0	0	0	0	0	0	1
10804	GJB6	0	1	10804	Gene_ID	H. sapiens	10804	H. sapiens	GJB6	gap junction protein beta 6	GO:1990349 gap junction-mediated intercellular transport;GO:0010496 intercellular transport;GO:0016264 gap junction assembly		Disease related genes	Cell Junctions (reliability'])				0	0	0	0	0	0	0	0	0	0	0	0	0	0	0	0	0	0	0	0	1
5013	OTX1	1	0	5013	Gene_ID	H. sapiens	5013	H. sapiens	OTX1	orthodenticle homeobox 1	GO:0048852 diencephalon morphogenesis;GO:0048853 forebrain morphogenesis;GO:0048854 brain morphogenesis		Transcription factors:Helix-turn-helix domains; Predicted intracellular proteins	Cytosol;Nuclear speckles (reliability'])				0	0	0	1	0	0	0	0	0	0	0	0	0	0	0	0	0	0	0	0	0
5046	PCSK6	0	1	5046	Gene_ID	H. sapiens	5046	H. sapiens	PCSK6	proprotein convertase subtilisin/kexin type 6	GO:0032902 nerve growth factor production;GO:0032898 neurotrophin production;GO:0032455 nerve growth factor processing		Peptidases:Serine-type peptidases; Predicted secreted proteins; Predicted intracellular proteins; Enzymes			(M3468)NABA ECM REGULATORS; (M5885)NABA MATRISOME ASSOCIATED; (M5889)NABA MATRISOME		0	0	0	0	0	0	0	0	0	0	0	0	0	0	0	0	1	0	0	0	1
145748	LYSMD4	0	1	145748	Gene_ID	H. sapiens	145748	H. sapiens	LYSMD4	LysM domain containing 4			Predicted intracellular proteins	Actin filaments (reliability']); Additional: Cytosol				0	0	0	0	0	0	0	0	0	0	0	0	0	0	0	0	0	0	0	0	1
5414	SEPTIN4	0	1	5414	Gene_ID	H. sapiens	5414	H. sapiens	SEPTIN4	septin 4	GO:2001244 positive regulation of intrinsic apoptotic signaling pathway;GO:0061640 cytoskeleton-dependent cytokinesis;GO:0031398 positive regulation of protein ubiquitination		Predicted intracellular proteins	Nucleoplasm (reliability'])			(M5951)HALLMARK SPERMATOGENESIS	0	0	0	0	0	0	0	0	1	0	0	0	1	0	1	0	0	0	0	0	1
7444	VRK2	0	1	7444	Gene_ID	H. sapiens	7444	H. sapiens	VRK2	VRK serine/threonine kinase 2	GO:2000659 regulation of interleukin-1-mediated signaling pathway;GO:0070498 interleukin-1-mediated signaling pathway;GO:0001959 regulation of cytokine-mediated signaling pathway	CK1 Ser/Thr protein kinase family	Kinases:CK1 Ser/Thr protein kinases; ENZYME proteins:Transferases; Predicted intracellular proteins; Enzymes	Endoplasmic reticulum (reliability'])				0	0	0	0	0	0	0	0	0	0	0	0	0	0	0	0	0	1	0	0	1
7705	ZNF146	1	0	7705	Gene_ID	H. sapiens	7705	H. sapiens	ZNF146	zinc finger protein 146	GO:0006357 regulation of transcription by RNA polymerase II;GO:0006366 transcription by RNA polymerase II;GO:0006355 regulation of transcription, DNA-templated		Transcription factors:Zinc-coordinating DNA-binding domains; Predicted intracellular proteins	Nucleoli (reliability'])				0	0	0	0	0	0	0	0	0	0	0	0	0	0	0	0	0	0	0	0	0
55274	PHF10	0	1	55274	Gene_ID	H. sapiens	55274	H. sapiens	PHF10	PHD finger protein 10	GO:0016573 histone acetylation;GO:0018393 internal peptidyl-lysine acetylation;GO:0006475 internal protein amino acid acetylation		Predicted intracellular proteins	Nucleoplasm (reliability'])				0	0	0	0	0	0	0	0	0	0	0	0	0	0	0	0	0	0	0	0	1
6285	S100B	0	1	6285	Gene_ID	H. sapiens	6285	H. sapiens	S100B	S100 calcium binding protein B	GO:2001015 negative regulation of skeletal muscle cell differentiation;GO:0051597 response to methylmercury;GO:0048642 negative regulation of skeletal muscle tissue development		Cancer-related genes:Candidate cancer biomarkers; Candidate cardiovascular disease genes; Predicted intracellular proteins; Transporters:Accessory Factors Involved in Transport	Cytosol;Nucleoplasm (reliability']); Additional: Vesicles	Olopatadine; Calcium; N-Formylmethionine; Arundic acid; (Z)-2-[2-(4-methylpiperazin-1-yl)benzyl]diazenecarbothioamide; 2-[(5-hex-1-yn-1-ylfuran-2-yl)carbonyl]-N-methylhydrazinecarbothioamide; Calcium citrate; Calcium Phosphate; Calcium phosphate dihydrate	(M5883)NABA SECRETED FACTORS; (M5885)NABA MATRISOME ASSOCIATED; (M5889)NABA MATRISOME		1	0	1	0	0	1	0	0	0	1	0	0	0	0	0	0	1	0	0	0	1
93190	C1orf158	0	1	93190	Gene_ID	H. sapiens	93190	H. sapiens	C1orf158	chromosome 1 open reading frame 158			Predicted intracellular proteins	Cytosol (reliability'])				0	0	0	0	0	0	0	0	0	0	0	0	0	0	0	0	0	0	0	0	1
8604	SLC25A12	1	0	8604	Gene_ID	H. sapiens	8604	H. sapiens	SLC25A12	solute carrier family 25 member 12	GO:1902689 negative regulation of NAD metabolic process;GO:1904024 negative regulation of glucose catabolic process to lactate via pyruvate;GO:1901003 negative regulation of fermentation		Potential drug targets; Disease related genes; Predicted intracellular proteins; Transporters:Electrochemical Potential-driven transporters	Nuclear speckles (reliability']); Additional: Cytosol	Aspartic acid		(M5936)HALLMARK OXIDATIVE PHOSPHORYLATION	0	1	1	0	0	1	0	0	0	0	0	0	0	0	1	0	0	0	0	0	0
58476	TP53INP2	0	1	58476	Gene_ID	H. sapiens	58476	H. sapiens	TP53INP2	tumor protein p53 inducible nuclear protein 2	GO:0000045 autophagosome assembly;GO:1905037 autophagosome organization;GO:1903828 negative regulation of cellular protein localization		Predicted intracellular proteins				(M5935)HALLMARK FATTY ACID METABOLISM	0	0	0	0	0	0	0	0	0	0	0	0	0	0	0	0	0	0	0	0	1
1337	COX6A1	0	1	1337	Gene_ID	H. sapiens	1337	H. sapiens	COX6A1	cytochrome c oxidase subunit 6A1	GO:0006123 mitochondrial electron transport, cytochrome c to oxygen;GO:0019646 aerobic electron transport chain;GO:0009060 aerobic respiration		Disease related genes	Mitochondria (reliability'])			(M5905)HALLMARK ADIPOGENESIS; (M5936)HALLMARK OXIDATIVE PHOSPHORYLATION	0	1	0	0	0	0	0	0	0	0	1	0	0	0	0	0	0	0	0	0	1
65083	NOL6	0	1	65083	Gene_ID	H. sapiens	65083	H. sapiens	NOL6	nucleolar protein 6	GO:0006409 tRNA export from nucleus;GO:0071431 tRNA-containing ribonucleoprotein complex export from nucleus;GO:0051031 tRNA transport		Predicted intracellular proteins	Nucleoli (reliability']); Additional: Nucleoplasm				0	0	0	0	0	0	0	0	0	0	0	0	0	0	0	0	0	0	0	0	1
150147	UMODL1-AS1	0	1	150147	Gene_ID	H. sapiens	150147	H. sapiens	UMODL1-AS1	UMODL1 antisense RNA 1								0	0	0	0	0	0	0	0	0	0	0	0	0	0	0	0	0	0	0	0	1
10458	BAIAP2	0	1	10458	Gene_ID	H. sapiens	10458	H. sapiens	BAIAP2	BAR/IMD domain containing adaptor protein 2	GO:0099564 modification of synaptic structure, modulating synaptic transmission;GO:1905232 cellular response to L-glutamate;GO:1905274 regulation of modification of postsynaptic actin cytoskeleton		Predicted intracellular proteins	Cytosol;Plasma membrane (reliability'])		(M278)PID RAC1 PATHWAY; (M81)PID CDC42 PATHWAY; (M164)PID ERBB1 DOWNSTREAM PATHWAY	(M5915)HALLMARK APICAL JUNCTION; (M5939)HALLMARK P53 PATHWAY	1	0	1	1	1	0	0	0	1	0	0	0	0	0	0	1	1	0	1	0	1
521	ATP5ME	0	1	521	Gene_ID	H. sapiens	521	H. sapiens	ATP5ME	ATP synthase membrane subunit e	GO:0042776 mitochondrial ATP synthesis coupled proton transport;GO:0015985 energy coupled proton transport, down electrochemical gradient;GO:0015986 ATP synthesis coupled proton transport		Predicted intracellular proteins	Mitochondria (reliability'])	Phenethyl Isothiocyanate		(M5936)HALLMARK OXIDATIVE PHOSPHORYLATION	0	1	0	0	0	0	0	0	0	0	1	0	0	0	0	0	0	0	0	0	1
4702	NDUFA8	0	1	4702	Gene_ID	H. sapiens	4702	H. sapiens	NDUFA8	NADH:ubiquinone oxidoreductase subunit A8	GO:0006120 mitochondrial electron transport, NADH to ubiquinone;GO:0010257 NADH dehydrogenase complex assembly;GO:0032981 mitochondrial respiratory chain complex I assembly		Predicted intracellular proteins	Mitochondria (reliability'])	NADH		(M5936)HALLMARK OXIDATIVE PHOSPHORYLATION	0	1	0	0	0	0	0	0	0	0	0	0	0	0	0	0	0	0	0	0	1
8362	HIST1H4K	0	1	8362	Gene_ID	H. sapiens	8362	H. sapiens	H4C12	H4 clustered histone 12	GO:0045653 negative regulation of megakaryocyte differentiation;GO:0006335 DNA replication-dependent nucleosome assembly;GO:0034723 DNA replication-dependent nucleosome organization		Disease related genes; Predicted intracellular proteins					0	0	0	0	0	0	0	0	0	0	0	0	0	0	0	0	0	0	0	0	1
6878	TAF6	0	1	6878	Gene_ID	H. sapiens	6878	H. sapiens	TAF6	TATA-box binding protein associated factor 6	GO:0042795 snRNA transcription by RNA polymerase II;GO:0009301 snRNA transcription;GO:0016073 snRNA metabolic process		Disease related genes; Predicted intracellular proteins	Nucleoplasm (reliability']); Additional: Cytosol			(M5898)HALLMARK DNA REPAIR	0	0	0	0	0	0	0	0	0	0	0	0	0	0	0	0	0	0	0	0	1
83853	ROPN1L	0	1	83853	Gene_ID	H. sapiens	83853	H. sapiens	ROPN1L	rhophilin associated tail protein 1 like	GO:0003351 epithelial cilium movement;GO:0048240 sperm capacitation;GO:0003341 cilium movement		Predicted intracellular proteins					0	0	0	0	0	0	0	1	0	0	0	0	0	0	0	0	0	0	0	0	1
93010	B3GNT7	1	0	93010	Gene_ID	H. sapiens	93010	H. sapiens	B3GNT7	UDP-GlcNAc:betaGal beta-1,3-N-acetylglucosaminyltransferase 7	GO:0030311 poly-N-acetyllactosamine biosynthetic process;GO:0030309 poly-N-acetyllactosamine metabolic process;GO:0018146 keratan sulfate biosynthetic process		Predicted intracellular proteins					0	0	0	0	0	0	0	0	0	0	0	0	0	0	0	0	0	0	0	0	0
3913	LAMB2	1	0	3913	Gene_ID	H. sapiens	3913	H. sapiens	LAMB2	laminin subunit beta 2	GO:0072274 metanephric glomerular basement membrane development;GO:0072244 metanephric glomerular epithelium development;GO:0072248 metanephric glomerular visceral epithelial cell differentiation		Disease related genes; Predicted secreted proteins; Predicted intracellular proteins	Vesicles (reliability']); Additional: Cytosol		(M158)PID INTEGRIN4 PATHWAY; (M5887)NABA BASEMENT MEMBRANES; (M239)PID A6B1 A6B4 INTEGRIN PATHWAY		0	0	1	0	1	1	0	0	0	0	0	1	0	0	0	0	1	0	0	0	0
5126	PCSK2	0	1	5126	Gene_ID	H. sapiens	5126	H. sapiens	PCSK2	proprotein convertase subtilisin/kexin type 2	GO:0034231 islet amyloid polypeptide processing;GO:0034230 enkephalin processing;GO:0030070 insulin processing		Predicted intracellular proteins; Peptidases:Serine-type peptidases; ENZYME proteins:Hydrolases; Predicted secreted proteins; Enzymes	Vesicles (reliability'])	Insulin pork		(M5957)HALLMARK PANCREAS BETA CELLS	0	0	0	0	0	0	0	0	0	0	0	0	0	0	0	0	0	0	0	0	1
101929497	LINC02712	0	1	101929497	Gene_ID	H. sapiens	101929497	H. sapiens	LINC02712	long intergenic non-protein coding RNA 2712								0	0	0	0	0	0	0	0	0	0	0	0	0	0	0	0	0	0	0	0	1
1347	COX7A2	0	1	1347	Gene_ID	H. sapiens	1347	H. sapiens	COX7A2	cytochrome c oxidase subunit 7A2	GO:0097250 mitochondrial respiratory chain supercomplex assembly;GO:0002082 regulation of oxidative phosphorylation;GO:1903578 regulation of ATP metabolic process		Predicted intracellular proteins				(M5936)HALLMARK OXIDATIVE PHOSPHORYLATION	0	1	0	0	0	0	0	0	0	0	1	0	0	0	0	0	0	0	0	0	1
133923	ZNF474	0	1	133923	Gene_ID	H. sapiens	133923	H. sapiens	ZNF474	zinc finger protein 474			Predicted intracellular proteins					0	0	0	0	0	0	0	0	0	0	0	0	0	0	0	0	0	0	0	0	1
122402	TDRD9	0	1	122402	Gene_ID	H. sapiens	122402	H. sapiens	TDRD9	tudor domain containing 9	GO:0034587 piRNA metabolic process;GO:0043046 DNA methylation involved in gamete generation;GO:0007141 male meiosis I		Predicted intracellular proteins; Disease related genes; ENZYME proteins:Hydrolases; Enzymes; Potential drug targets					0	0	0	0	0	0	0	0	0	0	0	0	0	0	0	0	0	0	0	0	1
79856	SNX22	1	0	79856	Gene_ID	H. sapiens	79856	H. sapiens	SNX22	sorting nexin 22	GO:0015031 protein transport;GO:0015833 peptide transport;GO:0042886 amide transport		Predicted intracellular proteins	Nucleoplasm;Vesicles (reliability'])				0	0	0	0	0	0	0	0	0	0	0	0	0	0	0	0	0	0	0	0	0
7096	TLR1	0	1	7096	Gene_ID	H. sapiens	7096	H. sapiens	TLR1	toll like receptor 1	GO:0034130 toll-like receptor 1 signaling pathway;GO:0042495 detection of triacyl bacterial lipopeptide;GO:0071725 response to triacyl bacterial lipopeptide		CD markers; Predicted intracellular proteins			(M264)PID TOLL ENDOGENOUS PATHWAY	(M5932)HALLMARK INFLAMMATORY RESPONSE; (M5950)HALLMARK ALLOGRAFT REJECTION	0	0	0	0	0	0	1	0	0	0	0	1	1	0	0	1	0	0	0	0	1
862	RUNX1T1	0	1	862	Gene_ID	H. sapiens	862	H. sapiens	RUNX1T1	RUNX1 partner transcriptional co-repressor 1	GO:0045599 negative regulation of fat cell differentiation;GO:0045598 regulation of fat cell differentiation;GO:0045444 fat cell differentiation		Predicted intracellular proteins; Disease related genes; Cancer-related genes	Nucleoplasm (reliability'])				0	0	0	0	0	0	0	0	0	0	0	0	0	0	0	0	0	0	0	0	1
23400	ATP13A2	0	1	23400	Gene_ID	H. sapiens	23400	H. sapiens	ATP13A2	ATPase cation transporting 13A2	GO:0016243 regulation of autophagosome size;GO:1903710 spermine transmembrane transport;GO:0018217 peptidyl-aspartic acid phosphorylation		Potential drug targets; Disease related genes; Predicted intracellular proteins; Transporters:Primary Active Transporters					0	1	0	0	0	0	0	0	1	0	0	0	1	0	1	0	0	0	1	0	1
25824	PRDX5	0	1	25824	Gene_ID	H. sapiens	25824	H. sapiens	PRDX5	peroxiredoxin 5	GO:0016480 negative regulation of transcription by RNA polymerase III;GO:0006359 regulation of transcription by RNA polymerase III;GO:0042744 hydrogen peroxide catabolic process		ENZYME proteins:Oxidoreductases; Predicted intracellular proteins; Enzymes; FDA approved drug targets:Small molecule drugs	Mitochondria (reliability'])	Auranofin; Diminazene		(M5949)HALLMARK PEROXISOME; (M5948)HALLMARK BILE ACID METABOLISM; (M5891)HALLMARK HYPOXIA	0	0	0	0	0	0	0	0	0	0	0	0	0	0	0	0	0	0	0	0	1
217	ALDH2	1	0	217	Gene_ID	H. sapiens	217	H. sapiens	ALDH2	aldehyde dehydrogenase 2 family member	GO:0006069 ethanol oxidation;GO:0006068 ethanol catabolic process;GO:0034310 primary alcohol catabolic process		ENZYME proteins:Oxidoreductases; Predicted intracellular proteins; Enzymes; FDA approved drug targets:Small molecule drugs		NADH; Guanidine; Disulfiram; Daidzin; Crotonaldehyde		(M5905)HALLMARK ADIPOGENESIS; (M5934)HALLMARK XENOBIOTIC METABOLISM	0	1	0	0	0	0	0	0	0	0	0	0	0	0	0	0	0	0	0	1	0
2562	GABRB3	0	1	2562	Gene_ID	H. sapiens	2562	H. sapiens	GABRB3	gamma-aminobutyric acid type A receptor subunit beta3	GO:0071420 cellular response to histamine;GO:0034776 response to histamine;GO:1904862 inhibitory synapse assembly		FDA approved drug targets:Small molecule drugs; Disease related genes; Transporters:Transporter channels and pores		Lindane; Piperazine; Ivermectin; Propofol; Ethanol; Fludiazepam; Fospropofol; Muscimol			1	1	0	0	1	0	0	0	0	0	0	0	0	0	0	0	1	0	0	1	1
55803	ADAP2	0	1	55803	Gene_ID	H. sapiens	55803	H. sapiens	ADAP2	ArfGAP with dual PH domains 2	GO:0048017 inositol lipid-mediated signaling;GO:0043547 positive regulation of GTPase activity;GO:0043087 regulation of GTPase activity		Predicted intracellular proteins					0	0	0	0	0	0	0	0	0	0	0	0	0	0	0	0	0	0	0	0	1
154790	CLEC2L	1	0	154790	Gene_ID	H. sapiens	154790	H. sapiens	CLEC2L	C-type lectin domain family 2 member L			Predicted intracellular proteins			(M5880)NABA ECM AFFILIATED; (M5885)NABA MATRISOME ASSOCIATED; (M5889)NABA MATRISOME		0	0	0	0	0	0	0	0	0	0	0	0	0	0	0	0	0	0	0	0	0
56126	PCDHB10	0	1	56126	Gene_ID	H. sapiens	56126	H. sapiens	PCDHB10	protocadherin beta 10	GO:0016339 calcium-dependent cell-cell adhesion via plasma membrane cell adhesion molecules;GO:0007156 homophilic cell adhesion via plasma membrane adhesion molecules;GO:0007416 synapse assembly							1	0	0	0	1	0	0	0	0	0	0	0	0	0	0	0	0	0	0	0	1
64834	ELOVL1	0	1	64834	Gene_ID	H. sapiens	64834	H. sapiens	ELOVL1	ELOVL fatty acid elongase 1	GO:0019367 fatty acid elongation, saturated fatty acid;GO:0019368 fatty acid elongation, unsaturated fatty acid;GO:0034625 fatty acid elongation, monounsaturated fatty acid		ENZYME proteins:Transferases; Enzymes	Endoplasmic reticulum (reliability'])				0	1	0	0	0	0	0	0	0	0	0	0	0	0	0	0	0	0	0	0	1
133686	NADK2	1	0	133686	Gene_ID	H. sapiens	133686	H. sapiens	NADK2	NAD kinase 2, mitochondrial	GO:0006741 NADP biosynthetic process;GO:0006739 NADP metabolic process;GO:0019674 NAD metabolic process		Predicted intracellular proteins; Disease related genes; Enzymes; Potential drug targets; ENZYME proteins:Transferases					0	0	0	0	0	0	0	0	0	0	0	0	0	0	0	0	0	0	0	0	0
1770	DNAH9	0	1	1770	Gene_ID	H. sapiens	1770	H. sapiens	DNAH9	dynein axonemal heavy chain 9	GO:0003341 cilium movement;GO:0007018 microtubule-based movement;GO:0007017 microtubule-based process		Predicted intracellular proteins					0	1	0	0	0	0	0	1	0	0	0	0	0	0	0	0	0	0	0	0	1
120	ADD3	1	0	120	Gene_ID	H. sapiens	120	H. sapiens	ADD3	adducin 3	GO:0051016 barbed-end actin filament capping;GO:0051693 actin filament capping;GO:0030835 negative regulation of actin filament depolymerization		Disease related genes; Predicted intracellular proteins	Plasma membrane (reliability'])			(M5942)HALLMARK UV RESPONSE DN; (M5906)HALLMARK ESTROGEN RESPONSE EARLY; (M5907)HALLMARK ESTROGEN RESPONSE LATE	0	0	0	0	0	0	0	0	0	0	0	0	0	0	0	0	0	0	1	0	0
100507421	TMEM178B	0	1	100507421	Gene_ID	H. sapiens	100507421	H. sapiens	TMEM178B	transmembrane protein 178B				Vesicles (reliability']); Additional: Nucleoli				0	0	0	0	0	0	0	0	0	0	0	0	0	0	0	0	0	0	0	0	1
8270	LAGE3	0	1	8270	Gene_ID	H. sapiens	8270	H. sapiens	LAGE3	L antigen family member 3	GO:0070525 tRNA threonylcarbamoyladenosine metabolic process;GO:0008033 tRNA processing;GO:0006399 tRNA metabolic process		Disease related genes; Predicted intracellular proteins	Nucleoplasm (reliability']); Additional: Nuclear bodies				0	0	0	0	0	0	0	0	0	0	0	0	0	0	0	0	0	0	0	0	1
10440	TIMM17A	0	1	10440	Gene_ID	H. sapiens	10440	H. sapiens	TIMM17A	translocase of inner mitochondrial membrane 17A	GO:0030150 protein import into mitochondrial matrix;GO:0010954 positive regulation of protein processing;GO:1903319 positive regulation of protein maturation		Cancer-related genes:Mutated cancer genes	Mitochondria;Nucleoplasm (reliability'])			(M5936)HALLMARK OXIDATIVE PHOSPHORYLATION	0	1	0	0	0	0	0	0	0	0	0	0	0	0	0	0	0	0	0	0	1
150356	CHADL	0	1	150356	Gene_ID	H. sapiens	150356	H. sapiens	CHADL	chondroadherin like	GO:1904027 negative regulation of collagen fibril organization;GO:1904026 regulation of collagen fibril organization;GO:1903054 negative regulation of extracellular matrix organization		Predicted secreted proteins; Predicted intracellular proteins			(M5882)NABA PROTEOGLYCANS; (M5884)NABA CORE MATRISOME; (M5889)NABA MATRISOME		0	0	0	0	0	0	0	0	0	0	0	0	0	0	0	0	0	0	1	0	1
136288	C7orf57	0	1	136288	Gene_ID	H. sapiens	136288	H. sapiens	C7orf57	chromosome 7 open reading frame 57			Predicted intracellular proteins					0	0	0	0	0	0	0	0	0	0	0	0	0	0	0	0	0	0	0	0	1
138046	RALYL	0	1	138046	Gene_ID	H. sapiens	138046	H. sapiens	RALYL	RALY RNA binding protein like			Predicted intracellular proteins	Nucleoplasm (reliability'])				0	0	0	0	0	0	0	0	0	0	0	0	0	0	0	0	0	0	0	0	1
54998	AURKAIP1	0	1	54998	Gene_ID	H. sapiens	54998	H. sapiens	AURKAIP1	aurora kinase A interacting protein 1	GO:0045839 negative regulation of mitotic nuclear division;GO:0051784 negative regulation of nuclear division;GO:0070125 mitochondrial translational elongation		Ribosomal proteins; Predicted intracellular proteins	Mitochondria;Nucleoplasm (reliability'])		(M242)PID AURORA A PATHWAY		0	0	0	0	0	0	0	0	0	0	0	0	0	0	0	0	0	0	0	0	1
3383	ICAM1	0	1	3383	Gene_ID	H. sapiens	3383	H. sapiens	ICAM1	intercellular adhesion molecule 1	GO:0010477 response to sulfur dioxide;GO:0046813 receptor-mediated virion attachment to host cell;GO:0097368 establishment of Sertoli cell barrier		CD markers; Predicted intracellular proteins; FDA approved drug targets:Small molecule drugs; Cancer-related genes:Candidate cancer biomarkers; Candidate cardiovascular disease genes	Cytosol;Plasma membrane (reliability'])	Natalizumab; Hyaluronic acid; Nafamostat	(M169)PID INTEGRIN2 PATHWAY; (M159)PID AMB2 NEUTROPHILS PATHWAY; (M99)PID TXA2PATHWAY	(M5941)HALLMARK UV RESPONSE UP; (M5890)HALLMARK TNFA SIGNALING VIA NFKB; (M5913)HALLMARK INTERFERON GAMMA RESPONSE	0	0	1	0	0	0	1	1	0	0	0	1	0	1	1	0	0	1	1	0	1
100287639	MTHFD2P1	0	1	100287639	Gene_ID	H. sapiens	100287639	H. sapiens	MTHFD2P1	methylenetetrahydrofolate dehydrogenase (NADP+ dependent) 2, methenyltetrahydrofolate cyclohydrolase pseudogene 1								0	0	0	0	0	0	0	0	0	0	0	0	0	0	0	0	0	0	0	0	1
275	AMT	0	1	275	Gene_ID	H. sapiens	275	H. sapiens	AMT	aminomethyltransferase	GO:0006546 glycine catabolic process;GO:0019464 glycine decarboxylation via glycine cleavage system;GO:0009071 serine family amino acid catabolic process		Predicted intracellular proteins; Disease related genes; Enzymes; Potential drug targets; ENZYME proteins:Transferases	Mitochondria (reliability']); Additional: Nucleoplasm	Tetrahydrofolic acid; NADH; 5-methyltetrahydrofolic acid			0	0	0	0	0	0	0	0	0	0	0	0	0	0	1	0	0	0	0	0	1
1345	COX6C	0	1	1345	Gene_ID	H. sapiens	1345	H. sapiens	COX6C	cytochrome c oxidase subunit 6C	GO:0006123 mitochondrial electron transport, cytochrome c to oxygen;GO:0019646 aerobic electron transport chain;GO:0009060 aerobic respiration			Mitochondria (reliability'])	Cholic Acid; N-Formylmethionine		(M5907)HALLMARK ESTROGEN RESPONSE LATE; (M5936)HALLMARK OXIDATIVE PHOSPHORYLATION	0	1	0	0	0	0	0	0	0	0	1	0	0	0	0	0	0	0	0	0	1
118427	OLFM3	0	1	118427	Gene_ID	H. sapiens	118427	H. sapiens	OLFM3	olfactomedin 3	GO:0042462 eye photoreceptor cell development;GO:0001754 eye photoreceptor cell differentiation;GO:0042461 photoreceptor cell development		Predicted secreted proteins; Predicted intracellular proteins	Vesicles (reliability'])				0	0	0	0	0	0	0	0	0	0	0	0	0	0	0	0	0	0	0	0	1
55651	NHP2	0	1	55651	Gene_ID	H. sapiens	55651	H. sapiens	NHP2	NHP2 ribonucleoprotein	GO:0031120 snRNA pseudouridine synthesis;GO:0040031 snRNA modification;GO:0031118 rRNA pseudouridine synthesis		Ribosomal proteins; Disease related genes; Predicted intracellular proteins	Nucleoplasm (reliability']); Additional: Cytosol			(M5922)HALLMARK UNFOLDED PROTEIN RESPONSE; (M5926)HALLMARK MYC TARGETS V1	0	0	0	0	0	0	0	0	0	0	0	0	0	0	0	0	0	0	0	0	1
54209	TREM2	0	1	54209	Gene_ID	H. sapiens	54209	H. sapiens	TREM2	triggering receptor expressed on myeloid cells 2	GO:0070392 detection of lipoteichoic acid;GO:0038118 C-C chemokine receptor CCR7 signaling pathway;GO:1903080 regulation of C-C chemokine receptor CCR7 signaling pathway		Disease related genes; Predicted intracellular proteins					0	1	1	1	1	1	1	0	1	0	1	1	1	1	0	1	0	1	1	0	1
103910	MYL12B	0	1	103910	Gene_ID	H. sapiens	103910	H. sapiens	MYL12B	myosin light chain 12B	GO:0008360 regulation of cell shape;GO:0006936 muscle contraction;GO:0003012 muscle system process		Predicted intracellular proteins	Nucleoli fibrillar center;Nucleoplasm (reliability'])			(M5915)HALLMARK APICAL JUNCTION	0	0	1	0	0	0	0	0	0	0	0	0	0	0	0	0	0	0	0	0	1
64084	CLSTN2	0	1	64084	Gene_ID	H. sapiens	64084	H. sapiens	CLSTN2	calsyntenin 2	GO:0051965 positive regulation of synapse assembly;GO:0051963 regulation of synapse assembly;GO:0007156 homophilic cell adhesion via plasma membrane adhesion molecules			Vesicles (reliability']); Additional: Cytokinetic bridge				1	0	1	0	1	0	0	0	0	0	0	0	0	0	0	0	0	0	1	0	1
51642	MRPL48	0	1	51642	Gene_ID	H. sapiens	51642	H. sapiens	MRPL48	mitochondrial ribosomal protein L48	GO:0070125 mitochondrial translational elongation;GO:0070126 mitochondrial translational termination;GO:0006415 translational termination		Ribosomal proteins; Predicted intracellular proteins					0	0	0	0	0	0	0	0	0	0	0	0	0	0	0	0	0	0	0	0	1
93611	FBXO44	1	0	93611	Gene_ID	H. sapiens	93611	H. sapiens	FBXO44	F-box protein 44	GO:0006516 glycoprotein catabolic process;GO:0030433 ubiquitin-dependent ERAD pathway;GO:0031146 SCF-dependent proteasomal ubiquitin-dependent protein catabolic process		Predicted intracellular proteins	Nucleoplasm (reliability'])				0	0	0	0	0	0	0	0	0	0	0	1	0	0	0	0	0	0	0	0	0
4099	MAG	0	1	4099	Gene_ID	H. sapiens	4099	H. sapiens	MAG	myelin associated glycoprotein	GO:0048711 positive regulation of astrocyte differentiation;GO:0031643 positive regulation of myelination;GO:0022010 central nervous system myelination		Disease related genes; Predicted intracellular proteins			(M153)PID P75 NTR PATHWAY		0	0	1	0	0	1	0	0	0	0	0	0	0	0	0	0	0	0	1	0	1
22986	SORCS3	0	1	22986	Gene_ID	H. sapiens	22986	H. sapiens	SORCS3	sortilin related VPS10 domain containing receptor 3	GO:1900452 regulation of long-term synaptic depression;GO:0060292 long-term synaptic depression;GO:0050805 negative regulation of synaptic transmission		Predicted intracellular proteins					1	0	0	0	0	0	0	0	0	1	0	0	0	0	0	0	0	0	0	0	1
121456	SLC9A7P1	0	1	121456	Gene_ID	H. sapiens	121456	H. sapiens	SLC9A7P1	solute carrier family 9 member 7 pseudogene 1								0	0	0	0	0	0	0	0	0	0	0	0	0	0	0	0	0	0	0	0	1
7419	VDAC3	0	1	7419	Gene_ID	H. sapiens	7419	H. sapiens	VDAC3	voltage dependent anion channel 3	GO:0015853 adenine transport;GO:0006863 purine nucleobase transport;GO:0007270 neuron-neuron synaptic transmission		Predicted intracellular proteins	Mitochondria (reliability'])	Aluminium monostearate; PRLX 93936		(M5951)HALLMARK SPERMATOGENESIS; (M5926)HALLMARK MYC TARGETS V1; (M5936)HALLMARK OXIDATIVE PHOSPHORYLATION	1	1	1	0	0	0	0	1	0	1	0	0	0	0	0	0	0	0	0	0	1
64137	ABCG4	0	1	64137	Gene_ID	H. sapiens	64137	H. sapiens	ABCG4	ATP binding cassette subfamily G member 4	GO:0033344 cholesterol efflux;GO:1990823 response to leukemia inhibitory factor;GO:1990830 cellular response to leukemia inhibitory factor		Predicted intracellular proteins; Transporters:Primary Active Transporters				(M5948)HALLMARK BILE ACID METABOLISM; (M5956)HALLMARK KRAS SIGNALING DN	0	0	0	0	0	0	0	0	0	0	0	0	0	0	0	0	0	0	0	0	1
202151	RANBP3L	0	1	202151	Gene_ID	H. sapiens	202151	H. sapiens	RANBP3L	RAN binding protein 3 like	GO:1901706 mesenchymal cell differentiation involved in bone development;GO:0045663 positive regulation of myoblast differentiation;GO:0045668 negative regulation of osteoblast differentiation		Predicted intracellular proteins	Nucleoplasm (reliability'])				0	0	0	0	0	0	0	0	0	0	0	0	0	0	0	0	0	0	0	0	1
51361	HOOK1	0	1	51361	Gene_ID	H. sapiens	51361	H. sapiens	HOOK1	hook microtubule tethering protein 1	GO:1905198 manchette assembly;GO:0045022 early endosome to late endosome transport;GO:0098927 vesicle-mediated transport between endosomal compartments		Predicted intracellular proteins					0	0	0	0	0	0	0	0	0	0	0	0	0	0	0	0	0	0	1	0	1
114928	GPRASP2	0	1	114928	Gene_ID	H. sapiens	114928	H. sapiens	GPRASP2	G protein-coupled receptor associated sorting protein 2			Predicted intracellular proteins	Cytosol (reliability']); Additional: Nucleoplasm				0	0	0	0	0	0	0	0	0	0	0	0	0	0	0	0	0	0	0	0	1
829	CAPZA1	1	0	829	Gene_ID	H. sapiens	829	H. sapiens	CAPZA1	capping actin protein of muscle Z-line subunit alpha 1	GO:0051016 barbed-end actin filament capping;GO:0051693 actin filament capping;GO:0030835 negative regulation of actin filament depolymerization		Predicted intracellular proteins					0	0	0	0	0	0	0	0	0	0	0	1	0	0	0	0	0	0	1	0	0
10476	ATP5PD	0	1	10476	Gene_ID	H. sapiens	10476	H. sapiens	ATP5PD	ATP synthase peripheral stalk subunit d	GO:0042776 mitochondrial ATP synthesis coupled proton transport;GO:0015985 energy coupled proton transport, down electrochemical gradient;GO:0015986 ATP synthesis coupled proton transport		Predicted intracellular proteins	Mitochondria (reliability'])			(M5936)HALLMARK OXIDATIVE PHOSPHORYLATION	0	1	0	0	0	0	0	0	0	0	1	0	0	0	0	0	0	0	0	0	1
131034	CPNE4	0	1	131034	Gene_ID	H. sapiens	131034	H. sapiens	CPNE4	copine 4	GO:0071277 cellular response to calcium ion;GO:0051592 response to calcium ion;GO:0071248 cellular response to metal ion		Predicted intracellular proteins	Cytosol;Nucleoplasm (reliability'])				0	0	0	0	0	0	0	0	0	0	0	0	0	0	0	0	0	0	0	0	1
55374	TMCO6	0	1	55374	Gene_ID	H. sapiens	55374	H. sapiens	TMCO6	transmembrane and coiled-coil domains 6	GO:0006606 protein import into nucleus;GO:0051170 import into nucleus;GO:0017038 protein import		Predicted intracellular proteins	Mitochondria (reliability']); Additional: Nucleoplasm				0	0	0	0	0	0	0	0	0	0	0	0	0	0	0	0	0	0	0	0	1
150365	MEI1	0	1	150365	Gene_ID	H. sapiens	150365	H. sapiens	MEI1	meiotic double-stranded break formation protein 1	GO:0045141 meiotic telomere clustering;GO:0034397 telomere localization;GO:0090220 chromosome localization to nuclear envelope involved in homologous chromosome segregation		Predicted secreted proteins; Predicted intracellular proteins					0	0	0	0	0	0	0	0	0	0	0	0	0	0	1	0	0	0	0	0	1
57586	SYT13	0	1	57586	Gene_ID	H. sapiens	57586	H. sapiens	SYT13	synaptotagmin 13	GO:0014046 dopamine secretion;GO:0014059 regulation of dopamine secretion;GO:0015872 dopamine transport		Predicted intracellular proteins	Vesicles (reliability'])			(M5957)HALLMARK PANCREAS BETA CELLS	0	0	0	0	0	0	1	0	1	0	0	0	1	1	1	0	0	0	0	0	1
150538	SATB2-AS1	0	1	150538	Gene_ID	H. sapiens	150538	H. sapiens	SATB2-AS1	SATB2 antisense RNA 1								0	0	0	0	0	0	0	0	0	0	0	0	0	0	0	0	0	0	0	0	1
348980	HCN1	0	1	348980	Gene_ID	H. sapiens	348980	H. sapiens	HCN1	hyperpolarization activated cyclic nucleotide gated potassium channel 1	GO:0042670 retinal cone cell differentiation;GO:0046549 retinal cone cell development;GO:0045176 apical protein localization		Potential drug targets; Disease related genes; Voltage-gated ion channels:Cyclic Nucleotide-Regulated Channels					0	0	0	0	0	0	0	0	0	0	1	0	0	1	0	0	0	0	0	1	1
4697	NDUFA4	0	1	4697	Gene_ID	H. sapiens	4697	H. sapiens	NDUFA4	NDUFA4 mitochondrial complex associated	GO:0006123 mitochondrial electron transport, cytochrome c to oxygen;GO:0019646 aerobic electron transport chain;GO:0006120 mitochondrial electron transport, NADH to ubiquinone		Disease related genes	Mitochondria (reliability'])	NADH		(M5936)HALLMARK OXIDATIVE PHOSPHORYLATION	0	1	0	0	0	0	0	0	0	0	1	0	0	0	0	0	0	0	0	0	1
3566	IL4R	0	1	3566	Gene_ID	H. sapiens	3566	H. sapiens	IL4R	interleukin 4 receptor	GO:0045626 negative regulation of T-helper 1 cell differentiation;GO:1990834 response to odorant;GO:0045630 positive regulation of T-helper 2 cell differentiation		CD markers; Predicted intracellular proteins; FDA approved drug targets:Biotech drugs; Cancer-related genes:Candidate cancer biomarkers; Predicted secreted proteins	Plasma membrane (reliability']); Additional: Centriolar satellite;Nucleoplasm	AER001; Dupilumab	(M1718)SIG IL4RECEPTOR IN B LYPHOCYTES; (M28)PID IL4 2PATHWAY; (M19)PID P73PATHWAY	(M5897)HALLMARK IL6 JAK STAT3 SIGNALING; (M5911)HALLMARK INTERFERON ALPHA RESPONSE; (M5947)HALLMARK IL2 STAT5 SIGNALING	0	0	0	0	0	0	1	0	1	0	0	0	1	0	1	0	0	0	0	0	1
3112	HLA-DOB	1	0	3112	Gene_ID	H. sapiens	3112	H. sapiens	HLA-DOB	major histocompatibility complex, class II, DO beta	GO:0002587 negative regulation of antigen processing and presentation of peptide antigen via MHC class II;GO:0002581 negative regulation of antigen processing and presentation of peptide or polysaccharide antigen via MHC class II;GO:0002584 negative regulation of antigen processing and presentation of peptide antigen		Predicted intracellular proteins				(M5950)HALLMARK ALLOGRAFT REJECTION	0	0	0	0	0	0	0	0	0	0	0	1	0	0	0	0	0	0	0	0	0
280636	SELENOH	0	1	280636	Gene_ID	H. sapiens	280636	H. sapiens	SELENOH	selenoprotein H			Predicted intracellular proteins	Nucleoli;Nucleoplasm (reliability'])				0	0	0	0	0	0	0	0	0	0	0	0	0	0	0	0	0	0	0	0	1
9758	FRMPD4	0	1	9758	Gene_ID	H. sapiens	9758	H. sapiens	FRMPD4	FERM and PDZ domain containing 4	GO:0051835 positive regulation of synapse structural plasticity;GO:0051823 regulation of synapse structural plasticity;GO:0098974 postsynaptic actin cytoskeleton organization		Disease related genes; Predicted intracellular proteins					0	0	0	0	1	0	0	0	0	0	0	0	0	0	0	0	0	0	1	0	1
127795	C1orf87	0	1	127795	Gene_ID	H. sapiens	127795	H. sapiens	C1orf87	chromosome 1 open reading frame 87			Predicted intracellular proteins					0	0	0	0	0	0	0	0	0	0	0	0	0	0	0	0	0	0	0	0	1
1938	EEF2	0	1	1938	Gene_ID	H. sapiens	1938	H. sapiens	EEF2	eukaryotic translation elongation factor 2	GO:0051593 response to folic acid;GO:1990416 cellular response to brain-derived neurotrophic factor stimulus;GO:2000767 positive regulation of cytoplasmic translation		Cancer-related genes:Candidate cancer biomarkers; Disease related genes; Predicted intracellular proteins	Cytosol;Plasma membrane (reliability'])	Adenosine-5-Diphosphoribose; Diphthamide; Guanosine-5'-Diphosphate; N~2~,N~2~-DIMETHYL-N~1~-(6-OXO-5,6-DIHYDROPHENANTHRIDIN-2-YL)GLYCINAMIDE; Esketamine; Moxetumomab Pasudotox	(M121)PID MTOR 4PATHWAY	(M5922)HALLMARK UNFOLDED PROTEIN RESPONSE	0	0	0	0	0	1	1	0	0	0	0	0	0	0	0	0	1	0	0	0	1
150678	COPS9	0	1	150678	Gene_ID	H. sapiens	150678	H. sapiens	COPS9	COP9 signalosome subunit 9	GO:2000435 negative regulation of protein neddylation;GO:2000434 regulation of protein neddylation;GO:0045116 protein neddylation		Predicted intracellular proteins	Cytosol;Nucleoplasm (reliability'])				0	0	0	0	0	0	0	0	0	0	0	0	0	0	0	0	0	0	0	0	1
9770	RASSF2	0	1	9770	Gene_ID	H. sapiens	9770	H. sapiens	RASSF2	Ras association domain family member 2	GO:0038167 epidermal growth factor receptor signaling pathway via positive regulation of NF-kappaB transcription factor activity;GO:0038168 epidermal growth factor receptor signaling pathway via I-kappaB kinase/NF-kappaB cascade;GO:0031954 positive regulation of protein autophosphorylation		Predicted intracellular proteins	Nucleoplasm (reliability']); Additional: Cytosol;Golgi apparatus;Plasma membrane				0	0	0	0	0	0	0	0	0	0	0	0	0	0	0	0	1	1	0	0	1
11006	LILRB4	0	1	11006	Gene_ID	H. sapiens	11006	H. sapiens	LILRB4	leukocyte immunoglobulin like receptor B4	GO:0045591 positive regulation of regulatory T cell differentiation;GO:1902894 negative regulation of pri-miRNA transcription by RNA polymerase II;GO:0050860 negative regulation of T cell receptor signaling pathway		CD markers; Predicted intracellular proteins					0	0	0	0	0	0	0	0	0	0	0	1	0	0	0	1	0	0	0	0	1
6327	SCN2B	0	1	6327	Gene_ID	H. sapiens	6327	H. sapiens	SCN2B	sodium voltage-gated channel beta subunit 2	GO:0046684 response to pyrethroid;GO:0060371 regulation of atrial cardiac muscle cell membrane depolarization;GO:0017085 response to insecticide		FDA approved drug targets:Small molecule drugs; Transporters:Accessory Factors Involved in Transport; Disease related genes		Zonisamide			1	0	0	0	0	0	0	0	0	0	1	0	0	1	0	0	0	0	0	0	1
57539	WDR35	0	1	57539	Gene_ID	H. sapiens	57539	H. sapiens	WDR35	WD repeat domain 35	GO:1901555 response to paclitaxel;GO:1905705 cellular response to paclitaxel;GO:0035721 intraciliary retrograde transport		Disease related genes; Predicted intracellular proteins					0	1	0	0	0	0	0	1	0	0	0	0	0	0	1	0	0	0	1	0	1
3991	LIPE	0	1	3991	Gene_ID	H. sapiens	3991	H. sapiens	LIPE	lipase E, hormone sensitive type	GO:0046340 diacylglycerol catabolic process;GO:0042758 long-chain fatty acid catabolic process;GO:0046485 ether lipid metabolic process		Predicted intracellular proteins; Disease related genes; ENZYME proteins:Hydrolases; Enzymes; Potential drug targets	Cytosol (reliability'])			(M5948)HALLMARK BILE ACID METABOLISM; (M5905)HALLMARK ADIPOGENESIS	0	1	0	0	0	0	0	0	0	0	0	0	0	0	0	0	0	0	0	0	1
8672	EIF4G3	0	1	8672	Gene_ID	H. sapiens	8672	H. sapiens	EIF4G3	eukaryotic translation initiation factor 4 gamma 3	GO:0006446 regulation of translational initiation;GO:0010507 negative regulation of autophagy;GO:0006413 translational initiation		Predicted intracellular proteins	Cytosol (reliability'])			(M5950)HALLMARK ALLOGRAFT REJECTION	0	0	0	0	0	0	0	0	0	0	0	0	0	0	0	0	0	0	0	0	1
79641	ROGDI	0	1	79641	Gene_ID	H. sapiens	79641	H. sapiens	ROGDI	rogdi atypical leucine zipper	GO:0007035 vacuolar acidification;GO:0051452 intracellular pH reduction;GO:0045851 pH reduction		Disease related genes; Predicted intracellular proteins					0	0	0	1	0	0	0	0	0	0	0	0	0	0	0	0	0	0	0	0	1
4522	MTHFD1	0	1	4522	Gene_ID	H. sapiens	4522	H. sapiens	MTHFD1	methylenetetrahydrofolate dehydrogenase, cyclohydrolase and formyltetrahydrofolate synthetase 1	GO:0000105 histidine biosynthetic process;GO:0009257 10-formyltetrahydrofolate biosynthetic process;GO:0009073 aromatic amino acid family biosynthetic process		ENZYME proteins:Oxidoreductases; Predicted intracellular proteins; Disease related genes; ENZYME proteins:Ligase; ENZYME proteins:Hydrolases; Enzymes; Potential drug targets	Cytosol (reliability'])	Tetrahydrofolic acid; NADH; LY374571; Nicotinamide adenine dinucleotide phosphate; LY249543		(M5934)HALLMARK XENOBIOTIC METABOLISM	0	1	0	0	0	0	0	0	0	0	0	0	0	0	0	0	0	0	0	0	1
2353	FOS	0	1	2353	Gene_ID	H. sapiens	2353	H. sapiens	FOS	Fos proto-oncogene, AP-1 transcription factor subunit	GO:0001661 conditioned taste aversion;GO:0009629 response to gravity;GO:0035994 response to muscle stretch		Transcription factors:Basic domains; Cancer-related genes:Candidate cancer biomarkers; Predicted intracellular proteins	Nucleoplasm (reliability'])	Nadroparin	(M134)PID TCR RAS PATHWAY; (M206)PID PDGFRA PATHWAY; (M17200)SA B CELL RECEPTOR COMPLEXES	(M5941)HALLMARK UV RESPONSE UP; (M5890)HALLMARK TNFA SIGNALING VIA NFKB; (M5891)HALLMARK HYPOXIA	0	0	0	0	0	0	0	0	0	1	0	0	0	0	0	1	1	0	0	0	1
2253	FGF8	0	1	2253	Gene_ID	H. sapiens	2253	H. sapiens	FGF8	fibroblast growth factor 8	GO:0060128 corticotropin hormone secreting cell differentiation;GO:0090133 mesendoderm migration;GO:0090134 cell migration involved in mesendoderm migration		Predicted intracellular proteins; Disease related genes; Cancer-related genes:Candidate cancer biomarkers; Predicted secreted proteins; RAS pathway related proteins			(M276)PID FGF PATHWAY; (M5883)NABA SECRETED FACTORS; (M5885)NABA MATRISOME ASSOCIATED		0	0	1	1	0	0	0	0	0	0	0	0	0	0	0	0	1	1	1	0	1
158067	AK8	0	1	158067	Gene_ID	H. sapiens	158067	H. sapiens	AK8	adenylate kinase 8	GO:0046940 nucleoside monophosphate phosphorylation;GO:0015949 nucleobase-containing small molecule interconversion;GO:0021591 ventricular system development		ENZYME proteins:Transferases; Predicted intracellular proteins; Enzymes		Bis(Adenosine)-5'-Pentaphosphate			0	1	0	1	0	0	0	0	0	0	0	0	0	0	0	0	0	0	0	0	1
151835	CPNE9	0	1	151835	Gene_ID	H. sapiens	151835	H. sapiens	CPNE9	copine family member 9	GO:1903861 positive regulation of dendrite extension;GO:1903859 regulation of dendrite extension;GO:0097484 dendrite extension		Predicted intracellular proteins					0	0	1	0	0	0	0	0	0	0	0	0	0	0	0	0	0	0	0	0	1
6857	SYT1	0	1	6857	Gene_ID	H. sapiens	6857	H. sapiens	SYT1	synaptotagmin 1	GO:0071911 synchronous neurotransmitter secretion;GO:0098746 fast, calcium ion-dependent exocytosis of neurotransmitter;GO:1903235 positive regulation of calcium ion-dependent exocytosis of neurotransmitter		Potential drug targets; Disease related genes; Predicted intracellular proteins; Transporters:Transporter channels and pores			(M12705)SIG CD40PATHWAYMAP		1	0	1	1	0	0	1	0	1	0	0	0	1	1	1	0	0	0	1	1	1
4883	NPR3	0	1	4883	Gene_ID	H. sapiens	4883	H. sapiens	NPR3	natriuretic peptide receptor 3	GO:0002158 osteoclast proliferation;GO:0030157 pancreatic juice secretion;GO:0035810 positive regulation of urine volume		Predicted intracellular proteins	Cytosol (reliability'])	Nesiritide			0	0	0	0	0	0	0	0	0	0	0	0	0	0	0	0	0	0	0	0	1
7374	UNG	0	1	7374	Gene_ID	H. sapiens	7374	H. sapiens	UNG	uracil DNA glycosylase	GO:0097510 base-excision repair, AP site formation via deaminated base removal;GO:0045008 depyrimidination;GO:0006285 base-excision repair, AP site formation		Predicted intracellular proteins; Disease related genes; ENZYME proteins:Hydrolases; Enzymes; Potential drug targets	Cytosol (reliability'])	4-[(1E,7E)-8-(2,6-DIOXO-1,2,3,6-TETRAHYDROPYRIMIDIN-4-YL)-3,6-DIOXA-2,7-DIAZAOCTA-1,7-DIEN-1-YL]BENZOIC ACID; 1-(2-DEOXY-5-O-PHOSPHONO-BETA-D-ERYTHRO-PENTOFURANOSYL)-4-METHYL-1H-INDOLE; 3-[(1E,7E)-8-(2,6-dioxo-1,2,3,6-tetrahydropyrimidin-4-yl)-3,6-dioxa-2,7-diazaocta-1,7-dien-1-yl]benzoic acid		(M5928)HALLMARK MYC TARGETS V2; (M5924)HALLMARK MTORC1 SIGNALING; (M5925)HALLMARK E2F TARGETS	0	1	0	0	0	0	1	0	0	0	0	0	0	0	0	0	0	0	0	0	1
4688	NCF2	0	1	4688	Gene_ID	H. sapiens	4688	H. sapiens	NCF2	neutrophil cytosolic factor 2	GO:0042554 superoxide anion generation;GO:0045730 respiratory burst;GO:0006968 cellular defense response		Disease related genes; Predicted intracellular proteins	Cytosol (reliability']); Additional: Nucleoli		(M278)PID RAC1 PATHWAY		0	1	0	0	0	0	0	0	1	0	0	1	0	0	0	0	1	0	0	0	1
85439	STON2	1	0	85439	Gene_ID	H. sapiens	85439	H. sapiens	STON2	stonin 2	GO:0048488 synaptic vesicle endocytosis;GO:0140238 presynaptic endocytosis;GO:0036465 synaptic vesicle recycling		Predicted intracellular proteins	Cytosol (reliability']); Additional: Nucleoli				0	0	0	0	0	0	0	0	1	0	0	0	0	0	1	0	0	0	0	0	0
23392	ECPAS	1	0	23392	Gene_ID	H. sapiens	23392	H. sapiens	ECPAS	Ecm29 proteasome adaptor and scaffold	GO:0043248 proteasome assembly;GO:0030433 ubiquitin-dependent ERAD pathway;GO:0036503 ERAD pathway		Predicted intracellular proteins	Nucleoplasm (reliability'])				0	0	0	0	0	0	0	0	0	0	0	0	0	0	0	0	0	0	0	0	0
127428	TCEANC2	0	1	127428	Gene_ID	H. sapiens	127428	H. sapiens	TCEANC2	transcription elongation factor A N-terminal and central domain containing 2	GO:0006351 transcription, DNA-templated;GO:0097659 nucleic acid-templated transcription;GO:0032774 RNA biosynthetic process		Predicted intracellular proteins	Nucleoplasm (reliability']); Additional: Vesicles				0	0	0	0	0	0	0	0	0	0	0	0	0	0	0	0	0	0	0	0	1
57348	TTYH1	0	1	57348	Gene_ID	H. sapiens	57348	H. sapiens	TTYH1	tweety family member 1	GO:0034755 iron ion transmembrane transport;GO:0046847 filopodium assembly;GO:0006826 iron ion transport		Transporters:Transporter channels and pores					0	0	0	0	0	0	0	1	0	0	1	0	0	0	0	0	0	0	0	0	1
2251	FGF6	0	1	2251	Gene_ID	H. sapiens	2251	H. sapiens	FGF6	fibroblast growth factor 6	GO:0001502 cartilage condensation;GO:0098743 cell aggregation;GO:0045445 myoblast differentiation		Cancer-related genes:Candidate cancer biomarkers; Predicted secreted proteins; Predicted intracellular proteins; RAS pathway related proteins			(M165)PID SYNDECAN 4 PATHWAY; (M276)PID FGF PATHWAY; (M5883)NABA SECRETED FACTORS	(M5923)HALLMARK PI3K AKT MTOR SIGNALING	0	0	0	0	0	0	0	0	0	0	0	0	0	0	0	0	1	0	0	0	1
10894	LYVE1	1	0	10894	Gene_ID	H. sapiens	10894	H. sapiens	LYVE1	lymphatic vessel endothelial hyaluronan receptor 1	GO:0030214 hyaluronan catabolic process;GO:0030212 hyaluronan metabolic process;GO:0006027 glycosaminoglycan catabolic process							0	0	0	0	0	0	0	0	0	0	0	0	0	0	0	0	0	0	0	0	0
10501	SEMA6B	0	1	10501	Gene_ID	H. sapiens	10501	H. sapiens	SEMA6B	semaphorin 6B	GO:0048843 negative regulation of axon extension involved in axon guidance;GO:1902668 negative regulation of axon guidance;GO:0048841 regulation of axon extension involved in axon guidance					(M5880)NABA ECM AFFILIATED; (M5885)NABA MATRISOME ASSOCIATED; (M5889)NABA MATRISOME		0	0	1	0	0	0	0	0	0	0	0	0	0	0	0	0	0	0	1	0	1
56097	PCDHGC5	0	1	56097	Gene_ID	H. sapiens	56097	H. sapiens	PCDHGC5	protocadherin gamma subfamily C, 5	GO:0007156 homophilic cell adhesion via plasma membrane adhesion molecules;GO:0098742 cell-cell adhesion via plasma-membrane adhesion molecules;GO:0050808 synapse organization			Plasma membrane;Vesicles (reliability']); Additional: Cytosol;Nucleoplasm				0	0	0	0	1	0	0	0	0	0	0	0	0	0	0	0	0	0	0	0	1
266675	BEST4	0	1	266675	Gene_ID	H. sapiens	266675	H. sapiens	BEST4	bestrophin 4	GO:1902476 chloride transmembrane transport;GO:0006821 chloride transport;GO:0098661 inorganic anion transmembrane transport							0	0	0	0	0	0	0	0	0	0	0	0	0	0	0	0	0	0	0	0	1
2177	FANCD2	1	0	2177	Gene_ID	H. sapiens	2177	H. sapiens	FANCD2	FA complementation group D2	GO:1990918 double-strand break repair involved in meiotic recombination;GO:2000348 regulation of CD40 signaling pathway;GO:0023035 CD40 signaling pathway		Predicted intracellular proteins; Disease related genes; Cancer-related genes	Nucleoplasm (reliability']); Additional: Cytosol;Nuclear bodies;Nucleoli		(M258)PID BARD1 PATHWAY; (M84)PID ATM PATHWAY; (M46)PID ATR PATHWAY		0	0	0	1	0	0	0	0	0	0	0	0	0	0	0	0	0	0	0	0	0
23232	TBC1D12	0	1	23232	Gene_ID	H. sapiens	23232	H. sapiens	TBC1D12	TBC1 domain family member 12	GO:2000785 regulation of autophagosome assembly;GO:0044088 regulation of vacuole organization;GO:0000045 autophagosome assembly		Predicted intracellular proteins; Cancer-related genes:Mutated cancer genes	Nuclear speckles;Nucleoplasm (reliability'])				0	0	0	0	0	0	0	0	0	0	0	0	0	0	0	0	0	0	0	0	1
29944	PNMA3	0	1	29944	Gene_ID	H. sapiens	29944	H. sapiens	PNMA3	PNMA family member 3	GO:0043065 positive regulation of apoptotic process;GO:0043068 positive regulation of programmed cell death;GO:0010942 positive regulation of cell death		Predicted intracellular proteins					0	0	0	0	0	0	0	0	0	0	0	0	0	0	0	0	0	0	0	0	1
151009	LINC01106	0	1	151009	Gene_ID	H. sapiens	151009	H. sapiens	LINC01106	long intergenic non-protein coding RNA 1106								0	0	0	0	0	0	0	0	0	0	0	0	0	0	0	0	0	0	0	0	1
84870	RSPO3	0	1	84870	Gene_ID	H. sapiens	84870	H. sapiens	RSPO3	R-spondin 3	GO:2000096 positive regulation of Wnt signaling pathway, planar cell polarity pathway;GO:0060670 branching involved in labyrinthine layer morphogenesis;GO:2000052 positive regulation of non-canonical Wnt signaling pathway		Predicted secreted proteins; Cancer-related genes			(M3008)NABA ECM GLYCOPROTEINS; (M5884)NABA CORE MATRISOME; (M5889)NABA MATRISOME		0	0	0	0	0	0	0	0	0	0	0	0	0	0	0	0	0	0	0	0	1
9413	FAM189A2	1	0	9413	Gene_ID	H. sapiens	9413	H. sapiens	FAM189A2	family with sequence similarity 189 member A2	GO:0008150 biological_process							0	0	0	0	0	0	0	0	0	0	0	0	0	0	0	0	0	0	0	0	0
3123	HLA-DRB1	0	1	3123	Gene_ID	H. sapiens	3123	H. sapiens	HLA-DRB1	major histocompatibility complex, class II, DR beta 1	GO:0002399 MHC class II protein complex assembly;GO:0002503 peptide antigen assembly with MHC class II protein complex;GO:0002501 peptide antigen assembly with MHC protein complex		Disease related genes			(M290)PID IL12 STAT4 PATHWAY; (M54)PID IL12 2PATHWAY; (M34)PID TCR PATHWAY	(M5913)HALLMARK INTERFERON GAMMA RESPONSE	0	0	0	0	0	0	0	0	0	0	0	1	1	0	0	1	0	1	0	0	1
6155	RPL27	0	1	6155	Gene_ID	H. sapiens	6155	H. sapiens	RPL27	ribosomal protein L27	GO:1904044 response to aldosterone;GO:0051385 response to mineralocorticoid;GO:0006614 SRP-dependent cotranslational protein targeting to membrane		Ribosomal proteins; Cancer-related genes:Candidate cancer biomarkers; Disease related genes; Predicted intracellular proteins					0	0	0	0	0	0	0	0	0	0	0	0	0	0	0	0	0	0	0	0	1
5365	PLXNB3	0	1	5365	Gene_ID	H. sapiens	5365	H. sapiens	PLXNB3	plexin B3	GO:0010593 negative regulation of lamellipodium assembly;GO:1902744 negative regulation of lamellipodium organization;GO:1902287 semaphorin-plexin signaling pathway involved in axon guidance		Predicted intracellular proteins			(M5880)NABA ECM AFFILIATED; (M5885)NABA MATRISOME ASSOCIATED; (M5889)NABA MATRISOME		0	0	1	0	0	0	0	1	0	0	0	0	0	0	0	0	0	0	0	0	1
9783	RIMS3	0	1	9783	Gene_ID	H. sapiens	9783	H. sapiens	RIMS3	regulating synaptic membrane exocytosis 3	GO:0048791 calcium ion-regulated exocytosis of neurotransmitter;GO:2000300 regulation of synaptic vesicle exocytosis;GO:1902803 regulation of synaptic vesicle transport		Predicted intracellular proteins	Mitochondria (reliability']); Additional: Nucleoli				1	0	0	0	0	0	1	0	1	0	0	0	1	0	1	0	0	0	0	0	1
5532	PPP3CB	0	1	5532	Gene_ID	H. sapiens	5532	H. sapiens	PPP3CB	protein phosphatase 3 catalytic subunit beta	GO:0001915 negative regulation of T cell mediated cytotoxicity;GO:0031987 locomotion involved in locomotory behavior;GO:0001946 lymphangiogenesis		ENZYME proteins:Hydrolases; Predicted intracellular proteins; Enzymes	Mitochondria (reliability'])		(M235)PID TCR CALCIUM PATHWAY; (M290)PID IL12 STAT4 PATHWAY; (M175)PID ERBB2 ERBB3 PATHWAY		1	1	1	0	0	0	1	0	1	1	0	1	1	0	1	1	0	0	0	0	1
7447	VSNL1	0	1	7447	Gene_ID	H. sapiens	7447	H. sapiens	VSNL1	visinin like 1	GO:0035774 positive regulation of insulin secretion involved in cellular response to glucose stimulus;GO:0046676 negative regulation of insulin secretion;GO:0090278 negative regulation of peptide hormone secretion		Predicted intracellular proteins	Cytosol (reliability'])				0	0	0	0	0	0	0	0	1	0	0	0	1	0	1	0	0	0	0	0	1
[truncated: 1,020 more rows]
