# Supplementary material for: Comprehensive analysis of genetic risk loci uncovers novel candidate genes and pathways in the comorbidity between depression and Alzheimer’s disease
Source: Transl Psychiatry. 2024 Jun 11;14:253. doi: 10.1038/s41398-024-02968-y (PMC11166962; doi:10.1038/s41398-024-02968-y)
Supplement: Supplementary file 10 — Supplementary table 6 [file 41398_2024_2968_MOESM10_ESM.xlsx]

## Sheet: Sheet1
Table S6 Detailed overview of pathway clusters, their origin and the contained genes
GroupID	Category	Term	Description	LogP	Log(q-value)	InTerm_InList	Symbols
1_Summary	GO Biological Processes	GO:0099537	trans-synaptic signaling	-41.8785	-37.5323	164/732	ADARB1,AGT,ARF1,ATP1A2,BCHE,BDNF,DAGLA,CA7,CACNA1B,CACNA1E,CACNB1,CACNB4,CAMK2B,CHRM1,CHRM3,CHRNA2,CHRNB2,CNP,CX3CR1,DAG1,DCC,DLG4,DNM1,EGFR,EGR2,EIF4E,EIF4EBP2,EPHA4,PTK2B,FGF12,GABRA1,GABRA5,GABRB2,GABRB3,GABRG1,GABRG2,KAT2A,GLRB,GLS,GRIK5,GRIN1,GRIN2B,GRM1,GRM8,GUCY1B1,HTR5A,HTR7,IL1B,ITPKA,KCNA1,KCNQ2,KIF5B,KIT,MBP,NPTX1,NRGN,NTRK2,OPHN1,P2RY1,PRKN,PCDH8,PFN2,PLCL1,PLP1,PMP22,PPP3CA,PPP3CB,PR…
1_Member	GO Biological Processes	GO:0099537	trans-synaptic signaling	-41.8785	-37.5323	164/732	ADARB1,AGT,ARF1,ATP1A2,BCHE,BDNF,DAGLA,CA7,CACNA1B,CACNA1E,CACNB1,CACNB4,CAMK2B,CHRM1,CHRM3,CHRNA2,CHRNB2,CNP,CX3CR1,DAG1,DCC,DLG4,DNM1,EGFR,EGR2,EIF4E,EIF4EBP2,EPHA4,PTK2B,FGF12,GABRA1,GABRA5,GABRB2,GABRB3,GABRG1,GABRG2,KAT2A,GLRB,GLS,GRIK5,GRIN1,GRIN2B,GRM1,GRM8,GUCY1B1,HTR5A,HTR7,IL1B,ITPKA,KCNA1,KCNQ2,KIF5B,KIT,MBP,NPTX1,NRGN,NTRK2,OPHN1,P2RY1,PRKN,PCDH8,PFN2,PLCL1,PLP1,PMP22,PPP3CA,PPP3CB,PR…
1_Member	GO Biological Processes	GO:0007268	chemical synaptic transmission	-41.2856	-37.4165	162/724	ADARB1,AGT,ARF1,ATP1A2,BCHE,BDNF,CA7,CACNA1B,CACNA1E,CACNB1,CACNB4,CAMK2B,CHRM1,CHRM3,CHRNA2,CHRNB2,CNP,CX3CR1,DCC,DLG4,DNM1,EGFR,EGR2,EIF4E,EIF4EBP2,EPHA4,PTK2B,FGF12,GABRA1,GABRA5,GABRB2,GABRB3,GABRG1,GABRG2,KAT2A,GLRB,GLS,GRIK5,GRIN1,GRIN2B,GRM1,GRM8,GUCY1B1,HTR5A,HTR7,IL1B,ITPKA,KCNA1,KCNQ2,KIF5B,KIT,MBP,NPTX1,NRGN,NTRK2,OPHN1,P2RY1,PRKN,PCDH8,PFN2,PLCL1,PLP1,PMP22,PPP3CA,PPP3CB,PRKAR1B,PRKCE…
1_Member	GO Biological Processes	GO:0098916	anterograde trans-synaptic signaling	-41.2856	-37.4165	162/724	ADARB1,AGT,ARF1,ATP1A2,BCHE,BDNF,CA7,CACNA1B,CACNA1E,CACNB1,CACNB4,CAMK2B,CHRM1,CHRM3,CHRNA2,CHRNB2,CNP,CX3CR1,DCC,DLG4,DNM1,EGFR,EGR2,EIF4E,EIF4EBP2,EPHA4,PTK2B,FGF12,GABRA1,GABRA5,GABRB2,GABRB3,GABRG1,GABRG2,KAT2A,GLRB,GLS,GRIK5,GRIN1,GRIN2B,GRM1,GRM8,GUCY1B1,HTR5A,HTR7,IL1B,ITPKA,KCNA1,KCNQ2,KIF5B,KIT,MBP,NPTX1,NRGN,NTRK2,OPHN1,P2RY1,PRKN,PCDH8,PFN2,PLCL1,PLP1,PMP22,PPP3CA,PPP3CB,PRKAR1B,PRKCE…
1_Member	GO Biological Processes	GO:0099536	synaptic signaling	-41.1546	-37.4104	164/741	ADARB1,AGT,ARF1,ATP1A2,BCHE,BDNF,DAGLA,CA7,CACNA1B,CACNA1E,CACNB1,CACNB4,CAMK2B,CHRM1,CHRM3,CHRNA2,CHRNB2,CNP,CX3CR1,DAG1,DCC,DLG4,DNM1,EGFR,EGR2,EIF4E,EIF4EBP2,EPHA4,PTK2B,FGF12,GABRA1,GABRA5,GABRB2,GABRB3,GABRG1,GABRG2,KAT2A,GLRB,GLS,GRIK5,GRIN1,GRIN2B,GRM1,GRM8,GUCY1B1,HTR5A,HTR7,IL1B,ITPKA,KCNA1,KCNQ2,KIF5B,KIT,MBP,NPTX1,NRGN,NTRK2,OPHN1,P2RY1,PRKN,PCDH8,PFN2,PLCL1,PLP1,PMP22,PPP3CA,PPP3CB,PR…
1_Member	GO Biological Processes	GO:0050804	modulation of chemical synaptic transmission	-30.5814	-27.3813	109/454	AGT,ARF1,ATP1A2,BCHE,BDNF,CA7,CACNA1B,CAMK2B,CHRNB2,CX3CR1,DCC,DLG4,DNM1,EGFR,EGR2,EIF4E,EIF4EBP2,EPHA4,PTK2B,KAT2A,GRIK5,GRIN1,GRIN2B,GRM1,GRM8,GUCY1B1,IL1B,ITPKA,KIF5B,KIT,NPTX1,NRGN,NTRK2,OPHN1,P2RY1,PRKN,PFN2,PLCL1,PPP3CA,PPP3CB,PRKAR1B,PRKCE,PRKCG,PSEN1,RAB3A,RAB3B,RAP1A,S100B,SLC1A3,SLC12A2,SNAP25,STAR,STAU1,STXBP1,SYN1,SYP,SYT1,SYT4,CNTN2,NR2E1,TNR,TYROBP,YWHAG,YWHAH,PPFIA2,SYT7,SYNGR1,DLG…
1_Member	GO Biological Processes	GO:0099177	regulation of trans-synaptic signaling	-30.4918	-27.3217	109/455	AGT,ARF1,ATP1A2,BCHE,BDNF,CA7,CACNA1B,CAMK2B,CHRNB2,CX3CR1,DCC,DLG4,DNM1,EGFR,EGR2,EIF4E,EIF4EBP2,EPHA4,PTK2B,KAT2A,GRIK5,GRIN1,GRIN2B,GRM1,GRM8,GUCY1B1,IL1B,ITPKA,KIF5B,KIT,NPTX1,NRGN,NTRK2,OPHN1,P2RY1,PRKN,PFN2,PLCL1,PPP3CA,PPP3CB,PRKAR1B,PRKCE,PRKCG,PSEN1,RAB3A,RAB3B,RAP1A,S100B,SLC1A3,SLC12A2,SNAP25,STAR,STAU1,STXBP1,SYN1,SYP,SYT1,SYT4,CNTN2,NR2E1,TNR,TYROBP,YWHAG,YWHAH,PPFIA2,SYT7,SYNGR1,DLG…
1_Member	GO Biological Processes	GO:0048167	regulation of synaptic plasticity	-19.6195	-16.9265	52/191	AGT,ARF1,BDNF,CAMK2B,CX3CR1,DLG4,EGR2,EIF4EBP2,EPHA4,PTK2B,KAT2A,GRIN1,GRIN2B,ITPKA,KIT,NRGN,NTRK2,PPP3CB,PSEN1,RAB3A,S100B,SNAP25,STAR,STAU1,STXBP1,SYP,SYT4,CNTN2,NR2E1,TYROBP,YWHAG,YWHAH,SYT7,SYNGR1,RIMS3,BAIAP2,CPEB3,SHANK2,SORCS3,UNC13A,NCDN,NSMF,SIPA1L1,NPTN,SHANK1,SLC4A10,MCTP1,SHANK3,PRRT2,SNAP47,NPAS4,SHISA6
1_Member	GO Biological Processes	GO:0050806	positive regulation of synaptic transmission	-11.15	-9.08926	40/172	CA7,CHRNB2,CX3CR1,DLG4,EGFR,EPHA4,PTK2B,GRIN1,GRIN2B,KIF5B,NRGN,NTRK2,PRKCE,RAB3B,S100B,SLC1A3,SNAP25,STAU1,STXBP1,SYT1,NR2E1,TNR,TYROBP,SYT7,CLSTN3,RIMS3,CACNG3,BAIAP2,SHANK2,UNC13A,NPTN,NSG1,CACNG4,SHANK1,CACNG8,CLSTN2,SHANK3,PRRT2,STX1B,SNAP47
1_Member	GO Biological Processes	GO:0060291	long-term synaptic potentiation	-4.64161	-3.22783	18/87	CX3CR1,EPHA4,PTK2B,GRIN2B,NRGN,NTRK2,S100B,SNAP25,STAU1,NR2E1,TNR,TYROBP,SHANK2,NPTN,NSG1,SHANK1,SHANK3,SNAP47
2_Summary	KEGG Pathway	ko05016	Huntington's disease	-37.8939	-34.2467	73/193	ATP5F1A,ATP5F1B,ATP5F1C,ATP5F1E,ATP5PB,ATP5MC1,ATP5MC3,ATP5PF,ATP5PO,BDNF,CLTC,COX4I1,COX5B,COX6A1,COX6B1,COX6C,COX7A2,COX7B,COX7C,COX8A,DLG4,DNAH5,DNAH9,GRIN1,GRIN2B,HIP1,ITPR1,NDUFA1,NDUFA2,NDUFA4,NDUFA6,NDUFA7,NDUFA8,NDUFAB1,NDUFB1,NDUFB2,NDUFB3,NDUFB4,NDUFB6,NDUFB7,NDUFB8,NDUFB9,NDUFB10,NDUFC1,NDUFS3,NDUFS5,NDUFS6,NDUFS8,PLCB2,POLR2K,POLR2L,SDHB,SOD1,UQCRH,VDAC2,VDAC3,DNAH17,DNAH11,CREB5,ATP5…
2_Member	KEGG Pathway	ko05016	Huntington's disease	-37.8939	-34.2467	73/193	ATP5F1A,ATP5F1B,ATP5F1C,ATP5F1E,ATP5PB,ATP5MC1,ATP5MC3,ATP5PF,ATP5PO,BDNF,CLTC,COX4I1,COX5B,COX6A1,COX6B1,COX6C,COX7A2,COX7B,COX7C,COX8A,DLG4,DNAH5,DNAH9,GRIN1,GRIN2B,HIP1,ITPR1,NDUFA1,NDUFA2,NDUFA4,NDUFA6,NDUFA7,NDUFA8,NDUFAB1,NDUFB1,NDUFB2,NDUFB3,NDUFB4,NDUFB6,NDUFB7,NDUFB8,NDUFB9,NDUFB10,NDUFC1,NDUFS3,NDUFS5,NDUFS6,NDUFS8,PLCB2,POLR2K,POLR2L,SDHB,SOD1,UQCRH,VDAC2,VDAC3,DNAH17,DNAH11,CREB5,ATP5…
2_Member	KEGG Pathway	hsa05016	Huntington disease	-34.0903	-30.5222	74/222	ATP5F1A,ATP5F1B,ATP5F1C,ATP5F1E,ATP5PB,ATP5MC1,ATP5MC3,ATP5PF,ATP5PO,BDNF,CLTC,COX4I1,COX5B,COX6A1,COX6B1,COX6C,COX7A2,COX7B,COX7C,COX8A,DLG4,DNAH5,DNAH9,GRIN1,GRIN2B,HIP1,ITPR1,LLGL1,NDUFA1,NDUFA2,NDUFA4,NDUFA6,NDUFA7,NDUFA8,NDUFAB1,NDUFB1,NDUFB2,NDUFB3,NDUFB4,NDUFB6,NDUFB7,NDUFB8,NDUFB9,NDUFB10,NDUFC1,NDUFS3,NDUFS5,NDUFS6,NDUFS8,PLCB2,POLR2K,POLR2L,SDHB,SOD1,UQCRH,VDAC2,VDAC3,DNAH17,DNAH11,CREB…
2_Member	KEGG Pathway	ko00190	Oxidative phosphorylation	-32.1136	-28.749	56/133	ATP5F1A,ATP5F1B,ATP5F1C,ATP5F1E,ATP5PB,ATP5MC1,ATP5MC3,ATP5ME,ATP5PF,ATP6V1C1,ATP5PO,COX4I1,COX5B,COX6A1,COX6B1,COX6C,COX7A2,COX7B,COX7C,COX8A,NDUFA1,NDUFA2,NDUFA4,NDUFA6,NDUFA7,NDUFA8,NDUFAB1,NDUFB1,NDUFB2,NDUFB3,NDUFB4,NDUFB6,NDUFB7,NDUFB8,NDUFB9,NDUFB10,NDUFC1,NDUFS3,NDUFS5,NDUFS6,NDUFS8,SDHB,UQCRH,ATP6V1F,ATP5MF,ATP5PD,ATP5MG,UQCR11,UQCRQ,UQCR10,NDUFA13,ATP6V1D,NDUFB11,NDUFA12,LHPP,NDUFA11
2_Member	Reactome Gene Sets	R-HSA-163200	Respiratory electron transport, ATP synthesis by chemiosmotic coupling, and heat production by uncoupling proteins.	-31.9028	-28.5979	54/124	ATP5F1A,ATP5F1B,ATP5F1C,ATP5F1E,ATP5PB,ATP5MC1,ATP5MC3,ATP5ME,ATP5PF,ATP5PO,COX4I1,COX5B,COX6A1,COX6B1,COX6C,COX7B,COX7C,COX8A,NDUFA1,NDUFA2,NDUFA4,NDUFA6,NDUFA7,NDUFA8,NDUFAB1,NDUFB1,NDUFB2,NDUFB3,NDUFB4,NDUFB6,NDUFB7,NDUFB8,NDUFB9,NDUFB10,NDUFC1,NDUFS3,NDUFS5,NDUFS6,NDUFS8,SDHB,UCP2,UQCRH,ATP5MF,LRPPRC,ATP5PD,ATP5MG,UQCR11,UQCRQ,UQCR10,NDUFA13,NDUFB11,NDUFA12,COX14,NDUFA11
2_Member	KEGG Pathway	ko05010	Alzheimer's disease	-30.0766	-26.8764	61/171	ATP5F1A,ATP5F1B,ATP5F1C,ATP5F1E,ATP5PB,ATP5MC1,ATP5MC3,ATP5PF,ATP5PO,CALM1,COX4I1,COX5B,COX6A1,COX6B1,COX6C,COX7A2,COX7B,COX7C,COX8A,GRIN1,GRIN2B,IL1B,ITPR1,NDUFA1,NDUFA2,NDUFA4,NDUFA6,NDUFA7,NDUFA8,NDUFAB1,NDUFB1,NDUFB2,NDUFB3,NDUFB4,NDUFB6,NDUFB7,NDUFB8,NDUFB9,NDUFB10,NDUFC1,NDUFS3,NDUFS5,NDUFS6,NDUFS8,PLCB2,PPP3CA,PPP3CB,PPP3R1,PSEN1,SDHB,UQCRH,CDK5R1,ATP5PD,UQCR11,UQCRQ,UQCR10,NDUFA13,NDUFB11…
2_Member	GO Biological Processes	GO:0006119	oxidative phosphorylation	-27.09	-24.066	54/149	ATP5F1A,ATP5F1B,ATP5F1C,ATP5F1E,ATP5PB,ATP5MC1,ATP5MC3,ATP5ME,ATP5PF,ATP5PO,COX4I1,COX5B,COX6A1,COX6B1,COX6C,COX7A2,COX7B,COX7C,COX8A,MYOG,NDUFA1,NDUFA2,NDUFA4,NDUFA6,NDUFA7,NDUFA8,NDUFAB1,NDUFB1,NDUFB2,NDUFB3,NDUFB4,NDUFB6,NDUFB7,NDUFB8,NDUFB9,NDUFB10,NDUFC1,NDUFS3,NDUFS5,NDUFS6,NDUFS8,UQCRH,ATP5MF,ATP5PD,ATP5MG,UQCR11,PARK7,UQCRQ,UQCR10,NDUFA13,NDUFB11,NDUFA12,SLC25A23,NDUFA11
2_Member	KEGG Pathway	hsa05010	Alzheimer disease	-26.3473	-23.3434	61/196	ATP5F1A,ATP5F1B,ATP5F1C,ATP5F1E,ATP5PB,ATP5MC1,ATP5MC3,ATP5PF,ATP5PO,CALM1,COX4I1,COX5B,COX6A1,COX6B1,COX6C,COX7A2,COX7B,COX7C,COX8A,GRIN1,GRIN2B,IL1B,ITPR1,NDUFA1,NDUFA2,NDUFA4,NDUFA6,NDUFA7,NDUFA8,NDUFAB1,NDUFB1,NDUFB2,NDUFB3,NDUFB4,NDUFB6,NDUFB7,NDUFB8,NDUFB9,NDUFB10,NDUFC1,NDUFS3,NDUFS5,NDUFS6,NDUFS8,PLCB2,PPP3CA,PPP3CB,PPP3R1,PSEN1,SDHB,UQCRH,CDK5R1,ATP5PD,UQCR11,UQCRQ,UQCR10,NDUFA13,NDUFB11…
2_Member	KEGG Pathway	hsa00190	Oxidative phosphorylation	-26.0831	-23.0985	56/167	ATP5F1A,ATP5F1B,ATP5F1C,ATP5F1E,ATP5PB,ATP5MC1,ATP5MC3,ATP5ME,ATP5PF,ATP6V1C1,ATP5PO,COX4I1,COX5B,COX6A1,COX6B1,COX6C,COX7A2,COX7B,COX7C,COX8A,NDUFA1,NDUFA2,NDUFA4,NDUFA6,NDUFA7,NDUFA8,NDUFAB1,NDUFB1,NDUFB2,NDUFB3,NDUFB4,NDUFB6,NDUFB7,NDUFB8,NDUFB9,NDUFB10,NDUFC1,NDUFS3,NDUFS5,NDUFS6,NDUFS8,SDHB,UQCRH,ATP6V1F,ATP5MF,ATP5PD,ATP5MG,UQCR11,UQCRQ,UQCR10,NDUFA13,ATP6V1D,NDUFB11,NDUFA12,LHPP,NDUFA11
2_Member	Reactome Gene Sets	R-HSA-1428517	The citric acid (TCA) cycle and respiratory electron transport	-24.9187	-21.9704	56/175	ATP5F1A,ATP5F1B,ATP5F1C,ATP5F1E,ATP5PB,ATP5MC1,ATP5MC3,ATP5ME,ATP5PF,ATP5PO,COX4I1,COX5B,COX6A1,COX6B1,COX6C,COX7B,COX7C,COX8A,MDH2,NDUFA1,NDUFA2,NDUFA4,NDUFA6,NDUFA7,NDUFA8,NDUFAB1,NDUFB1,NDUFB2,NDUFB3,NDUFB4,NDUFB6,NDUFB7,NDUFB8,NDUFB9,NDUFB10,NDUFC1,NDUFS3,NDUFS5,NDUFS6,NDUFS8,SDHB,UCP2,UQCRH,ATP5MF,LRPPRC,ATP5PD,ATP5MG,UQCR11,UQCRQ,UQCR10,NDUFA13,NDUFB11,NDUFA12,COX14,NDUFA11,ADHFE1
2_Member	KEGG Pathway	hsa05012	Parkinson disease	-24.6395	-21.7082	56/177	ATP5F1A,ATP5F1B,ATP5F1C,ATP5F1E,ATP5PB,ATP5MC1,ATP5MC3,ATP5PF,ATP5PO,COX4I1,COX5B,COX6A1,COX6B1,COX6C,COX7A2,COX7B,COX7C,COX8A,GPR37,NDUFA1,NDUFA2,NDUFA4,NDUFA6,NDUFA7,NDUFA8,NDUFAB1,NDUFB1,NDUFB2,NDUFB3,NDUFB4,NDUFB6,NDUFB7,NDUFB8,NDUFB9,NDUFB10,NDUFC1,NDUFS3,NDUFS5,NDUFS6,NDUFS8,PRKN,SDHB,UBB,UCHL1,UQCRH,VDAC2,VDAC3,ATP5PD,UQCR11,PARK7,UQCRQ,UQCR10,NDUFA13,NDUFB11,NDUFA12,NDUFA11
2_Member	Reactome Gene Sets	R-HSA-611105	Respiratory electron transport	-22.1117	-19.2969	40/100	COX4I1,COX5B,COX6A1,COX6B1,COX6C,COX7B,COX7C,COX8A,NDUFA1,NDUFA2,NDUFA4,NDUFA6,NDUFA7,NDUFA8,NDUFAB1,NDUFB1,NDUFB2,NDUFB3,NDUFB4,NDUFB6,NDUFB7,NDUFB8,NDUFB9,NDUFB10,NDUFC1,NDUFS3,NDUFS5,NDUFS6,NDUFS8,SDHB,UQCRH,LRPPRC,UQCR11,UQCRQ,UQCR10,NDUFA13,NDUFB11,NDUFA12,COX14,NDUFA11
2_Member	KEGG Pathway	hsa04714	thermogenesis	-21.6994	-18.8972	66/272	ATP5F1A,ATP5F1B,ATP5F1C,ATP5F1E,ATP5PB,ATP5MC1,ATP5MC3,ATP5ME,ATP5PF,ATP5PO,COX4I1,COX5B,COX6A1,COX6B1,COX6C,COX7A2,COX7B,COX7C,COX8A,LIPE,NDUFA1,NDUFA2,NDUFA4,NDUFA6,NDUFA7,NDUFA8,NDUFAB1,NDUFB1,NDUFB2,NDUFB3,NDUFB4,NDUFB6,NDUFB7,NDUFB8,NDUFB9,NDUFB10,NDUFC1,NDUFS3,NDUFS5,NDUFS6,NDUFS8,MAPK11,MAPK12,SDHB,SMARCA4,SMARCC1,SMARCC2,SOS2,UQCRH,ATP5MF,CREB5,ATP5PD,ATP5MG,UQCR11,UQCRQ,COA3,UQCR10,NDUFA…
2_Member	GO Biological Processes	GO:0042775	mitochondrial ATP synthesis coupled electron transport	-20.6575	-17.9133	38/97	COX4I1,COX5B,COX6A1,COX6B1,COX6C,COX7B,COX7C,COX8A,NDUFA1,NDUFA2,NDUFA4,NDUFA6,NDUFA7,NDUFA8,NDUFAB1,NDUFB1,NDUFB2,NDUFB3,NDUFB4,NDUFB6,NDUFB7,NDUFB8,NDUFB9,NDUFB10,NDUFC1,NDUFS3,NDUFS5,NDUFS6,NDUFS8,UQCRH,UQCR11,PARK7,UQCRQ,UQCR10,NDUFA13,NDUFB11,NDUFA12,NDUFA11
2_Member	GO Biological Processes	GO:0042773	ATP synthesis coupled electron transport	-20.4706	-17.7371	38/98	COX4I1,COX5B,COX6A1,COX6B1,COX6C,COX7B,COX7C,COX8A,NDUFA1,NDUFA2,NDUFA4,NDUFA6,NDUFA7,NDUFA8,NDUFAB1,NDUFB1,NDUFB2,NDUFB3,NDUFB4,NDUFB6,NDUFB7,NDUFB8,NDUFB9,NDUFB10,NDUFC1,NDUFS3,NDUFS5,NDUFS6,NDUFS8,UQCRH,UQCR11,PARK7,UQCRQ,UQCR10,NDUFA13,NDUFB11,NDUFA12,NDUFA11
2_Member	GO Biological Processes	GO:0022904	respiratory electron transport chain	-20.2531	-17.5404	41/116	COX4I1,COX5B,COX6A1,COX6B1,COX6C,COX7B,COX7C,COX8A,NDUFA1,NDUFA2,NDUFA4,NDUFA6,NDUFA7,NDUFA8,NDUFAB1,NDUFB1,NDUFB2,NDUFB3,NDUFB4,NDUFB6,NDUFB7,NDUFB8,NDUFB9,NDUFB10,NDUFC1,NDUFS3,NDUFS5,NDUFS6,NDUFS8,SDHB,UQCRH,UQCR11,PARK7,UQCRQ,UQCR10,NDUFA13,NDUFB11,NDUFA12,SLC25A22,SLC25A18,NDUFA11
2_Member	KEGG Pathway	ko04932	Non-alcoholic fatty liver disease (NAFLD)	-19.0245	-16.3684	45/149	COX4I1,COX5B,COX6A1,COX6B1,COX6C,COX7A2,COX7B,COX7C,COX8A,IL1B,NDUFA1,NDUFA2,NDUFA4,NDUFA6,NDUFA7,NDUFA8,NDUFAB1,NDUFB1,NDUFB2,NDUFB3,NDUFB4,NDUFB6,NDUFB7,NDUFB8,NDUFB9,NDUFB10,NDUFC1,NDUFS3,NDUFS5,NDUFS6,NDUFS8,PPARA,MAPK10,SDHB,TGFB1,UQCRH,UQCR11,UQCRQ,UQCR10,NDUFA13,NDUFB11,NDUFA12,ADIPOR2,ITCH,NDUFA11
2_Member	GO Biological Processes	GO:0009144	purine nucleoside triphosphate metabolic process	-18.9252	-16.3193	76/347	NUDT2,ATP1A2,ATP5F1A,ATP5F1B,ATP5F1C,ATP5F1E,ATP5PB,ATP5MC1,ATP5MC3,ATP5ME,ATP5PF,ATP6V1A,ATP6V1B2,ATP5PO,COX4I1,COX5B,COX6A1,COX6B1,COX6C,COX7A2,COX7B,COX7C,COX8A,ENO2,MOCS2,MYOG,NDUFA1,NDUFA2,NDUFA4,NDUFA6,NDUFA7,NDUFA8,NDUFAB1,NDUFB1,NDUFB2,NDUFB3,NDUFB4,NDUFB6,NDUFB7,NDUFB8,NDUFB9,NDUFB10,NDUFC1,NDUFS3,NDUFS5,NDUFS6,NDUFS8,NME1,NME2,OPA1,PGAM1,PPARA,PSEN1,TGFB1,UQCRH,SLC25A12,SLC4A4,ATP5MF,HD…
2_Member	GO Biological Processes	GO:0009205	purine ribonucleoside triphosphate metabolic process	-18.8739	-16.2835	75/340	NUDT2,ATP1A2,ATP5F1A,ATP5F1B,ATP5F1C,ATP5F1E,ATP5PB,ATP5MC1,ATP5MC3,ATP5ME,ATP5PF,ATP6V1A,ATP6V1B2,ATP5PO,COX4I1,COX5B,COX6A1,COX6B1,COX6C,COX7A2,COX7B,COX7C,COX8A,ENO2,MOCS2,MYOG,NDUFA1,NDUFA2,NDUFA4,NDUFA6,NDUFA7,NDUFA8,NDUFAB1,NDUFB1,NDUFB2,NDUFB3,NDUFB4,NDUFB6,NDUFB7,NDUFB8,NDUFB9,NDUFB10,NDUFC1,NDUFS3,NDUFS5,NDUFS6,NDUFS8,NME1,NME2,OPA1,PGAM1,PPARA,PSEN1,TGFB1,UQCRH,SLC25A12,SLC4A4,ATP5MF,HD…
2_Member	CORUM	CORUM:178	Respiratory chain complex I (holoenzyme), mitochondrial	-18.7243	-16.0941	25/44	NDUFA1,NDUFA2,NDUFA4,NDUFA6,NDUFA7,NDUFA8,NDUFAB1,NDUFB1,NDUFB2,NDUFB3,NDUFB4,NDUFB6,NDUFB7,NDUFB8,NDUFB9,NDUFB10,NDUFC1,NDUFS3,NDUFS5,NDUFS6,NDUFS8,NDUFA13,NDUFB11,NDUFA12,NDUFA11
2_Member	GO Biological Processes	GO:0009141	nucleoside triphosphate metabolic process	-18.6584	-16.1046	78/366	NUDT2,ATP1A2,ATP5F1A,ATP5F1B,ATP5F1C,ATP5F1E,ATP5PB,ATP5MC1,ATP5MC3,ATP5ME,ATP5PF,ATP6V1A,ATP6V1B2,ATP5PO,COX4I1,COX5B,COX6A1,COX6B1,COX6C,COX7A2,COX7B,COX7C,COX8A,ENO2,MOCS2,MYOG,NDUFA1,NDUFA2,NDUFA4,NDUFA6,NDUFA7,NDUFA8,NDUFAB1,NDUFB1,NDUFB2,NDUFB3,NDUFB4,NDUFB6,NDUFB7,NDUFB8,NDUFB9,NDUFB10,NDUFC1,NDUFS3,NDUFS5,NDUFS6,NDUFS8,NME1,NME2,OPA1,PGAM1,PPARA,PSEN1,TGFB1,UQCRH,SLC25A12,SLC4A4,ATP5MF,HD…
2_Member	GO Biological Processes	GO:0009199	ribonucleoside triphosphate metabolic process	-18.4098	-15.8629	75/346	NUDT2,ATP1A2,ATP5F1A,ATP5F1B,ATP5F1C,ATP5F1E,ATP5PB,ATP5MC1,ATP5MC3,ATP5ME,ATP5PF,ATP6V1A,ATP6V1B2,ATP5PO,COX4I1,COX5B,COX6A1,COX6B1,COX6C,COX7A2,COX7B,COX7C,COX8A,ENO2,MOCS2,MYOG,NDUFA1,NDUFA2,NDUFA4,NDUFA6,NDUFA7,NDUFA8,NDUFAB1,NDUFB1,NDUFB2,NDUFB3,NDUFB4,NDUFB6,NDUFB7,NDUFB8,NDUFB9,NDUFB10,NDUFC1,NDUFS3,NDUFS5,NDUFS6,NDUFS8,NME1,NME2,OPA1,PGAM1,PPARA,PSEN1,TGFB1,UQCRH,SLC25A12,SLC4A4,ATP5MF,HD…
2_Member	GO Biological Processes	GO:0046034	ATP metabolic process	-18.1613	-15.628	70/311	NUDT2,ATP1A2,ATP5F1A,ATP5F1B,ATP5F1C,ATP5F1E,ATP5PB,ATP5MC1,ATP5MC3,ATP5ME,ATP5PF,ATP6V1A,ATP6V1B2,ATP5PO,COX4I1,COX5B,COX6A1,COX6B1,COX6C,COX7A2,COX7B,COX7C,COX8A,ENO2,MYOG,NDUFA1,NDUFA2,NDUFA4,NDUFA6,NDUFA7,NDUFA8,NDUFAB1,NDUFB1,NDUFB2,NDUFB3,NDUFB4,NDUFB6,NDUFB7,NDUFB8,NDUFB9,NDUFB10,NDUFC1,NDUFS3,NDUFS5,NDUFS6,NDUFS8,PGAM1,PPARA,PSEN1,TGFB1,UQCRH,SLC25A12,SLC4A4,ATP5MF,HDAC4,ATP5PD,ATP5MG,UQC…
2_Member	GO Biological Processes	GO:0007005	mitochondrion organization	-17.8847	-15.3644	93/560	ATP5F1A,ATP5F1B,ATP5F1C,ATP5F1E,ATP5PB,ATP5MC1,ATP5MC3,ATP5ME,ATP5PF,ATP5PO,BOK,CNP,COX7A2,DNM1,EYA2,KAT2A,IFIT2,MAN2A1,NDUFA1,NDUFA2,NDUFA6,NDUFA7,NDUFA8,NDUFAB1,NDUFB1,NDUFB2,NDUFB3,NDUFB4,NDUFB6,NDUFB7,NDUFB8,NDUFB9,NDUFB10,NDUFC1,NDUFS3,NDUFS5,NDUFS6,NDUFS8,OPA1,PRKN,PDE2A,PPP3R1,RAB3A,RAC2,TP53BP2,YWHAG,YWHAH,WASF1,PDCD5,ATP5MF,FEZ1,TIMM17A,HAX1,ATP5PD,ATG7,ATP5MG,TOMM34,MLLT11,IMMT,PARK7,AG…
2_Member	KEGG Pathway	hsa04932	Non-alcoholic fatty liver disease	-17.4301	-14.9351	46/169	COX4I1,COX5B,COX6A1,COX6B1,COX6C,COX7A2,COX7B,COX7C,COX8A,IL1B,NDUFA1,NDUFA2,NDUFA4,NDUFA6,NDUFA7,NDUFA8,NDUFAB1,NDUFB1,NDUFB2,NDUFB3,NDUFB4,NDUFB6,NDUFB7,NDUFB8,NDUFB9,NDUFB10,NDUFC1,NDUFS3,NDUFS5,NDUFS6,NDUFS8,PPARA,MAPK10,RNASE1,SDHB,TGFB1,UQCRH,UQCR11,UQCRQ,UQCR10,NDUFA13,NDUFB11,NDUFA12,ADIPOR2,ITCH,NDUFA11
2_Member	GO Biological Processes	GO:0009167	purine ribonucleoside monophosphate metabolic process	-17.1009	-14.6577	73/348	NUDT2,ATP1A2,ATP5F1A,ATP5F1B,ATP5F1C,ATP5F1E,ATP5PB,ATP5MC1,ATP5MC3,ATP5ME,ATP5PF,ATP6V1A,ATP6V1B2,ATP5PO,COX4I1,COX5B,COX6A1,COX6B1,COX6C,COX7A2,COX7B,COX7C,COX8A,ENO2,HPRT1,MYOG,NDUFA1,NDUFA2,NDUFA4,NDUFA6,NDUFA7,NDUFA8,NDUFAB1,NDUFB1,NDUFB2,NDUFB3,NDUFB4,NDUFB6,NDUFB7,NDUFB8,NDUFB9,NDUFB10,NDUFC1,NDUFS3,NDUFS5,NDUFS6,NDUFS8,PGAM1,PPARA,PSEN1,TGFB1,UQCRH,SLC25A12,SLC4A4,ATP5MF,HDAC4,ATP5PD,ATP5…
2_Member	GO Biological Processes	GO:0009126	purine nucleoside monophosphate metabolic process	-16.8851	-14.4526	73/351	NUDT2,ATP1A2,ATP5F1A,ATP5F1B,ATP5F1C,ATP5F1E,ATP5PB,ATP5MC1,ATP5MC3,ATP5ME,ATP5PF,ATP6V1A,ATP6V1B2,ATP5PO,COX4I1,COX5B,COX6A1,COX6B1,COX6C,COX7A2,COX7B,COX7C,COX8A,ENO2,HPRT1,MYOG,NDUFA1,NDUFA2,NDUFA4,NDUFA6,NDUFA7,NDUFA8,NDUFAB1,NDUFB1,NDUFB2,NDUFB3,NDUFB4,NDUFB6,NDUFB7,NDUFB8,NDUFB9,NDUFB10,NDUFC1,NDUFS3,NDUFS5,NDUFS6,NDUFS8,PGAM1,PPARA,PSEN1,TGFB1,UQCRH,SLC25A12,SLC4A4,ATP5MF,HDAC4,ATP5PD,ATP5…
2_Member	KEGG Pathway	hsa04723	Retrograde endocannabinoid signaling	-16.8813	-14.4101	45/167	DAGLA,CACNA1B,GABRA1,GABRA5,GABRB2,GABRB3,GABRG1,GABRG2,GRM1,ITPR1,KCNJ3,KCNJ6,NDUFA1,NDUFA2,NDUFA4,NDUFA6,NDUFA7,NDUFA8,NDUFAB1,NDUFB1,NDUFB2,NDUFB3,NDUFB4,NDUFB6,NDUFB7,NDUFB8,NDUFB9,NDUFB10,NDUFC1,NDUFS3,NDUFS5,NDUFS6,NDUFS8,PLCB2,PRKCG,MAPK11,MAPK10,MAPK12,NDUFA13,NDUFB11,NDUFA12,PCDHA4,SLC17A7,FA2H,NDUFA11
2_Member	GO Biological Processes	GO:0006120	mitochondrial electron transport, NADH to ubiquinone	-16.8006	-14.3409	26/55	NDUFA1,NDUFA2,NDUFA4,NDUFA6,NDUFA7,NDUFA8,NDUFAB1,NDUFB1,NDUFB2,NDUFB3,NDUFB4,NDUFB6,NDUFB7,NDUFB8,NDUFB9,NDUFB10,NDUFC1,NDUFS3,NDUFS5,NDUFS6,NDUFS8,PARK7,NDUFA13,NDUFB11,NDUFA12,NDUFA11
2_Member	GO Biological Processes	GO:0045333	cellular respiration	-16.2893	-13.8724	47/187	COX4I1,COX5B,COX6A1,COX6B1,COX6C,COX7B,COX7C,COX8A,BLOC1S1,MDH1,MDH2,NDUFA1,NDUFA2,NDUFA4,NDUFA6,NDUFA7,NDUFA8,NDUFAB1,NDUFB1,NDUFB2,NDUFB3,NDUFB4,NDUFB6,NDUFB7,NDUFB8,NDUFB9,NDUFB10,NDUFC1,NDUFS3,NDUFS5,NDUFS6,NDUFS8,SDHB,UQCRH,NR4A3,UQCR11,PARK7,UQCRQ,UQCR10,NDUFA13,NDUFB11,NDUFA12,PRDM16,SLC25A23,SLC25A22,SLC25A18,NDUFA11
2_Member	GO Biological Processes	GO:0009161	ribonucleoside monophosphate metabolic process	-16.1184	-13.7406	73/362	NUDT2,ATP1A2,ATP5F1A,ATP5F1B,ATP5F1C,ATP5F1E,ATP5PB,ATP5MC1,ATP5MC3,ATP5ME,ATP5PF,ATP6V1A,ATP6V1B2,ATP5PO,COX4I1,COX5B,COX6A1,COX6B1,COX6C,COX7A2,COX7B,COX7C,COX8A,ENO2,HPRT1,MYOG,NDUFA1,NDUFA2,NDUFA4,NDUFA6,NDUFA7,NDUFA8,NDUFAB1,NDUFB1,NDUFB2,NDUFB3,NDUFB4,NDUFB6,NDUFB7,NDUFB8,NDUFB9,NDUFB10,NDUFC1,NDUFS3,NDUFS5,NDUFS6,NDUFS8,PGAM1,PPARA,PSEN1,TGFB1,UQCRH,SLC25A12,SLC4A4,ATP5MF,HDAC4,ATP5PD,ATP5…
2_Member	GO Biological Processes	GO:0022900	electron transport chain	-16.0122	-13.6391	49/184	ALDH2,COX4I1,COX5B,COX6A1,COX6B1,COX6C,COX7A2,COX7B,COX7C,COX8A,CYBA,CYBB,MAOB,NCF2,NDUFA1,NDUFA2,NDUFA4,NDUFA6,NDUFA7,NDUFA8,NDUFAB1,NDUFB1,NDUFB2,NDUFB3,NDUFB4,NDUFB6,NDUFB7,NDUFB8,NDUFB9,NDUFB10,NDUFC1,NDUFS3,NDUFS5,NDUFS6,NDUFS8,SDHB,UQCRH,SLC25A12,UQCR11,PARK7,UQCRQ,UQCR10,NDUFA13,NDUFB11,NDUFA12,WDR93,SLC25A22,SLC25A18,NDUFA11
2_Member	GO Biological Processes	GO:0009123	nucleoside monophosphate metabolic process	-15.8718	-13.5078	75/382	NUDT2,ATP1A2,ATP5F1A,ATP5F1B,ATP5F1C,ATP5F1E,ATP5PB,ATP5MC1,ATP5MC3,ATP5ME,ATP5PF,ATP6V1A,ATP6V1B2,ATP5PO,COX4I1,COX5B,COX6A1,COX6B1,COX6C,COX7A2,COX7B,COX7C,COX8A,ENO2,HPRT1,MYOG,NDUFA1,NDUFA2,NDUFA4,NDUFA6,NDUFA7,NDUFA8,NDUFAB1,NDUFB1,NDUFB2,NDUFB3,NDUFB4,NDUFB6,NDUFB7,NDUFB8,NDUFB9,NDUFB10,NDUFC1,NDUFS3,NDUFS5,NDUFS6,NDUFS8,PGAM1,PPARA,PSEN1,TGFB1,UQCRH,SLC25A12,SLC4A4,ATP5MF,HDAC4,ATP5PD,ATP5…
2_Member	GO Biological Processes	GO:0009150	purine ribonucleotide metabolic process	-15.3005	-12.9671	93/547	ACACB,NUDT2,ATP1A2,ATP5F1A,ATP5F1B,ATP5F1C,ATP5F1E,ATP5PB,ATP5MC1,ATP5MC3,ATP5ME,ATP5PF,ATP6V1A,ATP6V1B2,ATP5PO,COX4I1,COX5B,COX6A1,COX6B1,COX6C,COX7A2,COX7B,COX7C,COX8A,ENO2,GUCY1B1,HINT1,HPRT1,MOCS2,MYOG,NDUFA1,NDUFA2,NDUFA4,NDUFA6,NDUFA7,NDUFA8,NDUFAB1,NDUFB1,NDUFB2,NDUFB3,NDUFB4,NDUFB6,NDUFB7,NDUFB8,NDUFB9,NDUFB10,NDUFC1,NDUFS3,NDUFS5,NDUFS6,NDUFS8,NME1,NME2,OPA1,PDE2A,PDE8A,PGAM1,PPARA,PSEN1…
2_Member	GO Biological Processes	GO:0072521	purine-containing compound metabolic process	-15.195	-12.8658	101/622	ACACB,NUDT2,ATP1A2,ATP5F1A,ATP5F1B,ATP5F1C,ATP5F1E,ATP5PB,ATP5MC1,ATP5MC3,ATP5ME,ATP5PF,ATP6V1A,ATP6V1B2,ATP5PO,COX4I1,COX5B,COX6A1,COX6B1,COX6C,COX7A2,COX7B,COX7C,COX8A,ENO2,GUCY1B1,HINT1,HPRT1,MOCS2,MTHFD1,MYOG,NDUFA1,NDUFA2,NDUFA4,NDUFA6,NDUFA7,NDUFA8,NDUFAB1,NDUFB1,NDUFB2,NDUFB3,NDUFB4,NDUFB6,NDUFB7,NDUFB8,NDUFB9,NDUFB10,NDUFC1,NDUFS3,NDUFS5,NDUFS6,NDUFS8,NME1,NME2,OPA1,PDE2A,PDE8A,PGAM1,PPAR…
2_Member	GO Biological Processes	GO:0006163	purine nucleotide metabolic process	-15.0631	-12.7422	97/588	ACACB,NUDT2,ATP1A2,ATP5F1A,ATP5F1B,ATP5F1C,ATP5F1E,ATP5PB,ATP5MC1,ATP5MC3,ATP5ME,ATP5PF,ATP6V1A,ATP6V1B2,ATP5PO,COX4I1,COX5B,COX6A1,COX6B1,COX6C,COX7A2,COX7B,COX7C,COX8A,ENO2,GUCY1B1,HINT1,HPRT1,MOCS2,MTHFD1,MYOG,NDUFA1,NDUFA2,NDUFA4,NDUFA6,NDUFA7,NDUFA8,NDUFAB1,NDUFB1,NDUFB2,NDUFB3,NDUFB4,NDUFB6,NDUFB7,NDUFB8,NDUFB9,NDUFB10,NDUFC1,NDUFS3,NDUFS5,NDUFS6,NDUFS8,NME1,NME2,OPA1,PDE2A,PDE8A,PGAM1,PPAR…
2_Member	GO Biological Processes	GO:0009259	ribonucleotide metabolic process	-14.9985	-12.6857	94/562	ACACB,NUDT2,ATP1A2,ATP5F1A,ATP5F1B,ATP5F1C,ATP5F1E,ATP5PB,ATP5MC1,ATP5MC3,ATP5ME,ATP5PF,ATP6V1A,ATP6V1B2,ATP5PO,COX4I1,COX5B,COX6A1,COX6B1,COX6C,COX7A2,COX7B,COX7C,COX8A,ENO2,GUCY1B1,HINT1,HPRT1,MOCS2,MYOG,NDUFA1,NDUFA2,NDUFA4,NDUFA6,NDUFA7,NDUFA8,NDUFAB1,NDUFB1,NDUFB2,NDUFB3,NDUFB4,NDUFB6,NDUFB7,NDUFB8,NDUFB9,NDUFB10,NDUFC1,NDUFS3,NDUFS5,NDUFS6,NDUFS8,NME1,NME2,OPA1,PDE2A,PDE8A,PGAM1,PPARA,PSEN1…
2_Member	Reactome Gene Sets	R-HSA-6799198	Complex I biogenesis	-14.5701	-12.2572	24/55	NDUFA1,NDUFA2,NDUFA6,NDUFA7,NDUFA8,NDUFAB1,NDUFB1,NDUFB2,NDUFB3,NDUFB4,NDUFB6,NDUFB7,NDUFB8,NDUFB9,NDUFB10,NDUFC1,NDUFS3,NDUFS5,NDUFS6,NDUFS8,NDUFA13,NDUFB11,NDUFA12,NDUFA11
2_Member	GO Biological Processes	GO:0019693	ribose phosphate metabolic process	-14.0328	-11.7595	94/582	ACACB,NUDT2,ATP1A2,ATP5F1A,ATP5F1B,ATP5F1C,ATP5F1E,ATP5PB,ATP5MC1,ATP5MC3,ATP5ME,ATP5PF,ATP6V1A,ATP6V1B2,ATP5PO,COX4I1,COX5B,COX6A1,COX6B1,COX6C,COX7A2,COX7B,COX7C,COX8A,ENO2,GUCY1B1,HINT1,HPRT1,MOCS2,MYOG,NDUFA1,NDUFA2,NDUFA4,NDUFA6,NDUFA7,NDUFA8,NDUFAB1,NDUFB1,NDUFB2,NDUFB3,NDUFB4,NDUFB6,NDUFB7,NDUFB8,NDUFB9,NDUFB10,NDUFC1,NDUFS3,NDUFS5,NDUFS6,NDUFS8,NME1,NME2,OPA1,PDE2A,PDE8A,PGAM1,PPARA,PSEN1…
2_Member	GO Biological Processes	GO:0006753	nucleoside phosphate metabolic process	-12.8916	-10.6789	98/724	ACACB,NUDT2,ATP1A2,ATP5F1A,ATP5F1B,ATP5F1C,ATP5F1E,ATP5PB,ATP5MC1,ATP5MC3,ATP5ME,ATP5PF,ATP5PO,CNP,COX4I1,COX5B,COX6A1,COX6B1,COX6C,COX7A2,COX7B,COX7C,COX8A,GUCY1B1,HINT1,HPRT1,MDH1,MDH2,MOCS2,MTHFD1,MYOG,NDUFA1,NDUFA2,NDUFA4,NDUFA6,NDUFA7,NDUFA8,NDUFAB1,NDUFB1,NDUFB2,NDUFB3,NDUFB4,NDUFB6,NDUFB7,NDUFB8,NDUFB9,NDUFB10,NDUFC1,NDUFS3,NDUFS5,NDUFS6,NDUFS8,NME1,NME2,OPA1,PDE2A,PDE8A,PGAM1,PPARA,PSEN1,…
2_Member	GO Biological Processes	GO:0009117	nucleotide metabolic process	-12.7509	-10.548	97/717	ACACB,NUDT2,ATP1A2,ATP5F1A,ATP5F1B,ATP5F1C,ATP5F1E,ATP5PB,ATP5MC1,ATP5MC3,ATP5ME,ATP5PF,ATP5PO,CNP,COX4I1,COX5B,COX6A1,COX6B1,COX6C,COX7A2,COX7B,COX7C,COX8A,GUCY1B1,HINT1,HPRT1,MDH1,MDH2,MOCS2,MTHFD1,MYOG,NDUFA1,NDUFA2,NDUFA4,NDUFA6,NDUFA7,NDUFA8,NDUFAB1,NDUFB1,NDUFB2,NDUFB3,NDUFB4,NDUFB6,NDUFB7,NDUFB8,NDUFB9,NDUFB10,NDUFC1,NDUFS3,NDUFS5,NDUFS6,NDUFS8,NME1,NME2,OPA1,PDE2A,PDE8A,PGAM1,PPARA,PSEN1,…
2_Member	GO Biological Processes	GO:0010257	NADH dehydrogenase complex assembly	-12.6261	-10.4412	24/65	NDUFA1,NDUFA2,NDUFA6,NDUFA7,NDUFA8,NDUFAB1,NDUFB1,NDUFB2,NDUFB3,NDUFB4,NDUFB6,NDUFB7,NDUFB8,NDUFB9,NDUFB10,NDUFC1,NDUFS3,NDUFS5,NDUFS6,NDUFS8,NDUFA13,NDUFB11,NDUFA12,NDUFA11
2_Member	GO Biological Processes	GO:0032981	mitochondrial respiratory chain complex I assembly	-12.6261	-10.4412	24/65	NDUFA1,NDUFA2,NDUFA6,NDUFA7,NDUFA8,NDUFAB1,NDUFB1,NDUFB2,NDUFB3,NDUFB4,NDUFB6,NDUFB7,NDUFB8,NDUFB9,NDUFB10,NDUFC1,NDUFS3,NDUFS5,NDUFS6,NDUFS8,NDUFA13,NDUFB11,NDUFA12,NDUFA11
2_Member	GO Biological Processes	GO:0006091	generation of precursor metabolites and energy	-12.1209	-9.97601	77/522	ATP5F1A,ATP5F1B,ATP5F1C,ATP5F1E,ATP5PB,ATP5MC1,ATP5MC3,ATP5ME,ATP5PF,ATP5PO,CALM1,COX4I1,COX5B,COX6A1,COX6B1,COX6C,COX7A2,COX7B,COX7C,COX8A,CYBA,CYBB,BLOC1S1,MCHR1,MDH1,MDH2,MYOG,NCF2,NDUFA1,NDUFA2,NDUFA4,NDUFA6,NDUFA7,NDUFA8,NDUFAB1,NDUFB1,NDUFB2,NDUFB3,NDUFB4,NDUFB6,NDUFB7,NDUFB8,NDUFB9,NDUFB10,NDUFC1,NDUFS3,NDUFS5,NDUFS6,NDUFS8,PGAM1,PHKA1,PPARA,PSEN1,SDHB,UQCRH,NR4A3,SLC4A4,ATP5MF,HDAC4,ATP5P…
2_Member	CORUM	CORUM:2914	Respiratory chain complex I (beta subunit) mitochondrial	-11.4037	-9.31988	12/16	NDUFA4,NDUFAB1,NDUFB1,NDUFB2,NDUFB3,NDUFB4,NDUFB6,NDUFB7,NDUFB8,NDUFB9,NDUFB10,NDUFB11
2_Member	GO Biological Processes	GO:0015980	energy derivation by oxidation of organic compounds	-11.1995	-9.13199	50/278	CALM1,COX4I1,COX5B,COX6A1,COX6B1,COX6C,COX7B,COX7C,COX8A,BLOC1S1,MDH1,MDH2,NDUFA1,NDUFA2,NDUFA4,NDUFA6,NDUFA7,NDUFA8,NDUFAB1,NDUFB1,NDUFB2,NDUFB3,NDUFB4,NDUFB6,NDUFB7,NDUFB8,NDUFB9,NDUFB10,NDUFC1,NDUFS3,NDUFS5,NDUFS6,NDUFS8,PHKA1,SDHB,UQCRH,NR4A3,UQCR11,PARK7,UQCRQ,UQCR10,NDUFA13,NDUFB11,NDUFA12,PRDM16,SLC25A23,SLC25A22,SLC25A18,NDUFA11,PGM2L1
2_Member	GO Biological Processes	GO:0033108	mitochondrial respiratory chain complex assembly	-10.9827	-8.92874	28/102	NDUFA1,NDUFA2,NDUFA6,NDUFA7,NDUFA8,NDUFAB1,NDUFB1,NDUFB2,NDUFB3,NDUFB4,NDUFB6,NDUFB7,NDUFB8,NDUFB9,NDUFB10,NDUFC1,NDUFS3,NDUFS5,NDUFS6,NDUFS8,COA3,UQCR10,NDUFA13,NDUFB11,NDUFA12,COX14,NDUFA11,PET100
3_Summary	GO Biological Processes	GO:0032990	cell part morphogenesis	-34.9146	-31.3465	149/705	ADARB1,ALCAM,RHOG,RERE,BDNF,BMPR1B,CAMK2B,CD44,CHN1,CHRNB2,CNP,CSF1R,CTNNA2,DAG1,DCC,DLG4,EGFR,EGR2,EMX1,EPHA4,EPHA5,FGF8,FGFR2,FOXG1,GAB1,GJA1,GLI3,GRIN1,NCKAP1L,HPRT1,ITPKA,KEL,KIF5B,L1CAM,LAMB2,LLGL1,LRP2,LRP4,SMAD4,MAG,MAP2,MCF2,MYH10,NDUFS6,NEFL,NEO1,NOTCH2,NPTX1,SLC11A2,NTRK2,NR4A2,OPA1,OPHN1,PAK2,PAK3,PRKN,PAX6,ENPP2,PLXNA1,PLXNB3,PPP3CA,PPP3CB,MAP2K1,PSEN1,PTPN11,PTPRZ1,NECTIN2,RAB3A,RAC2…
3_Member	GO Biological Processes	GO:0032990	cell part morphogenesis	-34.9146	-31.3465	149/705	ADARB1,ALCAM,RHOG,RERE,BDNF,BMPR1B,CAMK2B,CD44,CHN1,CHRNB2,CNP,CSF1R,CTNNA2,DAG1,DCC,DLG4,EGFR,EGR2,EMX1,EPHA4,EPHA5,FGF8,FGFR2,FOXG1,GAB1,GJA1,GLI3,GRIN1,NCKAP1L,HPRT1,ITPKA,KEL,KIF5B,L1CAM,LAMB2,LLGL1,LRP2,LRP4,SMAD4,MAG,MAP2,MCF2,MYH10,NDUFS6,NEFL,NEO1,NOTCH2,NPTX1,SLC11A2,NTRK2,NR4A2,OPA1,OPHN1,PAK2,PAK3,PRKN,PAX6,ENPP2,PLXNA1,PLXNB3,PPP3CA,PPP3CB,MAP2K1,PSEN1,PTPN11,PTPRZ1,NECTIN2,RAB3A,RAC2…
3_Member	GO Biological Processes	GO:0120039	plasma membrane bounded cell projection morphogenesis	-34.3489	-30.8478	145/681	ADARB1,ALCAM,RHOG,RERE,BDNF,BMPR1B,CAMK2B,CD44,CHN1,CHRNB2,CNP,CSF1R,CTNNA2,DAG1,DCC,DLG4,EGFR,EGR2,EMX1,EPHA4,EPHA5,FGF8,FGFR2,FOXG1,GAB1,GJA1,GLI3,GRIN1,NCKAP1L,HPRT1,ITPKA,KEL,KIF5B,L1CAM,LAMB2,LLGL1,LRP2,LRP4,SMAD4,MAG,MAP2,MCF2,MYH10,NEFL,NEO1,NOTCH2,NPTX1,SLC11A2,NTRK2,NR4A2,OPA1,OPHN1,PAK2,PAK3,PRKN,PAX6,ENPP2,PLXNA1,PLXNB3,PPP3CA,PPP3CB,MAP2K1,PSEN1,PTPN11,PTPRZ1,RAB3A,RAC2,ROBO2,S100B,SD…
3_Member	GO Biological Processes	GO:0048858	cell projection morphogenesis	-34.0511	-30.608	145/685	ADARB1,ALCAM,RHOG,RERE,BDNF,BMPR1B,CAMK2B,CD44,CHN1,CHRNB2,CNP,CSF1R,CTNNA2,DAG1,DCC,DLG4,EGFR,EGR2,EMX1,EPHA4,EPHA5,FGF8,FGFR2,FOXG1,GAB1,GJA1,GLI3,GRIN1,NCKAP1L,HPRT1,ITPKA,KEL,KIF5B,L1CAM,LAMB2,LLGL1,LRP2,LRP4,SMAD4,MAG,MAP2,MCF2,MYH10,NEFL,NEO1,NOTCH2,NPTX1,SLC11A2,NTRK2,NR4A2,OPA1,OPHN1,PAK2,PAK3,PRKN,PAX6,ENPP2,PLXNA1,PLXNB3,PPP3CA,PPP3CB,MAP2K1,PSEN1,PTPN11,PTPRZ1,RAB3A,RAC2,ROBO2,S100B,SD…
3_Member	GO Biological Processes	GO:0048812	neuron projection morphogenesis	-33.6283	-30.2363	142/667	ADARB1,ALCAM,RHOG,RERE,BDNF,BMPR1B,CAMK2B,CHN1,CHRNB2,CNP,CSF1R,CTNNA2,DAG1,DCC,DLG4,EGFR,EGR2,EMX1,EPHA4,EPHA5,FGF8,FGFR2,FOXG1,GAB1,GJA1,GLI3,GRIN1,NCKAP1L,HPRT1,ITPKA,KEL,KIF5B,L1CAM,LAMB2,LLGL1,LRP2,LRP4,SMAD4,MAG,MAP2,MCF2,MYH10,NEFL,NEO1,NOTCH2,NPTX1,SLC11A2,NTRK2,NR4A2,OPA1,OPHN1,PAK2,PAK3,PRKN,PAX6,PLXNA1,PLXNB3,PPP3CA,PPP3CB,MAP2K1,PSEN1,PTPN11,PTPRZ1,RAB3A,RAC2,ROBO2,S100B,SDC2,SH3GL2,S…
3_Member	GO Biological Processes	GO:0031344	regulation of cell projection organization	-31.2989	-28.0666	146/732	AGT,ARF1,RHOG,ATP1B2,BDNF,CAMK2B,SCARB2,CD44,SEPTIN7,CHN1,CHRNB2,CTNNA2,DCC,DLG4,LPAR1,EPHA4,PTK2B,KAT2A,GRIN1,GRIN2B,ICAM1,ITGA2,ITPKA,KEL,KIT,L1CAM,LRP4,MAG,MAK,MAP2,MAP4,MARK1,MCF2,MYO10,NEFL,NME1,NME2,NTRK2,OPA1,PAK2,PAK3,PRKN,ENPP2,PFN2,PLD1,PLXNA1,PLXNB3,PMP22,PPP3CA,MAP2K1,KLK6,PSEN1,TWF1,RAC2,RAP1A,RDX,ROBO2,SDC2,SNAP25,SYT1,SYT4,CNTN2,TGFBR1,THY1,NR2E1,TNR,VDAC3,EZR,WAS,XK,YWHAH,SEMA3B,P…
3_Member	GO Biological Processes	GO:0120035	regulation of plasma membrane bounded cell projection organization	-29.769	-26.6269	142/722	AGT,ARF1,RHOG,ATP1B2,BDNF,CAMK2B,SCARB2,CD44,SEPTIN7,CHN1,CHRNB2,CTNNA2,DCC,DLG4,LPAR1,EPHA4,PTK2B,GRIN1,GRIN2B,ICAM1,ITPKA,KEL,KIT,L1CAM,LRP4,MAG,MAK,MAP2,MAP4,MARK1,MCF2,MYO10,NEFL,NME1,NME2,NTRK2,OPA1,PAK2,PAK3,PRKN,ENPP2,PFN2,PLD1,PLXNA1,PLXNB3,PMP22,PPP3CA,MAP2K1,KLK6,PSEN1,TWF1,RAC2,RAP1A,RDX,ROBO2,SDC2,SNAP25,SYT1,SYT4,CNTN2,TGFBR1,THY1,NR2E1,TNR,VDAC3,EZR,WAS,XK,YWHAH,SEMA3B,PPFIA2,ENC1,S…
3_Member	GO Biological Processes	GO:0048667	cell morphogenesis involved in neuron differentiation	-28.9464	-25.8554	126/604	ADARB1,ALCAM,RHOG,RERE,BDNF,BMPR1B,CAMK2B,CHN1,CHRNB2,CNP,CSF1R,CTNNA2,DAG1,DCC,DLG4,EGR2,EPHA4,EPHA5,FGF8,FGFR2,FOXG1,GAB1,GLI3,GRIN1,HPRT1,ITPKA,KEL,KIF5B,L1CAM,LAMB2,LLGL1,LRP4,SMAD4,MAG,MAP2,MCF2,MYH10,NEFL,NEO1,NOTCH2,NPTX1,SLC11A2,NTRK2,NR4A2,OPA1,OPHN1,PAK2,PAK3,PAX6,PLXNA1,PLXNB3,PPP3CA,PPP3CB,MAP2K1,PSEN1,PTPN11,PTPRZ1,RAB3A,RAC2,ROBO2,S100B,SDC2,SLC1A3,SOD1,SPTBN2,STXBP1,CNTN2,TBCD,THY1…
3_Member	GO Biological Processes	GO:0000904	cell morphogenesis involved in differentiation	-25.741	-22.7372	138/753	ADARB1,ALCAM,RHOG,RERE,BDNF,BMPR1B,CAMK2B,CHN1,CHRNB2,CNP,CSF1R,CTNNA2,DAG1,DCC,DLG4,DOCK1,EGR2,EPHA4,EPHA5,FGF8,FGFR2,FOXG1,GAB1,GLI3,GRIN1,HPRT1,ITPKA,KEL,KIF5B,L1CAM,LAMB2,LLGL1,LRP4,SMAD4,MAG,MAP2,MCF2,MET,MYH10,NEFL,NEO1,NOTCH2,NPTX1,SLC11A2,NTRK2,NR4A2,OPA1,OPHN1,PAK2,PAK3,PAX6,PLXNA1,PLXNB3,PPP3CA,PPP3CB,MAP2K1,PSEN1,PTPN6,PTPN11,PTPRZ1,RAB3A,RAC2,ROBO2,S100B,SDC2,SLC1A3,SOD1,SPTBN2,STXBP1…
3_Member	GO Biological Processes	GO:0045664	regulation of neuron differentiation	-24.7753	-21.844	127/675	ADRA2B,AGT,ARF1,ATP1B2,BDNF,CAMK2B,SCARB2,CHN1,CHRNB2,CTNNA2,DCC,DLG4,LPAR1,EDNRB,EIF4E,EPHA4,PTK2B,FOXG1,GLI3,GRIN1,ID4,ITPKA,KEL,L1CAM,LRP4,MAG,MAP2,MARK1,MCF2,NAP1L2,NEFL,NME1,NME2,NTRK2,OPA1,PAK2,PAK3,PRKN,PAX6,PLXNA1,PLXNB3,PMP22,PPP3CA,MAP2K1,KLK6,PSEN1,TWF1,RAP1A,ROBO2,SDC2,SNAP25,SOX9,SYT1,SYT4,CNTN2,TCF12,THY1,NR2E1,TNR,XK,YWHAG,YWHAH,SEMA3B,PPFIA2,ENC1,SNX3,CDK5R1,SPAG9,GPR37L1,FEZ1,ZNF…
3_Member	GO Biological Processes	GO:0061564	axon development	-24.5386	-21.6395	109/530	ADARB1,ALCAM,APOD,RHOG,BDNF,BMPR1B,CHN1,CHRNB2,CNP,CSF1R,CTNNA1,CTNNA2,DAG1,DCC,EGR2,EPHA4,EPHA5,FGF8,FGFR2,FOXG1,GAB1,GLI3,GRIN1,KEL,KIF5B,L1CAM,LAMB2,LLGL1,LRP4,SMAD4,MAG,MAP2,MCF2,MYH10,NEFL,NEO1,NOTCH2,NPTX1,NTRK2,NR4A2,OPHN1,PAK2,PAK3,PAX6,PLP1,PLXNA1,PLXNB3,PPP3CB,MAP2K1,PSEN1,PTPN11,PTPRZ1,RAB3A,RAC2,ROBO2,S100B,SPTBN2,STXBP1,CNTN2,THY1,NKX2-1,NR2E1,TNR,UCHL1,EZR,XK,SEMA3B,NR4A3,PICALM,CDK…
3_Member	GO Biological Processes	GO:0010975	regulation of neuron projection development	-23.7614	-20.8775	106/517	AGT,ARF1,ATP1B2,BDNF,CAMK2B,SCARB2,CHN1,CHRNB2,CTNNA2,DCC,DLG4,LPAR1,EPHA4,PTK2B,GRIN1,ITPKA,KEL,L1CAM,LRP4,MAG,MAP2,MARK1,MCF2,NEFL,NME1,NME2,NTRK2,OPA1,PAK2,PAK3,PRKN,PLXNA1,PLXNB3,PMP22,PPP3CA,MAP2K1,KLK6,PSEN1,TWF1,RAP1A,ROBO2,SDC2,SNAP25,SYT1,SYT4,CNTN2,THY1,NR2E1,TNR,XK,YWHAH,SEMA3B,PPFIA2,ENC1,SNX3,CDK5R1,FEZ1,TOX,IST1,ZEB2,KIAA0319,ARHGAP44,KATNB1,BAIAP2,SEMA6B,SEMA4B,TBR1,STMN2,CPEB3,INP…
3_Member	GO Biological Processes	GO:0007409	axonogenesis	-23.4155	-20.5606	101/482	ADARB1,ALCAM,RHOG,BDNF,BMPR1B,CHN1,CHRNB2,CNP,CSF1R,CTNNA2,DAG1,DCC,EGR2,EPHA4,EPHA5,FGF8,FGFR2,FOXG1,GAB1,GLI3,GRIN1,KEL,KIF5B,L1CAM,LAMB2,LLGL1,LRP4,SMAD4,MAG,MAP2,MCF2,MYH10,NEFL,NEO1,NOTCH2,NPTX1,NTRK2,NR4A2,OPHN1,PAK2,PAK3,PAX6,PLXNA1,PLXNB3,PPP3CB,MAP2K1,PSEN1,PTPN11,PTPRZ1,RAB3A,RAC2,ROBO2,S100B,SPTBN2,STXBP1,CNTN2,THY1,NKX2-1,NR2E1,TNR,UCHL1,EZR,XK,SEMA3B,NR4A3,PICALM,CDK5R1,B4GALT6,FEZ1,…
3_Member	GO Biological Processes	GO:0051962	positive regulation of nervous system development	-20.9112	-18.1984	105/552	ADRA2B,AGT,ARF1,ASPA,ATP1B2,ADGRB2,BDNF,MYRF,CAMK2B,SCARB2,CX3CR1,DAG1,DLG4,LPAR1,EGR2,EPHA4,PTK2B,FOXG1,GLI3,IL1B,ITGAX,ITPKA,KIT,L1CAM,LRP2,MAG,MAN2A1,NAP1L2,NEFL,NME1,NME2,NTRK2,OPA1,PAK3,PRKN,PAX6,PLXNA1,PLXNB3,MAP2K1,PSEN1,TWF1,PTPRZ1,RAP1A,ROBO2,S100B,SOX10,STAR,SYT1,SYT4,TCF12,TGFB1,TLR2,TNFRSF1B,ENC1,SLC25A12,SNX3,SPAG9,GPR37L1,FEZ1,CLSTN3,TOX,IST1,ZEB2,OLIG2,KATNB1,BAIAP2,STMN2,CPEB3,ADG…
3_Member	GO Biological Processes	GO:0022604	regulation of cell morphogenesis	-20.5777	-17.8748	98/499	ANXA1,RHOG,BDNF,CAMK2B,CD44,SEPTIN7,CHN1,CHRNB2,CSF1R,DAG1,DCC,DLG4,DOCK1,LPAR1,EPHA4,PTK2B,GRIN1,HCK,ICAM1,ITGB2,ITPKA,KEL,KIT,L1CAM,LRP4,MAG,MAP2,MCF2,MYH10,MYO10,NEFL,NTRK2,OPA1,P2RY1,PAK2,PAK3,PRKN,ENPP2,PLXNA1,PLXNB3,PPP3CA,MAP2K1,PSEN1,RAC2,RDX,ROBO2,S100B,SDC2,SYT1,SYT4,CNTN2,THY1,NR2E1,TNR,EZR,XK,YWHAH,SEMA3B,LST1,PPFIA2,CDK5R1,SLC9A3R1,IST1,ZEB2,KIAA0319,ARHGAP44,BAIAP2,SEMA6B,SEMA4B,TBR…
3_Member	GO Biological Processes	GO:0006935	chemotaxis	-19.8838	-17.2187	115/656	AIF1,ALCAM,ALOX5,ANXA1,RHOG,BDNF,BMPR1B,C3AR1,CD74,CHGA,CHN1,CCR1,CCR5,CMKLR1,CSF1R,CX3CR1,DAG1,DCC,DDT,DOCK2,HBEGF,LPAR1,EDNRB,EGR2,EPHA4,EPHA5,F3,PTK2B,FCER1G,FGF1,FGF2,FGF7,FGF8,FOXG1,FOLR2,FPR1,GAB1,GLI3,NCKAP1L,NR4A1,IL1B,ITGA2,ITGB2,KIF5B,KIT,L1CAM,LAMB2,LGALS9,SMAD4,MET,MIF,MYH10,NEO1,NOTCH2,OPHN1,PAX6,PDGFRA,ENPP2,PIK3CG,PLD1,PLXNA1,PLXNB3,MAP2K1,PTAFR,PTPN11,RAC2,RNASE2,ROBO2,SLC12A2,SPT…
3_Member	GO Biological Processes	GO:0042330	taxis	-19.7757	-17.1196	115/658	AIF1,ALCAM,ALOX5,ANXA1,RHOG,BDNF,BMPR1B,C3AR1,CD74,CHGA,CHN1,CCR1,CCR5,CMKLR1,CSF1R,CX3CR1,DAG1,DCC,DDT,DOCK2,HBEGF,LPAR1,EDNRB,EGR2,EPHA4,EPHA5,F3,PTK2B,FCER1G,FGF1,FGF2,FGF7,FGF8,FOXG1,FOLR2,FPR1,GAB1,GLI3,NCKAP1L,NR4A1,IL1B,ITGA2,ITGB2,KIF5B,KIT,L1CAM,LAMB2,LGALS9,SMAD4,MET,MIF,MYH10,NEO1,NOTCH2,OPHN1,PAX6,PDGFRA,ENPP2,PIK3CG,PLD1,PLXNA1,PLXNB3,MAP2K1,PTAFR,PTPN11,RAC2,RNASE2,ROBO2,SLC12A2,SPT…
3_Member	GO Biological Processes	GO:0010720	positive regulation of cell development	-18.8263	-16.2509	103/570	ADRA2B,AGT,ARF1,ASPA,ATP1B2,BDNF,CAMK2B,SCARB2,CX3CR1,DAG1,DLG4,DOCK1,LPAR1,EGR2,EPHA4,PTK2B,FOXG1,GLI3,IL1B,ITPKA,KIT,L1CAM,LRP2,MAG,MAN2A1,MYOG,NAP1L2,NEFL,NME1,NME2,NTRK2,OPA1,PAK3,PRKN,PAX6,PLXNA1,PLXNB3,MAP2K1,PSEN1,TWF1,PTPRZ1,RAP1A,ROBO2,SOX10,STAR,SYT1,SYT4,TCF12,TGFB1,TLR2,TNFRSF1B,TYROBP,ENC1,SNX3,SPAG9,FEZ1,TOX,IST1,ZEB2,OLIG2,KATNB1,BAIAP2,STMN2,CPEB3,SIRT2,SHANK2,UNC13A,COBL,NSMF,NPT…
3_Member	GO Biological Processes	GO:0050769	positive regulation of neurogenesis	-18.819	-16.2509	93/485	ADRA2B,AGT,ARF1,ASPA,ATP1B2,BDNF,CAMK2B,SCARB2,CX3CR1,DAG1,DLG4,LPAR1,EGR2,EPHA4,PTK2B,FOXG1,GLI3,IL1B,ITPKA,KIT,L1CAM,LRP2,MAG,MAN2A1,NAP1L2,NEFL,NME1,NME2,NTRK2,OPA1,PAK3,PRKN,PAX6,PLXNA1,PLXNB3,MAP2K1,PSEN1,TWF1,PTPRZ1,RAP1A,ROBO2,SOX10,STAR,SYT1,SYT4,TCF12,TGFB1,TLR2,TNFRSF1B,ENC1,SNX3,SPAG9,FEZ1,TOX,IST1,ZEB2,OLIG2,KATNB1,BAIAP2,STMN2,CPEB3,SHANK2,UNC13A,COBL,NSMF,NPTN,DISC1,PACSIN1,SOX8,SHA…
3_Member	GO Biological Processes	GO:0031346	positive regulation of cell projection organization	-16.7749	-14.3207	73/394	AGT,ARF1,ATP1B2,BDNF,CAMK2B,SCARB2,SEPTIN7,DLG4,LPAR1,EPHA4,PTK2B,KAT2A,ITGA2,ITPKA,KIT,L1CAM,NEFL,NME1,NME2,NTRK2,OPA1,PAK3,PRKN,ENPP2,PLXNA1,PLXNB3,MAP2K1,PSEN1,TWF1,RAC2,ROBO2,SYT1,SYT4,TGFBR1,ENC1,SNX3,WASL,FEZ1,CCP110,HDAC4,IST1,ZEB2,KATNB1,BAIAP2,NCKAP1,STMN2,CDC42EP1,CPEB3,SHANK2,UNC13A,COBL,NPTN,PACSIN1,SHANK1,ZMYND10,NCKIPSD,ATP8A2,C21orf91,ANLN,MNS1,CARMIL1,CAMK1D,AMIGO1,ISLR2,SHTN1,P2R…
3_Member	GO Biological Processes	GO:0010976	positive regulation of neuron projection development	-13.8105	-11.5361	56/290	AGT,ARF1,ATP1B2,BDNF,CAMK2B,SCARB2,DLG4,LPAR1,EPHA4,PTK2B,ITPKA,L1CAM,NEFL,NME1,NME2,NTRK2,OPA1,PAK3,PRKN,PLXNA1,PLXNB3,MAP2K1,PSEN1,TWF1,ROBO2,SYT1,SYT4,ENC1,SNX3,FEZ1,IST1,ZEB2,KATNB1,BAIAP2,STMN2,CPEB3,SHANK2,UNC13A,COBL,NPTN,PACSIN1,SHANK1,NCKIPSD,ATP8A2,C21orf91,CAMK1D,AMIGO1,ISLR2,SHTN1,NDRG4,ANKRD27,SYT3,SHANK3,PLXNA4,CPNE9,NEGR1
3_Member	GO Biological Processes	GO:0010769	regulation of cell morphogenesis involved in differentiation	-13.0773	-10.8549	61/310	BDNF,CAMK2B,CHN1,CHRNB2,DCC,DOCK1,EPHA4,GRIN1,ITPKA,KEL,L1CAM,LRP4,MAG,MAP2,MCF2,NEFL,NTRK2,OPA1,PAK2,PAK3,PLXNA1,PLXNB3,PPP3CA,MAP2K1,PSEN1,ROBO2,SDC2,CNTN2,THY1,NR2E1,TNR,XK,YWHAH,SEMA3B,PPFIA2,CDK5R1,IST1,ZEB2,KIAA0319,ARHGAP44,BAIAP2,SEMA6B,SEMA4B,TBR1,KIF13B,NSMF,SIPA1L1,DISC1,FEZF2,CARMIL1,LIMS2,AMIGO1,SEMA6A,PREX1,ISLR2,SHTN1,DOCK5,ANKRD27,LINGO1,SHANK3,PLXNA4
3_Member	GO Biological Processes	GO:0045666	positive regulation of neuron differentiation	-11.9403	-9.81932	67/380	ADRA2B,AGT,ARF1,ATP1B2,BDNF,CAMK2B,SCARB2,DLG4,LPAR1,EPHA4,PTK2B,FOXG1,ITPKA,L1CAM,NAP1L2,NEFL,NME1,NME2,NTRK2,OPA1,PAK3,PRKN,PLXNA1,PLXNB3,MAP2K1,PSEN1,TWF1,RAP1A,ROBO2,SYT1,SYT4,TCF12,ENC1,SNX3,SPAG9,FEZ1,TOX,IST1,ZEB2,KATNB1,BAIAP2,STMN2,CPEB3,SHANK2,UNC13A,COBL,NPTN,DISC1,PACSIN1,SHANK1,NCKIPSD,GPRC5B,ATP8A2,C21orf91,FEZF2,CAMK1D,AMIGO1,ISLR2,SHTN1,NDRG4,ANKRD27,SYT3,SHANK3,PLXNA4,CPNE9,NEGR1…
3_Member	GO Biological Processes	GO:0007411	axon guidance	-11.5697	-9.48109	55/284	ALCAM,RHOG,BDNF,BMPR1B,CHN1,CSF1R,DAG1,DCC,EGR2,EPHA4,EPHA5,FGF8,FOXG1,GAB1,GLI3,KIF5B,L1CAM,LAMB2,SMAD4,MYH10,NEO1,NOTCH2,OPHN1,PAX6,PLXNA1,PLXNB3,PTPN11,RAC2,ROBO2,SPTBN2,CNTN2,NKX2-1,TNR,EZR,SEMA3B,NR4A3,CDK5R1,FEZ1,GAB2,SEMA6B,SEMA4B,TBR1,KIF3A,USP33,FLRT3,NPTN,FEZF2,LHX9,SEMA6A,BCL11B,SHANK3,UNC5A,PLXNA4,RNF165,LRTM2
3_Member	GO Biological Processes	GO:0097485	neuron projection guidance	-11.5062	-9.42479	55/285	ALCAM,RHOG,BDNF,BMPR1B,CHN1,CSF1R,DAG1,DCC,EGR2,EPHA4,EPHA5,FGF8,FOXG1,GAB1,GLI3,KIF5B,L1CAM,LAMB2,SMAD4,MYH10,NEO1,NOTCH2,OPHN1,PAX6,PLXNA1,PLXNB3,PTPN11,RAC2,ROBO2,SPTBN2,CNTN2,NKX2-1,TNR,EZR,SEMA3B,NR4A3,CDK5R1,FEZ1,GAB2,SEMA6B,SEMA4B,TBR1,KIF3A,USP33,FLRT3,NPTN,FEZF2,LHX9,SEMA6A,BCL11B,SHANK3,UNC5A,PLXNA4,RNF165,LRTM2
3_Member	GO Biological Processes	GO:0050770	regulation of axonogenesis	-11.223	-9.15553	42/186	BDNF,CHN1,DCC,EPHA4,GRIN1,KEL,L1CAM,LRP4,MAG,MAP2,MCF2,NEFL,NTRK2,PAK2,PAK3,PLXNA1,PLXNB3,MAP2K1,PSEN1,ROBO2,CNTN2,THY1,TNR,XK,SEMA3B,CDK5R1,IST1,ZEB2,KIAA0319,SEMA6B,SEMA4B,TBR1,KIF13B,SIPA1L1,DISC1,FEZF2,AMIGO1,SEMA6A,ISLR2,SHTN1,LINGO1,PLXNA4
4_Summary	GO Biological Processes	GO:0007420	brain development	-32.6656	-29.3194	152/761	NR0B1,AIF1,APOD,ARCN1,ATM,RERE,ATP1A2,ATP1B2,ATP2B1,ATP5PB,ATP5PF,BBS2,BCL2L2,BOK,CALM1,CD9,CHRNB2,CNP,COX6B1,CSF1R,CTNNA2,CTNND1,DNAH5,LPAR1,EGFR,EGR2,EMX1,EMX2,EPHA5,FANCD2,FGF8,FGF9,FGFR2,FOXG1,FOXJ1,AFF2,GABRA5,KAT2A,GLI3,GLUD1,GRIN1,GRIN2B,HPRT1,HTR5A,ID4,RBPJ,ITGAM,KCNA1,KCNC1,KCNC2,KIF5B,LRP2,MAOB,MBP,MYH10,MYO1D,NDUFS3,NEFL,NME1,NRGN,NTRK2,NR4A2,OPHN1,OTX1,PAX6,PLP1,PPP3CA,MAP2K1,PSEN1,PT…
4_Member	GO Biological Processes	GO:0007420	brain development	-32.6656	-29.3194	152/761	NR0B1,AIF1,APOD,ARCN1,ATM,RERE,ATP1A2,ATP1B2,ATP2B1,ATP5PB,ATP5PF,BBS2,BCL2L2,BOK,CALM1,CD9,CHRNB2,CNP,COX6B1,CSF1R,CTNNA2,CTNND1,DNAH5,LPAR1,EGFR,EGR2,EMX1,EMX2,EPHA5,FANCD2,FGF8,FGF9,FGFR2,FOXG1,FOXJ1,AFF2,GABRA5,KAT2A,GLI3,GLUD1,GRIN1,GRIN2B,HPRT1,HTR5A,ID4,RBPJ,ITGAM,KCNA1,KCNC1,KCNC2,KIF5B,LRP2,MAOB,MBP,MYH10,MYO1D,NDUFS3,NEFL,NME1,NRGN,NTRK2,NR4A2,OPHN1,OTX1,PAX6,PLP1,PPP3CA,MAP2K1,PSEN1,PT…
4_Member	GO Biological Processes	GO:0030900	forebrain development	-21.9924	-19.2024	87/392	NR0B1,ATP1A2,ATP1B2,BBS2,CHRNB2,CNP,CSF1R,DNAH5,LPAR1,EGFR,EMX1,EMX2,EPHA5,FGF8,FGFR2,FOXG1,KAT2A,GLI3,GRIN1,HPRT1,HTR5A,ID4,RBPJ,ITGAM,KCNA1,KCNC1,KCNC2,KIF5B,LRP2,MYH10,MYO1D,NEFL,NME1,NRGN,NTRK2,NR4A2,OPHN1,OTX1,PAX6,PSEN1,RFX4,ROBO2,SALL1,SLC1A2,SSTR2,SSTR3,CNTN2,NKX2-1,NR2E1,TNR,TYROBP,UBB,BTG2,NR4A3,CDK5R1,CDK5R2,ADGRG1,FEZ1,TOX,ZEB2,OLIG2,TBR1,WDR47,SYNE2,AGTPBP1,SLC7A11,SUN2,CHD5,UQCRQ,SA…
4_Member	GO Biological Processes	GO:0021537	telencephalon development	-17.8438	-15.3453	63/263	ATP1A2,ATP1B2,BBS2,CSF1R,DNAH5,LPAR1,EGFR,EMX1,EMX2,EPHA5,FGF8,FOXG1,KAT2A,GLI3,GRIN1,HPRT1,HTR5A,ID4,KCNA1,KIF5B,MYH10,NEFL,NME1,NRGN,NTRK2,PAX6,PSEN1,RFX4,ROBO2,SALL1,SLC1A2,CNTN2,NKX2-1,NR2E1,TNR,BTG2,NR4A3,CDK5R1,CDK5R2,ADGRG1,FEZ1,ZEB2,TBR1,WDR47,SYNE2,AGTPBP1,SLC7A11,SUN2,UQCRQ,SALL3,DISC1,NDE1,FEZF2,CHD7,BCAN,P2RY12,BCL11B,FAT4,SHANK3,PLXNA4,RTN4RL1,PHACTR1,RTN4RL2
4_Member	GO Biological Processes	GO:0021543	pallium development	-10.2096	-8.21745	39/176	BBS2,EGFR,EMX1,EMX2,EPHA5,FGF8,FOXG1,GLI3,GRIN1,HTR5A,ID4,KCNA1,KIF5B,NEFL,NME1,NTRK2,PAX6,PSEN1,NKX2-1,NR2E1,BTG2,NR4A3,CDK5R1,CDK5R2,ADGRG1,FEZ1,ZEB2,TBR1,WDR47,SYNE2,SUN2,UQCRQ,DISC1,NDE1,FEZF2,BCAN,P2RY12,FAT4,PHACTR1
4_Member	GO Biological Processes	GO:0008347	glial cell migration	-8.69521	-6.84311	19/55	ATP1B2,CD9,CSPG4,CX3CR1,EPHA4,FOXG1,GLI3,P2RY1,NR2E1,CDK5R1,CDK5R2,ADGRG1,SYNE2,SUN2,DISC1,CERS2,TREM2,P2RY12,APCDD1
4_Member	GO Biological Processes	GO:0021761	limbic system development	-7.73684	-5.96693	26/109	NR0B1,ATP1A2,BBS2,EMX2,EPHA5,FGFR2,GLI3,HTR5A,ID4,KCNA1,KIF5B,NEFL,NME1,NKX2-1,NR2E1,UBB,BTG2,NR4A3,CDK5R1,CDK5R2,FEZ1,ZEB2,TBR1,UQCRQ,FEZF2,BCAN
4_Member	GO Biological Processes	GO:0021766	hippocampus development	-7.04194	-5.33517	21/81	BBS2,EMX2,EPHA5,GLI3,HTR5A,ID4,KCNA1,KIF5B,NEFL,NME1,NKX2-1,NR2E1,BTG2,NR4A3,CDK5R1,CDK5R2,FEZ1,ZEB2,UQCRQ,FEZF2,BCAN
4_Member	GO Biological Processes	GO:0021987	cerebral cortex development	-6.18309	-4.566	25/121	BBS2,EGFR,EMX1,EMX2,FOXG1,GLI3,GRIN1,NEFL,NTRK2,PAX6,PSEN1,NKX2-1,NR2E1,CDK5R1,CDK5R2,ADGRG1,TBR1,WDR47,SYNE2,SUN2,DISC1,NDE1,P2RY12,FAT4,PHACTR1
4_Member	GO Biological Processes	GO:0021885	forebrain cell migration	-6.08973	-4.49011	17/63	EGFR,EMX2,FOXG1,GLI3,PSEN1,CNTN2,NKX2-1,NR2E1,TNR,CDK5R1,CDK5R2,ADGRG1,SYNE2,SUN2,DISC1,FEZF2,P2RY12
4_Member	GO Biological Processes	GO:0021801	cerebral cortex radial glia guided migration	-5.71805	-4.16067	10/24	FOXG1,GLI3,NR2E1,CDK5R1,CDK5R2,ADGRG1,SYNE2,SUN2,DISC1,P2RY12
4_Member	GO Biological Processes	GO:0022030	telencephalon glial cell migration	-5.71805	-4.16067	10/24	FOXG1,GLI3,NR2E1,CDK5R1,CDK5R2,ADGRG1,SYNE2,SUN2,DISC1,P2RY12
4_Member	GO Biological Processes	GO:0022029	telencephalon cell migration	-5.69374	-4.13918	16/60	EGFR,FOXG1,GLI3,PSEN1,CNTN2,NKX2-1,NR2E1,TNR,CDK5R1,CDK5R2,ADGRG1,SYNE2,SUN2,DISC1,FEZF2,P2RY12
4_Member	GO Biological Processes	GO:0021795	cerebral cortex cell migration	-5.15617	-3.67025	13/45	EGFR,FOXG1,GLI3,PSEN1,NKX2-1,NR2E1,CDK5R1,CDK5R2,ADGRG1,SYNE2,SUN2,DISC1,P2RY12
4_Member	GO Biological Processes	GO:0021799	cerebral cortex radially oriented cell migration	-4.55772	-3.15897	10/31	FOXG1,GLI3,NR2E1,CDK5R1,CDK5R2,ADGRG1,SYNE2,SUN2,DISC1,P2RY12
4_Member	GO Biological Processes	GO:0021819	layer formation in cerebral cortex	-3.32342	-2.24526	5/12	GLI3,NR2E1,CDK5R1,CDK5R2,ADGRG1
5_Summary	GO Biological Processes	GO:0050808	synapse organization	-27.9163	-24.8488	102/433	ADD2,ARF1,ADGRB2,BDNF,C1QA,C1QB,C1QC,C3,CACNB1,CACNB4,CAMK2B,CDH9,CHRNB2,COL4A5,CTNNA2,CX3CR1,DAG1,DLG3,DLG4,EPHA4,GABRA1,GABRB2,GABRB3,GABRG2,GLRB,GRIN1,GRIN2B,IL10RA,ITGAM,ITPKA,L1CAM,LAMB2,LRP4,MUSK,MYH10,NEFL,NTRK2,OPA1,OPHN1,PAK3,PCDH8,PFN2,PSEN1,RAB3A,ROBO2,SNCB,SPTBN2,STAU1,SYN1,CNTN2,TLR2,TNR,GNPAT,PPFIA4,PPFIA2,CDK5R1,BSN,WASF1,WASL,INA,NRXN2,HOMER1,CLSTN3,FRMPD4,ARHGAP44,BAIAP2,SLC9A6,A…
5_Member	GO Biological Processes	GO:0050808	synapse organization	-27.9163	-24.8488	102/433	ADD2,ARF1,ADGRB2,BDNF,C1QA,C1QB,C1QC,C3,CACNB1,CACNB4,CAMK2B,CDH9,CHRNB2,COL4A5,CTNNA2,CX3CR1,DAG1,DLG3,DLG4,EPHA4,GABRA1,GABRB2,GABRB3,GABRG2,GLRB,GRIN1,GRIN2B,IL10RA,ITGAM,ITPKA,L1CAM,LAMB2,LRP4,MUSK,MYH10,NEFL,NTRK2,OPA1,OPHN1,PAK3,PCDH8,PFN2,PSEN1,RAB3A,ROBO2,SNCB,SPTBN2,STAU1,SYN1,CNTN2,TLR2,TNR,GNPAT,PPFIA4,PPFIA2,CDK5R1,BSN,WASF1,WASL,INA,NRXN2,HOMER1,CLSTN3,FRMPD4,ARHGAP44,BAIAP2,SLC9A6,A…
5_Member	GO Biological Processes	GO:0007416	synapse assembly	-10.4957	-8.48986	38/184	ADD2,ADGRB2,BDNF,CDH9,CHRNB2,GABRA1,GABRB2,GABRB3,GABRG2,GRIN1,LRP4,MUSK,NTRK2,ROBO2,SPTBN2,TLR2,BSN,NRXN2,CLSTN3,ADGRL1,SHANK2,FLRT3,PCDHB5,NPTN,PCLO,SHANK1,PCDHB14,PCDHB10,PCDHB9,AMIGO1,LRFN1,PCDHB16,CLSTN2,SHANK3,LRFN5,NPAS4,LHFPL4,LRTM2
5_Member	GO Biological Processes	GO:0050803	regulation of synapse structure or activity	-10.2211	-8.24034	44/240	ADGRB2,BDNF,CAMK2B,CHRNB2,CTNNA2,DAG1,DNM1,EPHA4,GRIN1,GRIN2B,IL10RA,ITPKA,LRP4,MUSK,NTRK2,OPA1,PAK3,PCDH8,ROBO2,TLR2,PPFIA2,CDK5R1,HOMER1,CLSTN3,FRMPD4,ARHGAP44,BAIAP2,ADGRL1,SLC7A11,FLRT3,SIPA1L1,ABHD17B,SYBU,SLC17A7,AMIGO1,LRFN1,CLSTN2,CAMKV,SHANK3,STX1B,LRFN5,LHFPL4,SHISA6,LRTM2
5_Member	GO Biological Processes	GO:0050807	regulation of synapse organization	-8.7677	-6.90999	43/229	ADGRB2,BDNF,CAMK2B,CHRNB2,CTNNA2,DAG1,EPHA4,GRIN1,GRIN2B,IL10RA,ITPKA,LRP4,MUSK,NTRK2,OPA1,PAK3,PCDH8,ROBO2,TLR2,PPFIA2,CDK5R1,HOMER1,CLSTN3,FRMPD4,ARHGAP44,BAIAP2,ADGRL1,SLC7A11,FLRT3,SIPA1L1,DISC1,ABHD17B,GHRL,EGLN1,AMIGO1,LRFN1,CLSTN2,CAMKV,SHANK3,LRFN5,LHFPL4,SHISA6,LRTM2
5_Member	GO Biological Processes	GO:0051963	regulation of synapse assembly	-3.56528	-2.43859	17/107	ADGRB2,BDNF,CHRNB2,GRIN1,MUSK,NTRK2,ROBO2,TLR2,CLSTN3,ADGRL1,FLRT3,AMIGO1,LRFN1,CLSTN2,LRFN5,LHFPL4,LRTM2
6_Summary	GO Biological Processes	GO:0042063	gliogenesis	-25.7533	-22.7372	81/307	ANXA1,ASPA,ATP1B2,BOK,C1QA,MYRF,CD9,CHRM1,CLU,CNP,CSF1R,CSPG4,CX3CR1,DAG1,LPAR1,EEF2,EGFR,EGR2,EMX1,EPHA4,ERBB3,PTK2B,FOXG1,GLI3,GPR17,ID4,IL1B,LAMB2,LRP2,MAG,NTRK2,P2RY1,PAX6,PLP1,MAP2K1,PSEN1,PTPN11,PTPRZ1,S100B,SOD1,SOX9,SOX10,TAL1,CNTN2,TGFB1,NKX2-1,TLR2,TLR4,NR2E1,TNFRSF1B,CNTNAP1,EED,CDK5R1,EIF2B2,CDK5R2,GPR37L1,ADGRG1,B4GALT6,OLIG2,SIRT2,SYNE2,DAAM2,SUN2,TMEM98,DISC1,CERS2,SOX8,TREM2,SOX6,…
6_Member	GO Biological Processes	GO:0042063	gliogenesis	-25.7533	-22.7372	81/307	ANXA1,ASPA,ATP1B2,BOK,C1QA,MYRF,CD9,CHRM1,CLU,CNP,CSF1R,CSPG4,CX3CR1,DAG1,LPAR1,EEF2,EGFR,EGR2,EMX1,EPHA4,ERBB3,PTK2B,FOXG1,GLI3,GPR17,ID4,IL1B,LAMB2,LRP2,MAG,NTRK2,P2RY1,PAX6,PLP1,MAP2K1,PSEN1,PTPN11,PTPRZ1,S100B,SOD1,SOX9,SOX10,TAL1,CNTN2,TGFB1,NKX2-1,TLR2,TLR4,NR2E1,TNFRSF1B,CNTNAP1,EED,CDK5R1,EIF2B2,CDK5R2,GPR37L1,ADGRG1,B4GALT6,OLIG2,SIRT2,SYNE2,DAAM2,SUN2,TMEM98,DISC1,CERS2,SOX8,TREM2,SOX6,…
6_Member	GO Biological Processes	GO:0007272	ensheathment of neurons	-21.784	-19.0288	49/139	ASPA,MYRF,CD9,CLU,DAG1,LPAR1,EGR2,ID4,ITGAX,KEL,MAG,MAL,MBP,NTRK2,CLDN11,PLP1,PMP22,KLK6,PTPRZ1,S100B,SCN2A,SCN8A,SOD1,SOX10,CNTN2,TLR2,TNFRSF1B,UGT8,XK,ZNF24,GNPAT,CNTNAP1,BCAS1,SLC25A12,EIF2B2,B4GALT6,QKI,GAL3ST1,OLIG2,SIRT2,TMEM98,PLLP,AMIGO1,JAM2,FA2H,SH3TC2,JAM3,NKX6-2,MAL2
6_Member	GO Biological Processes	GO:0008366	axon ensheathment	-21.784	-19.0288	49/139	ASPA,MYRF,CD9,CLU,DAG1,LPAR1,EGR2,ID4,ITGAX,KEL,MAG,MAL,MBP,NTRK2,CLDN11,PLP1,PMP22,KLK6,PTPRZ1,S100B,SCN2A,SCN8A,SOD1,SOX10,CNTN2,TLR2,TNFRSF1B,UGT8,XK,ZNF24,GNPAT,CNTNAP1,BCAS1,SLC25A12,EIF2B2,B4GALT6,QKI,GAL3ST1,OLIG2,SIRT2,TMEM98,PLLP,AMIGO1,JAM2,FA2H,SH3TC2,JAM3,NKX6-2,MAL2
6_Member	GO Biological Processes	GO:0042552	myelination	-21.2216	-18.4986	48/137	ASPA,MYRF,CD9,CLU,DAG1,LPAR1,EGR2,ID4,ITGAX,KEL,MAG,MAL,MBP,NTRK2,PLP1,PMP22,KLK6,PTPRZ1,S100B,SCN2A,SCN8A,SOD1,SOX10,CNTN2,TLR2,TNFRSF1B,UGT8,XK,ZNF24,GNPAT,CNTNAP1,BCAS1,SLC25A12,EIF2B2,B4GALT6,QKI,GAL3ST1,OLIG2,SIRT2,TMEM98,PLLP,AMIGO1,JAM2,FA2H,SH3TC2,JAM3,NKX6-2,MAL2
6_Member	GO Biological Processes	GO:0010001	glial cell differentiation	-18.9695	-16.3556	60/230	ASPA,BOK,C1QA,MYRF,CD9,CLU,CNP,DAG1,LPAR1,EGFR,EGR2,EMX1,EPHA4,ERBB3,GLI3,GPR17,ID4,IL1B,LAMB2,MAG,NTRK2,PAX6,PLP1,MAP2K1,PSEN1,PTPN11,PTPRZ1,S100B,SOD1,SOX9,SOX10,TAL1,CNTN2,TGFB1,NKX2-1,TLR2,TLR4,NR2E1,TNFRSF1B,CNTNAP1,EED,EIF2B2,GPR37L1,B4GALT6,OLIG2,SIRT2,DAAM2,TMEM98,SOX8,TREM2,SOX6,FA2H,SH3TC2,HDAC11,HDAC10,NKX6-2,TTBK1,SLC45A3,OPALIN,OLIG1
6_Member	GO Biological Processes	GO:0048709	oligodendrocyte differentiation	-17.8343	-15.3453	38/103	ASPA,BOK,MYRF,CD9,CLU,CNP,DAG1,LPAR1,GLI3,GPR17,ID4,MAG,NTRK2,PAX6,PLP1,PTPRZ1,SOX9,SOX10,CNTN2,NKX2-1,TLR2,TNFRSF1B,CNTNAP1,EED,EIF2B2,B4GALT6,OLIG2,DAAM2,TMEM98,SOX8,SOX6,FA2H,HDAC11,HDAC10,NKX6-2,SLC45A3,OPALIN,OLIG1
6_Member	GO Biological Processes	GO:0014013	regulation of gliogenesis	-10.6014	-8.58143	33/128	ASPA,ATP1B2,CHRM1,CX3CR1,DAG1,EGR2,EMX1,EPHA4,ID4,IL1B,LRP2,MAG,PTPRZ1,SOX10,CNTN2,TGFB1,TLR2,NR2E1,TNFRSF1B,GPR37L1,OLIG2,SIRT2,DAAM2,TMEM98,CERS2,SOX8,TREM2,GJC2,P2RY12,NKX6-2,TTBK1,SLC45A3,OPALIN
6_Member	GO Biological Processes	GO:0021782	glial cell development	-10.5152	-8.50343	32/122	ASPA,C1QA,MYRF,CD9,CLU,DAG1,LPAR1,EGFR,ID4,IL1B,LAMB2,MAG,NTRK2,PLP1,PSEN1,SOD1,SOX10,CNTN2,TLR2,TLR4,CNTNAP1,EIF2B2,B4GALT6,SIRT2,TREM2,FA2H,SH3TC2,HDAC11,HDAC10,NKX6-2,TTBK1,OLIG1
6_Member	GO Biological Processes	GO:0014003	oligodendrocyte development	-10.0677	-8.0869	19/47	ASPA,MYRF,CD9,CLU,LPAR1,ID4,MAG,PLP1,SOX10,CNTN2,TLR2,CNTNAP1,EIF2B2,B4GALT6,FA2H,HDAC11,HDAC10,NKX6-2,OLIG1
6_Member	GO Biological Processes	GO:0022010	central nervous system myelination	-9.33701	-7.41726	13/23	ASPA,MYRF,CLU,ID4,MAG,PLP1,SOX10,CNTN2,TLR2,CNTNAP1,B4GALT6,FA2H,NKX6-2
6_Member	GO Biological Processes	GO:0032291	axon ensheathment in central nervous system	-9.33701	-7.41726	13/23	ASPA,MYRF,CLU,ID4,MAG,PLP1,SOX10,CNTN2,TLR2,CNTNAP1,B4GALT6,FA2H,NKX6-2
6_Member	GO Biological Processes	GO:0045685	regulation of glial cell differentiation	-6.95763	-5.25778	20/75	ASPA,DAG1,EGR2,EPHA4,ID4,MAG,PTPRZ1,CNTN2,TGFB1,TLR2,NR2E1,TNFRSF1B,GPR37L1,OLIG2,DAAM2,TMEM98,NKX6-2,TTBK1,SLC45A3,OPALIN
6_Member	GO Biological Processes	GO:0014015	positive regulation of gliogenesis	-6.07419	-4.47689	19/77	ASPA,CX3CR1,DAG1,EGR2,IL1B,LRP2,MAG,PTPRZ1,SOX10,TGFB1,TLR2,TNFRSF1B,OLIG2,SOX8,TREM2,GJC2,P2RY12,NKX6-2,TTBK1
6_Member	GO Biological Processes	GO:0048713	regulation of oligodendrocyte differentiation	-4.23216	-2.87713	11/40	ASPA,DAG1,ID4,PTPRZ1,TLR2,TNFRSF1B,OLIG2,DAAM2,TMEM98,SLC45A3,OPALIN
6_Member	GO Biological Processes	GO:0045687	positive regulation of glial cell differentiation	-3.82246	-2.53917	11/44	ASPA,DAG1,EGR2,MAG,PTPRZ1,TGFB1,TLR2,TNFRSF1B,OLIG2,NKX6-2,TTBK1
7_Summary	GO Biological Processes	GO:0045055	regulated exocytosis	-25.1605	-22.1945	142/798	A2M,SERPINA3,ALAD,ALOX5,ARF1,RHOG,BTK,C3,C3AR1,CALM1,CD9,CD14,CD33,CD36,CD44,CD53,CD68,CHGA,CHRNB2,CLU,CNN2,CR1,CTSS,CYBA,CYBB,DOCK2,EEF2,FCER1G,FCGR2A,FPR1,GM2A,GRIK5,HCK,NCKAP1L,IL4R,ITGAL,ITGAM,ITGAX,ITGB2,KIT,LAIR1,LAMP2,LGALS9,MIF,NME2,P2RY1,PFN2,PGAM1,SERPINA1,PIK3CG,PLD1,PLEK,CTSA,PPIA,PPP3CB,PRKCG,PSEN1,PSMD1,PSMD12,PTAFR,PTPN6,PTPRC,RAB3A,RAB27B,RAC2,RAP1A,RNASE2,S100A11,SELENOP,SLC2A5,S…
7_Member	GO Biological Processes	GO:0045055	regulated exocytosis	-25.1605	-22.1945	142/798	A2M,SERPINA3,ALAD,ALOX5,ARF1,RHOG,BTK,C3,C3AR1,CALM1,CD9,CD14,CD33,CD36,CD44,CD53,CD68,CHGA,CHRNB2,CLU,CNN2,CR1,CTSS,CYBA,CYBB,DOCK2,EEF2,FCER1G,FCGR2A,FPR1,GM2A,GRIK5,HCK,NCKAP1L,IL4R,ITGAL,ITGAM,ITGAX,ITGB2,KIT,LAIR1,LAMP2,LGALS9,MIF,NME2,P2RY1,PFN2,PGAM1,SERPINA1,PIK3CG,PLD1,PLEK,CTSA,PPIA,PPP3CB,PRKCG,PSEN1,PSMD1,PSMD12,PTAFR,PTPN6,PTPRC,RAB3A,RAB27B,RAC2,RAP1A,RNASE2,S100A11,SELENOP,SLC2A5,S…
7_Member	GO Biological Processes	GO:0002274	myeloid leukocyte activation	-21.8752	-19.0971	120/664	SERPINA3,AIF1,ALAD,ALOX5,RHOG,ATM,BTK,C1QA,C3,C3AR1,CAMK4,CD14,CD33,CD36,CD44,CD53,CD68,CD74,CHGA,CLU,CNN2,CR1,CTSS,CYBA,CYBB,DOCK2,EEF2,FCER1G,FCGR2A,FPR1,GM2A,NCKAP1L,RBPJ,IL4R,IL18,ITGAL,ITGAM,ITGAX,ITGB2,KIT,LAIR1,LAMP2,LCP2,LGALS9,MIF,NME2,NOTCH2,PGAM1,SERPINA1,PIK3CG,PLD1,PLSCR1,CTSA,PPIA,PRKCE,PSEN1,PSMD1,PSMD12,PTAFR,PTPN6,PTPRC,NECTIN2,RAB3A,RAC2,RAP1A,RNASE2,S100A11,SLC2A5,SNAP25,STXBP1…
7_Member	GO Biological Processes	GO:0002275	myeloid cell activation involved in immune response	-17.9358	-15.4284	99/551	SERPINA3,ALAD,ALOX5,RHOG,BTK,C3,C3AR1,CD14,CD33,CD36,CD44,CD53,CD68,CHGA,CNN2,CR1,CTSS,CYBA,CYBB,DOCK2,EEF2,FCER1G,FCGR2A,FPR1,GM2A,NCKAP1L,IL4R,ITGAL,ITGAM,ITGAX,ITGB2,KIT,LAIR1,LAMP2,LGALS9,MIF,NME2,PGAM1,SERPINA1,PIK3CG,PLD1,CTSA,PPIA,PRKCE,PSEN1,PSMD1,PSMD12,PTAFR,PTPN6,PTPRC,RAB3A,RAC2,RAP1A,RNASE2,S100A11,SLC2A5,SNAP25,STXBP1,SYK,TLR2,TNFRSF1B,TYROBP,LAT2,NR4A3,KCNAB2,RNASET2,DYNLL1,CD84,SY…
7_Member	GO Biological Processes	GO:0002366	leukocyte activation involved in immune response	-17.2126	-14.7584	116/718	SERPINA3,ALAD,ALOX5,ANXA1,RHOG,BTK,C3,C3AR1,CD14,CD86,CD33,CD36,CD40,CD44,CD53,CD68,CD74,CHGA,CNN2,CR1,CTSS,CYBA,CYBB,DOCK2,EEF2,PTK2B,FCER1G,FCGR2A,FPR1,GM2A,NCKAP1L,HLA-DMB,ICAM1,IL4R,IL18,ITGAL,ITGAM,ITGAX,ITGB2,KIT,LAIR1,LAMP2,LGALS9,MIF,NME2,NOTCH2,PGAM1,SERPINA1,PIK3CG,PLCG2,PLD1,CTSA,PPIA,PRKCE,PSEN1,PSMD1,PSMD12,PTAFR,PTPN6,PTPRC,RAB3A,RAC2,RAP1A,RNASE2,S100A11,SLC2A5,SNAP25,STXBP1,SYK,TG…
7_Member	GO Biological Processes	GO:0043299	leukocyte degranulation	-17.1448	-14.6962	96/539	SERPINA3,ALAD,ALOX5,RHOG,BTK,C3,C3AR1,CD14,CD33,CD36,CD44,CD53,CD68,CHGA,CNN2,CR1,CTSS,CYBA,CYBB,DOCK2,EEF2,FCER1G,FCGR2A,FPR1,GM2A,HCK,NCKAP1L,IL4R,ITGAL,ITGAM,ITGAX,ITGB2,KIT,LAIR1,LAMP2,LGALS9,MIF,NME2,PGAM1,SERPINA1,PIK3CG,PLD1,CTSA,PPIA,PSEN1,PSMD1,PSMD12,PTAFR,PTPN6,PTPRC,RAB3A,RAC2,RAP1A,RNASE2,S100A11,SLC2A5,SNAP25,STXBP1,SYK,TLR2,TNFRSF1B,TYROBP,LAT2,NR4A3,KCNAB2,RNASET2,DYNLL1,CD84,SYNG…
7_Member	GO Biological Processes	GO:0002263	cell activation involved in immune response	-17.0256	-14.5879	116/722	SERPINA3,ALAD,ALOX5,ANXA1,RHOG,BTK,C3,C3AR1,CD14,CD86,CD33,CD36,CD40,CD44,CD53,CD68,CD74,CHGA,CNN2,CR1,CTSS,CYBA,CYBB,DOCK2,EEF2,PTK2B,FCER1G,FCGR2A,FPR1,GM2A,NCKAP1L,HLA-DMB,ICAM1,IL4R,IL18,ITGAL,ITGAM,ITGAX,ITGB2,KIT,LAIR1,LAMP2,LGALS9,MIF,NME2,NOTCH2,PGAM1,SERPINA1,PIK3CG,PLCG2,PLD1,CTSA,PPIA,PRKCE,PSEN1,PSMD1,PSMD12,PTAFR,PTPN6,PTPRC,RAB3A,RAC2,RAP1A,RNASE2,S100A11,SLC2A5,SNAP25,STXBP1,SYK,TG…
7_Member	GO Biological Processes	GO:0002444	myeloid leukocyte mediated immunity	-16.1731	-13.7859	96/557	SERPINA3,ALAD,ALOX5,RHOG,BTK,C3,C3AR1,CAMK4,CD14,CD33,CD36,CD44,CD53,CD68,CHGA,CNN2,CR1,CTSS,CYBA,CYBB,DOCK2,EEF2,FCER1G,FCGR2A,FPR1,GM2A,NCKAP1L,IL4R,ITGAL,ITGAM,ITGAX,ITGB2,KIT,LAIR1,LAMP2,LGALS9,MIF,NME2,PGAM1,SERPINA1,PIK3CG,PLD1,CTSA,PPIA,PSEN1,PSMD1,PSMD12,PTAFR,PTPN6,PTPRC,RAB3A,RAC2,RAP1A,RNASE2,S100A11,SLC2A5,SNAP25,STXBP1,SYK,TLR2,TNFRSF1B,TYROBP,LAT2,NR4A3,KCNAB2,RNASET2,DYNLL1,CD84,SY…
7_Member	GO Biological Processes	GO:0042119	neutrophil activation	-12.8496	-10.6401	37/503	SERPINA3,ALOX5,RHOG,C3,C3AR1,CD14,CD44,CD53,CD68,CNN2,CR1,CTSS,CYBB,DOCK2,FCER1G,FCGR2A,IL18,ITGB2,LAIR1,LAMP2,PLD1,PSEN1,PTPN6,RAP1A,SLC2A5,SNAP25,SYK,TYROBP,RNASET2,VAPA,PRDX6,ENPP4,ARHGAP45,PREX1,TMBIM1,CYSTM1,MOSPD2
7_Member	GO Biological Processes	GO:0036230	granulocyte activation	-12.693	-10.502	37/509	SERPINA3,ALOX5,RHOG,C3,C3AR1,CD14,CD44,CD53,CD68,CNN2,CR1,CTSS,CYBB,DOCK2,FCER1G,FCGR2A,IL18,ITGB2,LAIR1,LAMP2,PLD1,PSEN1,PTPN6,RAP1A,SLC2A5,SNAP25,SYK,TYROBP,RNASET2,VAPA,PRDX6,ENPP4,ARHGAP45,PREX1,TMBIM1,CYSTM1,MOSPD2
7_Member	GO Biological Processes	GO:0043312	neutrophil degranulation	-12.3785	-10.2112	80/488	SERPINA3,ALAD,ALOX5,RHOG,C3,C3AR1,CD14,CD33,CD36,CD44,CD53,CD68,CNN2,CR1,CTSS,CYBA,CYBB,DOCK2,EEF2,FCER1G,FCGR2A,FPR1,GM2A,NCKAP1L,ITGAL,ITGAM,ITGAX,ITGB2,LAIR1,LAMP2,MIF,NME2,PGAM1,SERPINA1,PLD1,CTSA,PPIA,PSEN1,PSMD1,PSMD12,PTAFR,PTPN6,PTPRC,RAB3A,RAP1A,RNASE2,S100A11,SLC2A5,SNAP25,SYK,TLR2,TNFRSF1B,TYROBP,KCNAB2,RNASET2,DYNLL1,SYNGR1,VAPA,PRDX6,TMEM63A,IST1,ATG7,PADI2,CD300A,ENPP4,CD93,ARHGAP45…
7_Member	GO Biological Processes	GO:0002283	neutrophil activation involved in immune response	-12.2353	-10.0849	80/491	SERPINA3,ALAD,ALOX5,RHOG,C3,C3AR1,CD14,CD33,CD36,CD44,CD53,CD68,CNN2,CR1,CTSS,CYBA,CYBB,DOCK2,EEF2,FCER1G,FCGR2A,FPR1,GM2A,NCKAP1L,ITGAL,ITGAM,ITGAX,ITGB2,LAIR1,LAMP2,MIF,NME2,PGAM1,SERPINA1,PLD1,CTSA,PPIA,PSEN1,PSMD1,PSMD12,PTAFR,PTPN6,PTPRC,RAB3A,RAP1A,RNASE2,S100A11,SLC2A5,SNAP25,SYK,TLR2,TNFRSF1B,TYROBP,KCNAB2,RNASET2,DYNLL1,SYNGR1,VAPA,PRDX6,TMEM63A,IST1,ATG7,PADI2,CD300A,ENPP4,CD93,ARHGAP45…
7_Member	Reactome Gene Sets	R-HSA-6798695	Neutrophil degranulation	-11.8848	-9.77155	78/480	SERPINA3,ALAD,ALOX5,RHOG,C3,C3AR1,CD14,CD33,CD36,CD44,CD53,CD68,CNN2,CR1,CTSS,CYBA,CYBB,DOCK2,EEF2,FCER1G,FCGR2A,FPR1,GM2A,NCKAP1L,ITGAL,ITGAM,ITGAX,ITGB2,LAIR1,LAMP2,MIF,NME2,PGAM1,SERPINA1,PLD1,CTSA,PPIA,PSEN1,PSMD1,PSMD12,PTAFR,PTPN6,PTPRC,RAB3A,RAP1A,RNASE2,S100A11,SLC2A5,SNAP25,TLR2,TNFRSF1B,TYROBP,KCNAB2,RNASET2,DYNLL1,SYNGR1,VAPA,PRDX6,TMEM63A,IST1,ATG7,PADI2,CD300A,ENPP4,CD93,ARHGAP45,MET…
7_Member	GO Biological Processes	GO:0002446	neutrophil mediated immunity	-11.7232	-9.62245	80/502	SERPINA3,ALAD,ALOX5,RHOG,C3,C3AR1,CD14,CD33,CD36,CD44,CD53,CD68,CNN2,CR1,CTSS,CYBA,CYBB,DOCK2,EEF2,FCER1G,FCGR2A,FPR1,GM2A,NCKAP1L,ITGAL,ITGAM,ITGAX,ITGB2,LAIR1,LAMP2,MIF,NME2,PGAM1,SERPINA1,PLD1,CTSA,PPIA,PSEN1,PSMD1,PSMD12,PTAFR,PTPN6,PTPRC,RAB3A,RAP1A,RNASE2,S100A11,SLC2A5,SNAP25,SYK,TLR2,TNFRSF1B,TYROBP,KCNAB2,RNASET2,DYNLL1,SYNGR1,VAPA,PRDX6,TMEM63A,IST1,ATG7,PADI2,CD300A,ENPP4,CD93,ARHGAP45…
8_Summary	GO Biological Processes	GO:0007018	microtubule-based movement	-24.9918	-22.0257	73/290	BBS2,DST,DNAH5,DNAH9,DYNC1I2,DYNC1LI2,BLOC1S1,KIF5B,MAK,MAP2,MAP4,NEFL,OPA1,RAB27B,SOD1,UBB,UCHL1,AP3B2,DNAH17,DYNLL1,DNAH11,WASF1,FEZ1,LRPPRC,KATNB1,KIF1C,KIF3A,SYNE2,KIF13B,SUN2,DNAI1,DYNC1LI1,ZMYND10,SPA17,HYDIN,CFAP46,NDE1,CCDC40,ARMC4,DNAH3,SYBU,WDR35,CAMSAP3,KIF13A,DNAI2,DYNC2H1,ZBBX,DNAI4,SPEF2,TTC25,DYNLRB2,TEKT1,ROPN1L,TTC29,CFAP91,TTC30A,BICDL1,DRC1,CCDC114,CFAP70,DNAAF1,DNAI3,DNAAF6,CF…
8_Member	GO Biological Processes	GO:0007018	microtubule-based movement	-24.9918	-22.0257	73/290	BBS2,DST,DNAH5,DNAH9,DYNC1I2,DYNC1LI2,BLOC1S1,KIF5B,MAK,MAP2,MAP4,NEFL,OPA1,RAB27B,SOD1,UBB,UCHL1,AP3B2,DNAH17,DYNLL1,DNAH11,WASF1,FEZ1,LRPPRC,KATNB1,KIF1C,KIF3A,SYNE2,KIF13B,SUN2,DNAI1,DYNC1LI1,ZMYND10,SPA17,HYDIN,CFAP46,NDE1,CCDC40,ARMC4,DNAH3,SYBU,WDR35,CAMSAP3,KIF13A,DNAI2,DYNC2H1,ZBBX,DNAI4,SPEF2,TTC25,DYNLRB2,TEKT1,ROPN1L,TTC29,CFAP91,TTC30A,BICDL1,DRC1,CCDC114,CFAP70,DNAAF1,DNAI3,DNAAF6,CF…
8_Member	GO Biological Processes	GO:0003341	cilium movement	-21.0246	-18.2581	34/75	BBS2,DNAH5,DNAH9,DNAH17,DNAH11,DNAI1,ZMYND10,SPA17,HYDIN,CFAP46,CCDC40,ARMC4,DNAI2,ZBBX,DNAI4,SPEF2,TTC25,TEKT1,ROPN1L,TTC29,CFAP91,DRC1,CCDC114,CFAP70,DNAAF1,DNAI3,DNAAF6,CFAP54,CFAP206,SPAG17,CFAP53,RSPH4A,CFAP100,CFAP73
8_Member	GO Biological Processes	GO:0030031	cell projection assembly	-19.3348	-16.6961	110/622	AIF1,RHOG,BBS2,SEPTIN7,CSPG4,DNAH5,DYNC1I2,LPAR1,FOXJ1,NCKAP1L,ICAM1,KIT,MAK,MAP4,MYH10,MYO10,OCRL,OPHN1,PFN2,PLD1,PLXNB3,PMP22,TWF1,RAC2,RAP1A,RDX,RFX4,TGFBR1,VDAC3,EZR,WAS,YWHAG,DNAH17,DYNLL1,WASL,SLC9A3R1,MAP4K4,CCP110,HDAC4,ARHGAP44,ACTR1A,CCNO,EXOC5,NCKAP1,KIF3A,CDC42EP1,SYNE2,COBL,TBC1D30,CDC42EP4,ATXN10,TBC1D10B,ARHGEF26,DNAI1,DISC1,SNX10,ZMYND10,ATP6V1D,DCDC2,ANLN,HYDIN,CFAP46,NDE1,CCDC40…
8_Member	GO Biological Processes	GO:0035082	axoneme assembly	-18.8572	-16.21	31/70	BBS2,DNAH5,FOXJ1,DNAH17,DNAI1,ZMYND10,HYDIN,CFAP46,CCDC40,ARMC4,DNAI2,DNAI4,SPEF2,CFAP43,TTC25,IQCG,RSPH1,DRC1,CCDC114,DNAAF1,DNAI3,DNAAF6,CFAP206,SPAG17,CFAP65,CFAP157,RSPH4A,CFAP100,DNAAF3,CFAP73,HOATZ
8_Member	GO Biological Processes	GO:0120031	plasma membrane bounded cell projection assembly	-18.2331	-15.693	106/607	AIF1,RHOG,BBS2,SEPTIN7,CSPG4,DNAH5,DYNC1I2,LPAR1,FOXJ1,ICAM1,KIT,MAK,MAP4,MYH10,MYO10,OCRL,OPHN1,PFN2,PLD1,PLXNB3,PMP22,TWF1,RAC2,RAP1A,RDX,RFX4,TGFBR1,VDAC3,EZR,WAS,YWHAG,DNAH17,DYNLL1,WASL,SLC9A3R1,MAP4K4,CCP110,HDAC4,ARHGAP44,ACTR1A,CCNO,EXOC5,NCKAP1,KIF3A,CDC42EP1,SYNE2,COBL,TBC1D30,CDC42EP4,ATXN10,TBC1D10B,ARHGEF26,DNAI1,DISC1,SNX10,ZMYND10,ATP6V1D,DCDC2,ANLN,HYDIN,CFAP46,NDE1,CCDC40,ARMC4,M…
8_Member	GO Biological Processes	GO:0001578	microtubule bundle formation	-15.1245	-12.7695	33/102	BBS2,DNAH5,FOXJ1,MAP2,DNAH17,DNAI1,ZMYND10,HYDIN,CFAP46,CCDC40,ARMC4,DNAI2,DNAI4,SPEF2,CFAP43,TTC25,IQCG,PSRC1,RSPH1,DRC1,CCDC114,DNAAF1,DNAI3,DNAAF6,CFAP206,SPAG17,CFAP65,CFAP157,RSPH4A,CFAP100,DNAAF3,CFAP73,HOATZ
8_Member	GO Biological Processes	GO:0044782	cilium organization	-13.9727	-11.6872	71/424	BBS2,SEPTIN7,DNAH5,DYNC1I2,FOXJ1,MAK,MAP4,OCRL,VDAC3,YWHAG,DNAH17,DYNLL1,SLC9A3R1,CCP110,ACTR1A,CCNO,EXOC5,KIF3A,SYNE2,TBC1D30,ATXN10,TBC1D10B,DNAI1,SNX10,ZMYND10,ATP6V1D,DCDC2,HYDIN,CFAP46,NDE1,CCDC40,ARMC4,MNS1,WDR35,DNAI2,TMEM231,DYNC2H1,DNAI4,SPEF2,BBOF1,CFAP43,TTC25,DYNLRB2,TEKT1,TTC29,IQCG,UNC119B,RSPH1,TMEM67,TTC30A,DRC1,CCDC114,CEP41,CFAP70,DNAAF1,DNAI3,DNAAF6,CFAP54,CFAP52,CFAP206,SPAG17…
8_Member	GO Biological Processes	GO:0060271	cilium assembly	-12.5186	-10.3396	66/404	BBS2,SEPTIN7,DNAH5,DYNC1I2,FOXJ1,MAK,MAP4,OCRL,VDAC3,YWHAG,DNAH17,DYNLL1,CCP110,ACTR1A,CCNO,EXOC5,KIF3A,SYNE2,TBC1D30,ATXN10,TBC1D10B,DNAI1,SNX10,ZMYND10,ATP6V1D,DCDC2,HYDIN,CFAP46,NDE1,CCDC40,ARMC4,MNS1,WDR35,DNAI2,TMEM231,DYNC2H1,DNAI4,SPEF2,BBOF1,CFAP43,TTC25,DYNLRB2,TEKT1,IQCG,UNC119B,RSPH1,TMEM67,DRC1,CCDC114,CEP41,CFAP70,DNAAF1,DNAI3,DNAAF6,CFAP54,CFAP52,CFAP206,SPAG17,CFAP53,CFAP65,CFAP157…
8_Member	GO Biological Processes	GO:0070286	axonemal dynein complex assembly	-11.9846	-9.85317	17/33	DNAH5,DNAH17,DNAI1,ZMYND10,CCDC40,ARMC4,DNAI2,DNAI4,TTC25,DRC1,CCDC114,DNAAF1,DNAI3,DNAAF6,CFAP100,DNAAF3,CFAP73
8_Member	GO Biological Processes	GO:0036158	outer dynein arm assembly	-7.39065	-5.67529	10/19	DNAH5,DNAH17,DNAI1,ZMYND10,ARMC4,DNAI2,TTC25,CCDC114,DNAAF1,DNAAF6
9_Summary	GO Biological Processes	GO:0060627	regulation of vesicle-mediated transport	-24.8267	-21.8784	112/550	ANXA1,APOC1,APOC2,ARF1,C3,C4A,C4B,CD14,CD36,CHRNB2,CLU,CYBA,DLG4,DNM1,DOCK2,FCER1G,GRIK5,HCK,NCKAP1L,HIP1,IL1B,IL4R,IL15RA,ITGA2,ITGAM,ITGB2,KIF5B,LGALS9,MAP2,NSF,OPHN1,P2RY1,PRKN,PFN2,PLCG2,SEPTIN4,PPP3CA,PPP3CB,PRKCG,MAP2K1,MAP2K2,PSEN1,PTAFR,PTPRC,RAB3A,RAB3B,RAB27B,RAC2,RAP1A,RDX,SDC4,SH3GL2,SOD1,STXBP1,SYK,SYN1,SYP,SYT1,SYT4,SYT5,TF,TLR2,EZR,VSNL1,PICALM,PPFIA2,CADPS,SNX3,CD84,CDK5R2,WASL,SY…
9_Member	GO Biological Processes	GO:0060627	regulation of vesicle-mediated transport	-24.8267	-21.8784	112/550	ANXA1,APOC1,APOC2,ARF1,C3,C4A,C4B,CD14,CD36,CHRNB2,CLU,CYBA,DLG4,DNM1,DOCK2,FCER1G,GRIK5,HCK,NCKAP1L,HIP1,IL1B,IL4R,IL15RA,ITGA2,ITGAM,ITGB2,KIF5B,LGALS9,MAP2,NSF,OPHN1,P2RY1,PRKN,PFN2,PLCG2,SEPTIN4,PPP3CA,PPP3CB,PRKCG,MAP2K1,MAP2K2,PSEN1,PTAFR,PTPRC,RAB3A,RAB3B,RAB27B,RAC2,RAP1A,RDX,SDC4,SH3GL2,SOD1,STXBP1,SYK,SYN1,SYP,SYT1,SYT4,SYT5,TF,TLR2,EZR,VSNL1,PICALM,PPFIA2,CADPS,SNX3,CD84,CDK5R2,WASL,SY…
9_Member	GO Biological Processes	GO:0030100	regulation of endocytosis	-11.3181	-9.24826	55/288	APOC1,APOC2,ARF1,C3,C4A,C4B,CD14,CD36,CLU,CYBA,DLG4,DNM1,DOCK2,FCER1G,HCK,NCKAP1L,HIP1,IL1B,IL15RA,ITGA2,OPHN1,PLCG2,PPP3CA,PPP3CB,PRKCG,PSEN1,PTPRC,RAP1A,SH3GL2,SOD1,SYK,SYT4,TF,TLR2,PICALM,SNX3,WASL,SYT7,SNAP91,MERTK,LILRB1,CD300A,AAK1,PYCARD,PACSIN1,TREM2,APPL2,SLC17A7,CAMK1D,CLEC7A,MCTP1,ATAD1,STON2,STX1B,SCAMP5
9_Member	GO Biological Processes	GO:0006909	phagocytosis	-9.78428	-7.84922	58/382	AIF1,ANXA1,RHOG,C3,CD14,CD36,CYBA,DOCK1,DOCK2,FCER1G,FCGR1A,FCGR2A,FCGR3A,HCK,NCKAP1L,IRF8,IL1B,IL15RA,ITGA2,ITGAL,ITGAM,ITGB2,MET,MSR1,MYO10,NCF2,NCF4,PLCG2,PRKCE,PRKCG,PTPRC,RAC2,SOD1,SYK,ICAM5,TLR2,TLR4,TYROBP,WAS,WIPF1,SNX3,WASL,SYT7,BAIAP2,MERTK,NCKAP1,CD300A,CD93,CYFIP2,PYCARD,BIN2,NCKIPSD,RAB14,TREM2,APPL2,CAMK1D,CLEC7A,PLD4
9_Member	GO Biological Processes	GO:0050764	regulation of phagocytosis	-9.50455	-7.56313	27/98	C3,C4A,C4B,CD36,CYBA,DOCK2,FCER1G,HCK,NCKAP1L,IL1B,IL15RA,ITGA2,PRKCG,PTPRC,RAP1A,SOD1,SYK,TLR2,SNX3,SYT7,MERTK,CD300A,PYCARD,TREM2,APPL2,CAMK1D,CLEC7A
9_Member	GO Biological Processes	GO:0050766	positive regulation of phagocytosis	-7.74501	-5.97279	20/68	C3,C4A,C4B,CD36,CYBA,DOCK2,FCER1G,NCKAP1L,IL1B,IL15RA,ITGA2,PTPRC,RAP1A,SOD1,MERTK,PYCARD,TREM2,APPL2,CAMK1D,CLEC7A
9_Member	GO Biological Processes	GO:0045807	positive regulation of endocytosis	-7.22832	-5.5022	31/154	ARF1,C3,C4A,C4B,CD14,CD36,CLU,CYBA,DNM1,DOCK2,FCER1G,NCKAP1L,HIP1,IL1B,IL15RA,ITGA2,PLCG2,PPP3CA,PTPRC,RAP1A,SOD1,SYK,TF,WASL,MERTK,PYCARD,TREM2,APPL2,CAMK1D,CLEC7A,ATAD1
10_Summary	GO Biological Processes	GO:0007610	behavior	-23.5515	-20.6524	109/609	ADARB1,AGT,ARCN1,ATP1A2,ATP1B2,BBS2,BDNF,CACNA1B,CAMK4,CHRNB2,CNP,CNTFR,CX3CR1,DLG4,EGFR,EGR1,EGR2,EIF4E,EIF4EBP2,EPHA4,FGF12,AFF2,FOS,GABRA5,GABRG2,KAT2A,GJA1,GLI3,GLRB,GLS,GM2A,MCHR1,GPR37,GRIN1,GRIN2B,GRM1,HPRT1,KCNA2,KIT,MUSK,NPC1,SLC11A2,NRGN,NTRK2,NR4A2,OPRL1,P2RY1,PRKN,PPARA,PPP3CB,PRKAR1B,PRKCE,PRKCG,PSEN1,S100B,SCN2A,SELENOP,SLC1A2,SLC1A3,SNAP25,SOD1,SPTBN2,STAR,SYT4,TAL1,CNTN2,NKX2-1,TL…
10_Member	GO Biological Processes	GO:0007610	behavior	-23.5515	-20.6524	109/609	ADARB1,AGT,ARCN1,ATP1A2,ATP1B2,BBS2,BDNF,CACNA1B,CAMK4,CHRNB2,CNP,CNTFR,CX3CR1,DLG4,EGFR,EGR1,EGR2,EIF4E,EIF4EBP2,EPHA4,FGF12,AFF2,FOS,GABRA5,GABRG2,KAT2A,GJA1,GLI3,GLRB,GLS,GM2A,MCHR1,GPR37,GRIN1,GRIN2B,GRM1,HPRT1,KCNA2,KIT,MUSK,NPC1,SLC11A2,NRGN,NTRK2,NR4A2,OPRL1,P2RY1,PRKN,PPARA,PPP3CB,PRKAR1B,PRKCE,PRKCG,PSEN1,S100B,SCN2A,SELENOP,SLC1A2,SLC1A3,SNAP25,SOD1,SPTBN2,STAR,SYT4,TAL1,CNTN2,NKX2-1,TL…
10_Member	GO Biological Processes	GO:0007611	learning or memory	-16.6338	-14.1906	57/260	AGT,ATP1A2,BDNF,CAMK4,CHRNB2,CX3CR1,DLG4,EGFR,EGR2,EIF4EBP2,AFF2,FOS,GABRA5,KAT2A,GM2A,GRIN1,GRIN2B,KIT,MUSK,SLC11A2,NRGN,NTRK2,OPRL1,PRKN,PPP3CB,PRKAR1B,PRKCG,PSEN1,S100B,SCN2A,SNAP25,SYT4,CNTN2,TLR2,VDAC3,BTG2,KCNAB1,PICALM,DNAH11,SYNJ1,NRXN2,PJA2,TBR1,CPEB3,SHANK2,SORCS3,SLC7A11,NPTN,SHANK1,SLC17A7,SLC12A5,NDRG4,TTBK1,ATAD1,SHANK3,TANC1,NPAS4
10_Member	GO Biological Processes	GO:0050890	cognition	-15.9452	-13.5434	61/302	AGT,ATP1A2,BDNF,CAMK4,CHRM1,CHRNB2,CX3CR1,DLG4,EGFR,EGR2,EIF4EBP2,AFF2,FOS,GABRA5,KAT2A,GM2A,GRIN1,GRIN2B,HLA-DRA,KIT,MUSK,SLC11A2,NRGN,NTRK2,OPRL1,PRKN,PPP3CB,PRKAR1B,PRKCG,PSEN1,S100B,SCN2A,SNAP25,SYT4,CNTN2,TLR2,VDAC3,BTG2,KCNAB1,PICALM,DNAH11,SYNJ1,NRXN2,PJA2,TBR1,CPEB3,SHANK2,SORCS3,SLC7A11,NPTN,SHANK1,SLC17A7,SLC12A5,SHROOM4,NDRG4,TTBK1,ATAD1,SHANK3,TANC1,JAKMIP1,NPAS4
10_Member	GO Biological Processes	GO:0007612	learning	-9.72455	-7.79659	32/145	AGT,ATP1A2,CHRNB2,DLG4,FOS,GABRA5,GRIN1,KIT,NRGN,NTRK2,OPRL1,PRKN,PPP3CB,SNAP25,CNTN2,TLR2,VDAC3,BTG2,SYNJ1,NRXN2,TBR1,SHANK2,SORCS3,SLC7A11,NPTN,SHANK1,SLC12A5,NDRG4,ATAD1,SHANK3,TANC1,NPAS4
10_Member	GO Biological Processes	GO:0008306	associative learning	-5.56537	-4.07946	17/76	AGT,ATP1A2,CHRNB2,FOS,GABRA5,GRIN1,KIT,NRGN,OPRL1,SNAP25,BTG2,TBR1,SLC7A11,NPTN,SHANK1,NDRG4,TANC1
11_Summary	GO Biological Processes	GO:0098662	inorganic cation transmembrane transport	-22.1914	-19.3636	123/767	ANXA6,ARF1,ATOX1,ATP1A2,ATP1A3,ATP1B2,ATP2B2,ATP5F1A,ATP5F1B,ATP5F1C,ATP5F1E,ATP5PB,ATP5MC1,ATP5MC3,ATP5ME,ATP5PF,ATP6V1C1,ATP5PO,CACNA1B,CACNA1E,CACNB1,CACNB4,CALM1,CAPN3,CLCN4,CCR5,SLC31A2,COX4I1,COX5B,COX6A1,COX6B1,COX6C,COX7A2,COX7B,COX7C,COX8A,CYBA,PTK2B,FGF2,FGF12,GRIN1,GRIN2B,HSPA2,ITPR1,KCNA1,KCNA2,KCNA3,KCNC2,KCND3,KCNJ3,KCNJ6,KCNN3,KCNQ1,KCNQ2,KEL,KIF5B,NDUFA4,SLC11A2,OPA1,OPRL1,SLC25A3…
11_Member	GO Biological Processes	GO:0098662	inorganic cation transmembrane transport	-22.1914	-19.3636	123/767	ANXA6,ARF1,ATOX1,ATP1A2,ATP1A3,ATP1B2,ATP2B2,ATP5F1A,ATP5F1B,ATP5F1C,ATP5F1E,ATP5PB,ATP5MC1,ATP5MC3,ATP5ME,ATP5PF,ATP6V1C1,ATP5PO,CACNA1B,CACNA1E,CACNB1,CACNB4,CALM1,CAPN3,CLCN4,CCR5,SLC31A2,COX4I1,COX5B,COX6A1,COX6B1,COX6C,COX7A2,COX7B,COX7C,COX8A,CYBA,PTK2B,FGF2,FGF12,GRIN1,GRIN2B,HSPA2,ITPR1,KCNA1,KCNA2,KCNA3,KCNC2,KCND3,KCNJ3,KCNJ6,KCNN3,KCNQ1,KCNQ2,KEL,KIF5B,NDUFA4,SLC11A2,OPA1,OPRL1,SLC25A3…
11_Member	GO Biological Processes	GO:0015672	monovalent inorganic cation transport	-15.8729	-13.476	88/551	ARF1,ATP1A2,ATP1A3,ATP1B2,ATP5F1A,ATP5F1B,ATP5F1C,ATP5F1E,ATP5PB,ATP5MC1,ATP5MC3,ATP5ME,ATP5PF,ATP6V1C1,ATP5PO,CDK2,CLCN4,COX4I1,COX5B,COX6A1,COX6B1,COX6C,COX7A2,COX7B,COX7C,COX8A,PTK2B,FGF12,KCNA1,KCNA2,KCNA3,KCNC2,KCND3,KCNJ3,KCNJ6,KCNN3,KCNQ1,KCNQ2,KEL,KIF5B,MLLT6,NDUFA4,SLC11A2,NSF,SLC25A3,PRKCE,SCN2A,SCN2B,SCN8A,SLC1A3,SLC12A2,SLC15A2,SNAP25,SNTA1,UCP2,YWHAH,KCNAB1,KCNAB2,SLC4A4,ATP6V1F,KCNB…
11_Member	GO Biological Processes	GO:1902600	proton transmembrane transport	-13.2636	-11.0346	39/159	ATP1A2,ATP1A3,ATP5F1A,ATP5F1B,ATP5F1C,ATP5F1E,ATP5PB,ATP5MC1,ATP5MC3,ATP5ME,ATP5PF,ATP6V1C1,ATP5PO,CLCN4,COX4I1,COX5B,COX6A1,COX6B1,COX6C,COX7A2,COX7B,COX7C,COX8A,NDUFA4,SLC11A2,SLC25A3,SLC15A2,UCP2,ATP6V1F,SLC9A3R1,ATP5MF,ATP5PD,SLC9A6,ATP5MG,PARK7,ATP6V1D,SLC17A7,SLC4A10,SLC2A10
12_Summary	Reactome Gene Sets	R-HSA-1280218	Adaptive Immune System	-21.6689	-18.9247	130/756	ARF1,BTK,C3,CALM1,CAPZA1,CD4,CD8A,CD14,CD86,CD33,CD36,CD40,CD74,CHUK,CLTC,CTSS,CYBA,CYBB,DNM1,DYNC1I2,DYNC1LI2,FCGR1A,FCGR3A,FYB1,UBE2K,HLA-DMB,HLA-DOA,HLA-DOB,HLA-DPA1,HLA-DQA1,HLA-DQA2,HLA-DQB2,HLA-DRA,HLA-DRB1,ICAM1,ITGAL,ITGB2,ITPR1,KIF5B,LAIR1,LCP2,TRIM37,NCF2,NCF4,PAK2,PAK3,PRKN,PLCG2,CTSA,PPIA,PPP2CA,PPP2R5E,PPP3CA,PPP3CB,PPP3R1,PSMA4,PSMA7,PSMB6,PSMB10,PSMC6,PSMD1,PSMD12,PTPN6,PTPN11,PTPR…
12_Member	Reactome Gene Sets	R-HSA-1280218	Adaptive Immune System	-21.6689	-18.9247	130/756	ARF1,BTK,C3,CALM1,CAPZA1,CD4,CD8A,CD14,CD86,CD33,CD36,CD40,CD74,CHUK,CLTC,CTSS,CYBA,CYBB,DNM1,DYNC1I2,DYNC1LI2,FCGR1A,FCGR3A,FYB1,UBE2K,HLA-DMB,HLA-DOA,HLA-DOB,HLA-DPA1,HLA-DQA1,HLA-DQA2,HLA-DQB2,HLA-DRA,HLA-DRB1,ICAM1,ITGAL,ITGB2,ITPR1,KIF5B,LAIR1,LCP2,TRIM37,NCF2,NCF4,PAK2,PAK3,PRKN,PLCG2,CTSA,PPIA,PPP2CA,PPP2R5E,PPP3CA,PPP3CB,PPP3R1,PSMA4,PSMA7,PSMB6,PSMB10,PSMC6,PSMD1,PSMD12,PTPN6,PTPN11,PTPR…
12_Member	Reactome Gene Sets	R-HSA-983169	Class I MHC mediated antigen processing & presentation	-4.71579	-3.2897	48/370	BTK,CD14,CD36,CHUK,CTSS,CYBA,CYBB,FCGR1A,UBE2K,TRIM37,NCF2,NCF4,PRKN,PSMA4,PSMA7,PSMB6,PSMB10,PSMC6,PSMD1,PSMD12,FBXW4,ELOB,TLR1,TLR2,TLR4,UBA52,UBB,UBE2V2,VHL,VAMP3,RNF7,PJA2,AREL1,RBX1,TLR6,ATG7,FBXL4,FBXO10,RLIM,FBXW5,HACE1,ASB13,FBXO11,ITCH,TRIM41,FBXO44,FBXL16,FBXO41
12_Member	GO Biological Processes	GO:0043687	post-translational protein modification	-3.38489	-2.17946	43/364	C3,C4A,CHGB,CHM,VCAN,FOLH1,IGFBP3,LAMB2,NEDD8,SERPINA1,PSMA4,PSMA7,PSMB6,PSMB10,PSMC6,PSMD1,PSMD12,RAB3A,SDC2,FBXW4,ELOB,TF,VHL,PTP4A2,RNF7,RBX1,FEM1B,ATG7,WDTC1,AGTPBP1,FBXL4,FBXO10,COPS4,SHISA5,FBXW5,CAND1,VWA1,ASB13,FBXO11,FBXO44,FBXL16,FBXO41,STT3B
13_Summary	GO Biological Processes	GO:0051046	regulation of secretion	-20.4559	-17.7329	118/753	ADRA2B,AGT,AIF1,ALOX5,ANXA1,ARF1,ATP5PF,CACNA1E,CD14,CD33,CD40,CD74,CHGA,CHRNB2,CSF1R,CYBA,EDNRB,EGFR,EPHA5,ERBB3,FCER1G,GJA1,GLUD1,GRIK5,HLA-DRB1,HNF4A,IL1B,IL4R,ITGAM,ITGB2,ITPR1,KCNA2,KCNC2,KCNQ1,KIF5B,LGALS9,LLGL1,SMAD4,MIF,MYH10,NSF,OPRL1,P2RY1,P2RY2,PRKN,PFN2,SEPTIN4,PPIA,PPP3CA,PPP3CB,PRKCE,PRKCG,PTAFR,PTPN11,RAB3A,RAB3B,RAB27B,RAC2,SDC4,SLC12A2,SNAP25,STXBP1,SYK,SYN1,SYP,SYT1,SYT4,SYT5,TG…
13_Member	GO Biological Processes	GO:0051046	regulation of secretion	-20.4559	-17.7329	118/753	ADRA2B,AGT,AIF1,ALOX5,ANXA1,ARF1,ATP5PF,CACNA1E,CD14,CD33,CD40,CD74,CHGA,CHRNB2,CSF1R,CYBA,EDNRB,EGFR,EPHA5,ERBB3,FCER1G,GJA1,GLUD1,GRIK5,HLA-DRB1,HNF4A,IL1B,IL4R,ITGAM,ITGB2,ITPR1,KCNA2,KCNC2,KCNQ1,KIF5B,LGALS9,LLGL1,SMAD4,MIF,MYH10,NSF,OPRL1,P2RY1,P2RY2,PRKN,PFN2,SEPTIN4,PPIA,PPP3CA,PPP3CB,PRKCE,PRKCG,PTAFR,PTPN11,RAB3A,RAB3B,RAB27B,RAC2,SDC4,SLC12A2,SNAP25,STXBP1,SYK,SYN1,SYP,SYT1,SYT4,SYT5,TG…
13_Member	GO Biological Processes	GO:1903530	regulation of secretion by cell	-18.1418	-15.5879	107/692	ADRA2B,AGT,AIF1,ALOX5,ANXA1,ARF1,CACNA1E,CD14,CD33,CD40,CHGA,CHRNB2,CSF1R,EGFR,EPHA5,FCER1G,GJA1,GLUD1,GRIK5,HLA-DRB1,HNF4A,IL1B,IL4R,ITGAM,ITGB2,ITPR1,KCNA2,KCNC2,KIF5B,LGALS9,LLGL1,SMAD4,MIF,MYH10,NSF,P2RY1,PRKN,PFN2,SEPTIN4,PPIA,PPP3CA,PPP3CB,PRKCE,PRKCG,PTAFR,PTPN11,RAB3A,RAB3B,RAB27B,RAC2,SDC4,SLC12A2,SNAP25,STXBP1,SYK,SYN1,SYP,SYT1,SYT4,SYT5,TGFB1,TLR1,TLR2,TLR4,TNFRSF1B,VSNL1,PPFIA2,CADPS,…
13_Member	GO Biological Processes	GO:0051047	positive regulation of secretion	-14.1532	-11.8562	66/374	AGT,AIF1,ARF1,CD14,CD33,CHRNB2,CSF1R,CYBA,EDNRB,EGFR,FCER1G,GJA1,GLUD1,HLA-DRB1,IL1B,IL4R,ITGAM,ITGB2,KIF5B,LGALS9,SMAD4,MIF,MYH10,OPRL1,P2RY1,P2RY2,PPIA,PPP3CB,PRKCE,PTAFR,PTPN11,RAB3A,RAB27B,SDC4,SLC12A2,STXBP1,SYK,SYT1,SYT4,TGFB1,TLR2,TLR4,VSNL1,CADPS,CDK5R2,SYT7,VAMP3,GAB2,UNC13A,ATP13A2,NCS1,PHPT1,PYCARD,TREM2,SMPD3,SYBU,HAVCR2,SCIN,MCU,CADPS2,PRRT2,STX1B,STXBP5,SCAMP5,CLEC9A,RAB15
13_Member	GO Biological Processes	GO:1903532	positive regulation of secretion by cell	-12.8106	-10.6042	60/342	AGT,AIF1,ARF1,CD14,CD33,CHRNB2,CSF1R,EGFR,FCER1G,GJA1,GLUD1,HLA-DRB1,IL4R,ITGAM,ITGB2,KIF5B,LGALS9,SMAD4,MIF,MYH10,P2RY1,PPIA,PPP3CB,PRKCE,PTAFR,PTPN11,RAB3A,RAB27B,SDC4,SLC12A2,STXBP1,SYK,SYT1,SYT4,TGFB1,TLR2,TLR4,VSNL1,CADPS,CDK5R2,SYT7,VAMP3,GAB2,UNC13A,ATP13A2,NCS1,PHPT1,PYCARD,TREM2,SMPD3,SYBU,HAVCR2,MCU,CADPS2,PRRT2,STX1B,STXBP5,SCAMP5,CLEC9A,RAB15
13_Member	GO Biological Processes	GO:0051223	regulation of protein transport	-9.41483	-7.52189	82/648	AIF1,ALOX5,ANXA1,ARF1,CACNA1E,CD14,CD33,CD36,CD40,CHGA,CHRM1,CSF1R,EGFR,EPHA5,GJA1,GLI3,GLUD1,HCLS1,HLA-DRB1,HNF4A,IL1B,IL4R,ITGAM,ITGB2,ITPR1,KCNC2,KIF5B,LGALS9,LLGL1,MIF,MYH10,PRKN,PPIA,PPP3CA,PPP3CB,PRKCE,PSEN1,PTPN11,RAC2,RANGAP1,SLC12A2,SNAP25,SYK,SYT4,TGFB1,TLR1,TLR2,TLR4,VSNL1,SNX3,CDK5R1,SYT7,PDCD5,VAMP3,ARHGAP44,TLR6,BTN2A2,HAX1,ANP32B,LILRB1,PARK7,ATP13A2,SLC7A11,PHPT1,PYCARD,TREM2,TOMM…
13_Member	GO Biological Processes	GO:0070201	regulation of establishment of protein localization	-9.35499	-7.46662	86/695	AIF1,ALOX5,ANXA1,ARF1,CACNA1E,CD14,CD33,CD36,CD40,CHGA,CHRM1,CSF1R,EGFR,EPHA5,GJA1,GLI3,GLUD1,HCLS1,HLA-DRB1,HNF4A,IL1B,IL4R,ITGAM,ITGB2,ITPR1,KCNC2,KIF5B,LGALS9,LLGL1,MIF,MYH10,PRKN,PPIA,PPP3CA,PPP3CB,PPP3R1,PRKCE,PSEN1,PTPN11,RAC2,RANGAP1,SLC12A2,SNAP25,SYK,SYT4,TGFB1,TLR1,TLR2,TLR4,TP53BP2,VSNL1,YWHAG,YWHAH,SNX3,CDK5R1,SYT7,PDCD5,VAMP3,ARHGAP44,TLR6,BTN2A2,HAX1,ANP32B,LILRB1,PARK7,ATP13A2,SLC7…
13_Member	GO Biological Processes	GO:0023061	signal release	-9.31605	-7.43369	66/476	ADRA2B,AGT,ALOX5,ANXA1,BTK,CACNA1B,CACNA1E,CHGA,CHRNB2,EGFR,EPHA5,GJA1,GLUD1,GRIK5,HLA-DRB1,HNF4A,IL1B,ITPR1,KCNC2,KIF5B,SMAD4,P2RY1,PRKN,PFN2,PPP3CA,PPP3CB,PRKCE,PRKCG,PSEN1,PTPN11,PTPRN,RAB3A,SNAP25,STXBP1,SYN1,SYN2,SYP,SYT1,SYT4,SYT5,VSNL1,PPFIA4,PPFIA2,CADPS,SYNJ1,SYT7,VAMP3,NRXN2,RIMS3,SV2A,PARK7,UNC13A,NCS1,PCLO,PHPT1,SMPD3,SYBU,SNX6,NAPB,MCTP1,SYT3,MCU,CADPS2,PRRT2,STX1B,SNAP47
13_Member	GO Biological Processes	GO:0009306	protein secretion	-9.09018	-7.20029	75/517	AGT,AIF1,ALOX5,ANXA1,ARF1,CACNA1E,CD14,CD33,CD40,CHGA,CSF1R,EGFR,EPHA5,GJA1,GLUD1,HLA-DRB1,HNF4A,IL1B,IL4R,ITPR1,KCNC2,KIF5B,LCP2,LGALS9,LLGL1,MIF,MYH10,PRKN,PLEK,PPIA,PPP3CA,PPP3CB,PRKCE,PTPN11,PTPRN,RAB3A,RAB3B,RAP1A,SEL1L,SLC12A2,SNAP25,SYK,SYT4,TGFB1,TLR1,TLR2,TLR4,TLR5,EZR,VSNL1,SYT7,VAMP3,TLR6,BTN2A2,LILRB1,BTN3A1,PARK7,ATP13A2,PCLO,PHPT1,PYCARD,GHRL,TREM2,FERMT1,SYBU,GPAM,RHBDF2,HAVCR2,MCU…
13_Member	GO Biological Processes	GO:0090087	regulation of peptide transport	-8.79614	-6.96043	83/679	AIF1,ALOX5,ANXA1,ARF1,CACNA1E,CD14,CD33,CD36,CD40,CD74,CHGA,CHRM1,CSF1R,EGFR,EPHA5,GJA1,GLI3,GLUD1,HCLS1,HLA-DRB1,HNF4A,IL1B,IL4R,ITGAM,ITGB2,ITPR1,KCNC2,KIF5B,LGALS9,LLGL1,MIF,MYH10,PRKN,PPIA,PPP3CA,PPP3CB,PRKCE,PSEN1,PTPN11,RAC2,RANGAP1,SLC12A2,SNAP25,SYK,SYT4,TGFB1,TLR1,TLR2,TLR4,VSNL1,SNX3,CDK5R1,SYT7,PDCD5,VAMP3,ARHGAP44,TLR6,BTN2A2,HAX1,ANP32B,LILRB1,PARK7,ATP13A2,SLC7A11,PHPT1,PYCARD,TREM2…
13_Member	GO Biological Processes	GO:0002790	peptide secretion	-8.74821	-6.89192	78/556	AGT,AIF1,ALOX5,ANXA1,ARF1,CACNA1E,CD14,CD33,CD40,CD74,CHGA,CSF1R,EGFR,EPHA5,GJA1,GLUD1,HLA-DRB1,HNF4A,IL1B,IL4R,ITPR1,KCNC2,KIF5B,LCP2,LGALS9,LLGL1,MIF,MYH10,PRKN,PLEK,PPIA,PPP3CA,PPP3CB,PRKCE,PTPN11,PTPRN,RAB3A,RAB3B,RAP1A,SEL1L,SLC12A2,SNAP25,SYK,SYT4,TGFB1,TLR1,TLR2,TLR4,TLR5,EZR,VSNL1,SYT7,VAMP3,TLR6,BTN2A2,LILRB1,BTN3A1,PARK7,ATP13A2,PCLO,PHPT1,PYCARD,GHRL,TREM2,SMPD3,FERMT1,CHD7,SYBU,GPAM,R…
13_Member	GO Biological Processes	GO:0050708	regulation of protein secretion	-8.53341	-6.69501	62/405	AIF1,ALOX5,ANXA1,ARF1,CACNA1E,CD14,CD33,CD40,CHGA,CSF1R,EGFR,EPHA5,GJA1,GLUD1,HLA-DRB1,HNF4A,IL1B,IL4R,ITPR1,KCNC2,KIF5B,LGALS9,LLGL1,MIF,MYH10,PRKN,PPIA,PPP3CA,PPP3CB,PRKCE,PTPN11,RAP1A,SLC12A2,SNAP25,SYK,SYT4,TGFB1,TLR1,TLR2,TLR4,TLR5,EZR,VSNL1,SYT7,VAMP3,TLR6,BTN2A2,LILRB1,ATP13A2,PHPT1,PYCARD,GHRL,TREM2,FERMT1,SYBU,GPAM,RHBDF2,HAVCR2,MCU,STXBP5,SCAMP5,CLEC9A
13_Member	GO Biological Processes	GO:0002791	regulation of peptide secretion	-8.13426	-6.33207	64/434	AIF1,ALOX5,ANXA1,ARF1,CACNA1E,CD14,CD33,CD40,CD74,CHGA,CSF1R,EGFR,EPHA5,GJA1,GLUD1,HLA-DRB1,HNF4A,IL1B,IL4R,ITPR1,KCNC2,KIF5B,LGALS9,LLGL1,MIF,MYH10,PRKN,PPIA,PPP3CA,PPP3CB,PRKCE,PTPN11,RAP1A,SLC12A2,SNAP25,SYK,SYT4,TGFB1,TLR1,TLR2,TLR4,TLR5,EZR,VSNL1,SYT7,VAMP3,TLR6,BTN2A2,LILRB1,ATP13A2,PHPT1,PYCARD,GHRL,TREM2,FERMT1,CHD7,SYBU,GPAM,RHBDF2,HAVCR2,MCU,STXBP5,SCAMP5,CLEC9A
13_Member	GO Biological Processes	GO:0050714	positive regulation of protein secretion	-6.12356	-4.51924	35/207	AIF1,ARF1,CD14,CD33,CSF1R,EGFR,GJA1,GLUD1,HLA-DRB1,IL4R,KIF5B,LGALS9,MIF,MYH10,PPIA,PPP3CB,PRKCE,SYK,TGFB1,TLR2,TLR4,EZR,VSNL1,VAMP3,ATP13A2,PHPT1,PYCARD,GHRL,TREM2,FERMT1,SYBU,HAVCR2,MCU,SCAMP5,CLEC9A
13_Member	GO Biological Processes	GO:1904951	positive regulation of establishment of protein localization	-6.10448	-4.55618	51/403	AIF1,ARF1,CD14,CD33,CHRM1,CSF1R,EGFR,GJA1,GLI3,GLUD1,HCLS1,HLA-DRB1,IL1B,IL4R,ITGAM,ITGB2,KIF5B,LGALS9,MIF,MYH10,PPIA,PPP3CB,PPP3R1,PRKCE,PSEN1,RAC2,SYK,TGFB1,TLR2,TLR4,TP53BP2,VSNL1,YWHAG,YWHAH,CDK5R1,PDCD5,VAMP3,ANP32B,ATP13A2,PHPT1,PYCARD,TREM2,TOMM7,SYBU,RHOU,UBL5,PRR5L,HAVCR2,MCU,SCAMP5,CLEC9A
13_Member	GO Biological Processes	GO:0051222	positive regulation of protein transport	-5.89024	-4.36485	47/365	AIF1,ARF1,CD14,CD33,CHRM1,CSF1R,EGFR,GJA1,GLI3,GLUD1,HCLS1,HLA-DRB1,IL1B,IL4R,ITGAM,ITGB2,KIF5B,LGALS9,MIF,MYH10,PPIA,PPP3CB,PRKCE,PSEN1,RAC2,SYK,TGFB1,TLR2,TLR4,VSNL1,CDK5R1,PDCD5,VAMP3,ANP32B,ATP13A2,PHPT1,PYCARD,TREM2,TOMM7,SYBU,RHOU,UBL5,PRR5L,HAVCR2,MCU,SCAMP5,CLEC9A
13_Member	GO Biological Processes	GO:0002793	positive regulation of peptide secretion	-5.14287	-3.65815	35/228	AIF1,ARF1,CD14,CD33,CSF1R,EGFR,GJA1,GLUD1,HLA-DRB1,IL4R,KIF5B,LGALS9,MIF,MYH10,PPIA,PPP3CB,PRKCE,SYK,TGFB1,TLR2,TLR4,EZR,VSNL1,VAMP3,ATP13A2,PHPT1,PYCARD,GHRL,TREM2,FERMT1,SYBU,HAVCR2,MCU,SCAMP5,CLEC9A
13_Member	GO Biological Processes	GO:0030073	insulin secretion	-3.55048	-2.4272	27/213	ALOX5,ANXA1,CACNA1E,CHGA,EPHA5,GJA1,GLUD1,HLA-DRB1,HNF4A,IL1B,ITPR1,KCNC2,KIF5B,PRKN,PPP3CA,PPP3CB,PRKCE,PTPN11,PTPRN,SNAP25,VSNL1,SYT7,PARK7,PCLO,PHPT1,SYBU,MCU
13_Member	GO Biological Processes	GO:0046879	hormone secretion	-3.44265	-2.34006	36/321	ADRA2B,AGT,ALOX5,ANXA1,BTK,CACNA1E,CHGA,EGFR,EPHA5,GJA1,GLUD1,HLA-DRB1,HNF4A,IL1B,ITPR1,KCNC2,KIF5B,SMAD4,P2RY1,PRKN,PPP3CA,PPP3CB,PRKCE,PTPN11,PTPRN,SNAP25,VSNL1,SYT7,VAMP3,PARK7,PCLO,PHPT1,SMPD3,SYBU,SNX6,MCU
13_Member	GO Biological Processes	GO:0009914	hormone transport	-3.44229	-2.34006	37/333	ADRA2B,AGT,ALOX5,ANXA1,BTK,CACNA1E,CHGA,EGFR,EPHA5,GJA1,GLUD1,HLA-DRB1,HNF4A,IL1B,ITPR1,KCNC2,KIF5B,SMAD4,P2RY1,PRKN,PPP3CA,PPP3CB,PRKCE,PTPN11,PTPRN,SNAP25,VSNL1,SYT7,VAMP3,PARK7,PCLO,PHPT1,SLCO1C1,SMPD3,SYBU,SNX6,MCU
13_Member	GO Biological Processes	GO:0046883	regulation of hormone secretion	-3.17606	-2.00231	34/274	ADRA2B,AGT,ALOX5,ANXA1,CACNA1E,CHGA,EGFR,EPHA5,GJA1,GLUD1,HLA-DRB1,HNF4A,IL1B,ITPR1,KCNC2,KIF5B,SMAD4,P2RY1,PRKN,PPP3CA,PPP3CB,PRKCE,PTPN11,RAP1A,SNAP25,VSNL1,SYT7,VAMP3,PHPT1,GHRL,CHD7,SYBU,SNX6,MCU
13_Member	GO Biological Processes	GO:0050796	regulation of insulin secretion	-3.14813	-1.98086	25/181	ALOX5,CACNA1E,CHGA,EPHA5,GJA1,GLUD1,HLA-DRB1,HNF4A,IL1B,ITPR1,KCNC2,KIF5B,PRKN,PPP3CA,PPP3CB,PRKCE,PTPN11,RAP1A,SNAP25,VSNL1,SYT7,PHPT1,GHRL,SYBU,MCU
13_Member	GO Biological Processes	GO:0030072	peptide hormone secretion	-3.05052	-1.90237	32/257	ALOX5,ANXA1,CACNA1E,CHGA,EGFR,EPHA5,GJA1,GLUD1,HLA-DRB1,HNF4A,IL1B,ITPR1,KCNC2,KIF5B,PRKN,PPP3CA,PPP3CB,PRKCE,PTPN11,PTPRN,RAP1A,SNAP25,VSNL1,SYT7,PARK7,PCLO,PHPT1,GHRL,SMPD3,CHD7,SYBU,MCU
14_Summary	GO Biological Processes	GO:0043269	regulation of ion transport	-20.4292	-17.7362	122/708	ADCYAP1R1,AGT,APLNR,ARF1,ATP1A2,ATP1B2,ATP2B1,ATP5PF,CA7,CACNA1B,CACNA1E,CACNB1,CACNB4,CALM1,CAMK2B,CAPN3,CD4,CD33,CHRM1,CHRM3,CHRNB2,CCR1,SLC31A2,CTSS,CYBA,CYBB,DLG3,DLG4,PTK2B,FGF12,GJA1,MCHR1,GRIN1,GRIN2B,HSPA2,ICAM1,IL1B,KCNA1,KCNA2,KCNA3,KCNC1,KCNC2,KCND3,KCNJ3,KCNJ6,KCNQ1,KCNQ2,KEL,KIF5B,MAOB,MIF,MLLT6,NEFL,OPRL1,P2RY1,PRKN,PIK3CG,PLCG2,PRKCE,PSEN1,PTAFR,PTPN6,RAB3A,RAB3B,SCN1A,SCN2A,SCN2B,…
14_Member	GO Biological Processes	GO:0043269	regulation of ion transport	-20.4292	-17.7362	122/708	ADCYAP1R1,AGT,APLNR,ARF1,ATP1A2,ATP1B2,ATP2B1,ATP5PF,CA7,CACNA1B,CACNA1E,CACNB1,CACNB4,CALM1,CAMK2B,CAPN3,CD4,CD33,CHRM1,CHRM3,CHRNB2,CCR1,SLC31A2,CTSS,CYBA,CYBB,DLG3,DLG4,PTK2B,FGF12,GJA1,MCHR1,GRIN1,GRIN2B,HSPA2,ICAM1,IL1B,KCNA1,KCNA2,KCNA3,KCNC1,KCNC2,KCND3,KCNJ3,KCNJ6,KCNQ1,KCNQ2,KEL,KIF5B,MAOB,MIF,MLLT6,NEFL,OPRL1,P2RY1,PRKN,PIK3CG,PLCG2,PRKCE,PSEN1,PTAFR,PTPN6,RAB3A,RAB3B,SCN1A,SCN2A,SCN2B,…
14_Member	GO Biological Processes	GO:0034765	regulation of ion transmembrane transport	-12.3306	-10.169	80/489	AGT,APLNR,ARF1,ATP1A2,ATP1B2,CACNA1B,CACNA1E,CACNB1,CACNB4,CALM1,CAPN3,CHRM3,SLC31A2,CTSS,CYBA,CYBB,DLG3,DLG4,PTK2B,FGF12,GRIN1,GRIN2B,HSPA2,KCNA1,KCNA2,KCNA3,KCNC1,KCNC2,KCND3,KCNJ3,KCNJ6,KCNQ1,KCNQ2,KEL,KIF5B,NEFL,OPRL1,PIK3CG,PLCG2,PRKCE,PSEN1,PTAFR,PTPN6,SCN1A,SCN2A,SCN2B,SCN8A,SNTA1,THY1,YWHAH,KCNAB1,SLC43A1,KCNAB2,KCNB2,SLC9A3R1,HOMER1,KCNK7,CACNG3,AHCYL1,PARK7,SHANK2,CACNG4,KCNH5,RANGRF,KC…
14_Member	GO Biological Processes	GO:0034762	regulation of transmembrane transport	-12.1519	-10.007	89/577	AGT,APLNR,ARF1,ATP1A2,ATP1B2,C3,CACNA1B,CACNA1E,CACNB1,CACNB4,CALM1,CAPN3,CHRM3,SLC31A2,CTSS,CYBA,CYBB,DLG3,DLG4,PTK2B,FGF12,GJA1,GRIN1,GRIN2B,HSPA2,IL1B,KCNA1,KCNA2,KCNA3,KCNC1,KCNC2,KCND3,KCNJ3,KCNJ6,KCNQ1,KCNQ2,KEL,KIF5B,NEFL,OPRL1,PIK3CG,PLCG2,PRKCE,PSEN1,PTAFR,PTPN6,PTPN11,RAP1A,SCN1A,SCN2A,SCN2B,SCN8A,SLC1A2,SNTA1,THY1,YWHAH,KCNAB1,NR4A3,SLC43A1,KCNAB2,KCNB2,SLC9A3R1,HOMER1,KCNK7,CACNG3,AHC…
14_Member	GO Biological Processes	GO:1904062	regulation of cation transmembrane transport	-10.4099	-8.41388	56/349	AGT,ARF1,ATP1A2,ATP1B2,CACNB1,CACNB4,CALM1,CAPN3,SLC31A2,CTSS,CYBA,DLG3,DLG4,PTK2B,FGF12,GRIN1,GRIN2B,HSPA2,KCNA1,KCNC2,KCNQ1,KEL,KIF5B,NEFL,OPRL1,PIK3CG,PLCG2,PRKCE,PTPN6,SCN2B,SNTA1,THY1,YWHAH,KCNAB1,SLC43A1,KCNAB2,SLC9A3R1,HOMER1,CACNG3,PARK7,SHANK2,RANGRF,KCNIP2,SHANK1,TREM2,TMEM38B,SCN3B,GJC2,AMIGO1,HAMP,CACNG8,WNK1,WNK2,AHNAK,SHANK3,SHISA6
14_Member	GO Biological Processes	GO:0043270	positive regulation of ion transport	-10.0357	-8.05684	52/284	ADCYAP1R1,AGT,APLNR,ARF1,ATP1B2,ATP2B1,CALM1,CAPN3,CD4,CHRM1,CHRNB2,CCR1,CTSS,FGF12,MCHR1,GRIN1,HSPA2,IL1B,KCNA1,KCNC1,KCNC2,KCNQ1,KIF5B,MIF,MLLT6,P2RY1,PLCG2,PSEN1,PTAFR,RAB3B,SLC12A2,STXBP1,SYT1,SYT4,THY1,SLC9A3R1,HOMER1,CACNG3,AHCYL1,PARK7,CACNG4,KCNIP2,TRIAP1,ATP8A2,TREM2,SCN3B,GJC2,AMIGO1,P2RY12,WNK1,WNK2,SHANK3
14_Member	GO Biological Processes	GO:0032409	regulation of transporter activity	-7.99285	-6.22524	45/291	ATP1A2,ATP1B2,CACNB1,CACNB4,CALM1,CHRM3,CTSS,DLG3,DLG4,PTK2B,FGF12,GJA1,GRIN1,GRIN2B,HSPA2,KCNA1,KCNC2,KIF5B,NEFL,OPRL1,PLCG2,PRKCE,PTAFR,SCN2B,YWHAH,KCNAB1,SYNGR3,SLC9A3R1,HOMER1,CACNG3,PARK7,SHANK2,RANGRF,KCNIP2,SHANK1,TREM2,SCN3B,AMIGO1,CACNG8,WNK1,WNK2,AHNAK,NDFIP1,SHANK3,SHISA6
14_Member	GO Biological Processes	GO:0022898	regulation of transmembrane transporter activity	-7.76562	-6.01376	43/276	ATP1A2,ATP1B2,CACNB1,CACNB4,CALM1,CHRM3,CTSS,DLG3,DLG4,PTK2B,FGF12,GJA1,GRIN1,GRIN2B,HSPA2,KCNA1,KCNC2,KIF5B,NEFL,OPRL1,PLCG2,PRKCE,PTAFR,SCN2B,YWHAH,KCNAB1,SLC9A3R1,HOMER1,CACNG3,PARK7,SHANK2,RANGRF,KCNIP2,SHANK1,TREM2,SCN3B,AMIGO1,CACNG8,WNK1,WNK2,AHNAK,SHANK3,SHISA6
14_Member	GO Biological Processes	GO:0032412	regulation of ion transmembrane transporter activity	-7.35036	-5.64359	41/265	ATP1A2,ATP1B2,CACNB1,CACNB4,CALM1,CHRM3,CTSS,DLG3,DLG4,PTK2B,FGF12,GRIN1,GRIN2B,HSPA2,KCNA1,KCNC2,KIF5B,NEFL,OPRL1,PLCG2,PRKCE,PTAFR,SCN2B,YWHAH,KCNAB1,SLC9A3R1,HOMER1,CACNG3,SHANK2,RANGRF,KCNIP2,SHANK1,TREM2,SCN3B,AMIGO1,CACNG8,WNK1,WNK2,AHNAK,SHANK3,SHISA6
14_Member	GO Biological Processes	GO:0034764	positive regulation of transmembrane transport	-5.53165	-3.99495	34/210	AGT,APLNR,ARF1,ATP1B2,C3,CALM1,CAPN3,CTSS,HSPA2,KCNA1,KCNC1,KCNC2,KCNQ1,KIF5B,PLCG2,PSEN1,PTAFR,PTPN11,RAP1A,SLC1A2,THY1,NR4A3,SLC9A3R1,CACNG3,PARK7,CACNG4,KCNIP2,TREM2,GJC2,AMIGO1,WNK1,WNK2,ADIPOR2,SHANK3
14_Member	GO Biological Processes	GO:0034767	positive regulation of ion transmembrane transport	-5.27406	-3.77328	28/161	AGT,APLNR,ARF1,ATP1B2,CALM1,CAPN3,CTSS,HSPA2,KCNA1,KCNC1,KCNC2,KCNQ1,KIF5B,PLCG2,PSEN1,PTAFR,THY1,SLC9A3R1,CACNG3,PARK7,CACNG4,KCNIP2,TREM2,GJC2,AMIGO1,WNK1,WNK2,SHANK3
14_Member	GO Biological Processes	GO:2001257	regulation of cation channel activity	-5.18777	-3.76424	28/182	CACNB1,CACNB4,CALM1,CTSS,DLG3,DLG4,PTK2B,FGF12,GRIN1,GRIN2B,KCNA1,KCNC2,KIF5B,NEFL,OPRL1,PLCG2,KCNAB1,HOMER1,CACNG3,SHANK2,KCNIP2,SHANK1,TREM2,AMIGO1,CACNG8,AHNAK,SHANK3,SHISA6
14_Member	GO Biological Processes	GO:1904064	positive regulation of cation transmembrane transport	-4.60862	-3.20089	25/147	AGT,APLNR,ARF1,ATP1B2,CALM1,CAPN3,CTSS,HSPA2,KCNA1,KCNC1,KCNC2,KCNQ1,KIF5B,PLCG2,THY1,CACNG3,PARK7,CACNG4,KCNIP2,TREM2,GJC2,AMIGO1,WNK1,WNK2,SHANK3
14_Member	GO Biological Processes	GO:0032411	positive regulation of transporter activity	-4.00493	-2.68811	20/114	ATP1B2,CALM1,CTSS,HSPA2,KCNA1,KCNC1,KCNC2,KIF5B,PLCG2,PTAFR,SYNGR3,CACNG3,PARK7,CACNG4,KCNIP2,TREM2,AMIGO1,WNK1,WNK2,SHANK3
14_Member	GO Biological Processes	GO:0043268	positive regulation of potassium ion transport	-3.5494	-2.31069	11/47	ATP1B2,KCNA1,KCNC1,KCNC2,KCNQ1,KIF5B,KCNIP2,TREM2,AMIGO1,WNK1,WNK2
14_Member	GO Biological Processes	GO:1901381	positive regulation of potassium ion transmembrane transport	-3.52457	-2.29025	10/40	ATP1B2,KCNA1,KCNC1,KCNC2,KCNQ1,KCNIP2,TREM2,AMIGO1,WNK1,WNK2
14_Member	GO Biological Processes	GO:0032414	positive regulation of ion transmembrane transporter activity	-3.48433	-2.26303	18/106	ATP1B2,CALM1,CTSS,HSPA2,KCNA1,KCNC1,KCNC2,KIF5B,PLCG2,PTAFR,CACNG3,CACNG4,KCNIP2,TREM2,AMIGO1,WNK1,WNK2,SHANK3
14_Member	GO Biological Processes	GO:1903818	positive regulation of voltage-gated potassium channel activity	-3.16537	-1.99665	6/17	KCNA1,KCNC1,KCNC2,KCNIP2,TREM2,AMIGO1
14_Member	GO Biological Processes	GO:2001259	positive regulation of cation channel activity	-2.98505	-1.85497	13/71	CALM1,CTSS,KCNA1,KCNC1,KCNC2,KIF5B,PLCG2,CACNG3,CACNG4,KCNIP2,TREM2,AMIGO1,SHANK3
15_Summary	GO Biological Processes	GO:0017157	regulation of exocytosis	-18.2517	-15.6842	55/226	ANXA1,ARF1,CHRNB2,FCER1G,GRIK5,IL4R,ITGAM,ITGB2,LGALS9,NSF,P2RY1,PRKN,PFN2,SEPTIN4,PRKCG,PTAFR,RAB3A,RAB3B,RAB27B,RAC2,SDC4,STXBP1,SYK,SYN1,SYP,SYT1,SYT4,SYT5,VSNL1,PPFIA2,CADPS,CD84,CDK5R2,SYT7,VAMP3,RIMS3,GAB2,CD300A,ATP13A2,NCS1,PCLO,CHMP3,SMPD3,SYT13,SNX6,NAPB,PRAM1,SYT3,CADPS2,PRRT2,STX1B,RAB3C,STXBP5,SCAMP5,RAB15,ARCN1,ATM,BBS2,BTK,CHGA,DNM1,DYNC1I2,DYNC1LI2,BLOC1S1,KAT2A,GJA1,KIF5B,KIT,LLG…
15_Member	GO Biological Processes	GO:0017157	regulation of exocytosis	-18.2517	-15.6842	55/226	ANXA1,ARF1,CHRNB2,FCER1G,GRIK5,IL4R,ITGAM,ITGB2,LGALS9,NSF,P2RY1,PRKN,PFN2,SEPTIN4,PRKCG,PTAFR,RAB3A,RAB3B,RAB27B,RAC2,SDC4,STXBP1,SYK,SYN1,SYP,SYT1,SYT4,SYT5,VSNL1,PPFIA2,CADPS,CD84,CDK5R2,SYT7,VAMP3,RIMS3,GAB2,CD300A,ATP13A2,NCS1,PCLO,CHMP3,SMPD3,SYT13,SNX6,NAPB,PRAM1,SYT3,CADPS2,PRRT2,STX1B,RAB3C,STXBP5,SCAMP5,RAB15
15_Member	GO Biological Processes	GO:0051640	organelle localization	-18.0179	-15.4977	120/738	ARCN1,ARF1,ATM,BBS2,BTK,CHGA,CHRNB2,DNM1,DYNC1I2,DYNC1LI2,FCER1G,BLOC1S1,KAT2A,GJA1,GRIK5,IL4R,KIF5B,KIT,LGALS9,LLGL1,MAP2,MAP4,MARK1,MYO1F,MYH10,MYO1D,MYO1E,MYO5B,NEFL,NSF,OPA1,P2RY1,PRKN,PAX6,PEX1,PFN2,SERPINA1,PIK3CG,PLEK,PRKCG,PSEN1,NECTIN2,RAB3A,RAB3B,RAB27B,RAC2,RAP1A,SNAP25,STXBP1,SYK,SYN1,SYN2,SYP,SYT1,SYT4,SYT5,UBB,UCHL1,EZR,LAT2,YWHAG,TFEB,NR4A3,AP3B2,PICALM,PPFIA2,CADPS,DYNLL1,CD84,SYN…
15_Member	GO Biological Processes	GO:0051656	establishment of organelle localization	-18.0113	-15.4975	98/541	ARF1,ATM,BBS2,BTK,CHGA,CHRNB2,DNM1,FCER1G,BLOC1S1,GJA1,GRIK5,IL4R,KIF5B,KIT,LGALS9,LLGL1,MAP2,MAP4,MARK1,MYO1F,MYH10,MYO1D,MYO1E,MYO5B,NEFL,NSF,OPA1,P2RY1,PRKN,PAX6,PFN2,SERPINA1,PIK3CG,PRKCG,PSEN1,NECTIN2,RAB3A,RAB27B,RAC2,RAP1A,SNAP25,STXBP1,SYK,SYN1,SYP,SYT1,SYT4,SYT5,UBB,UCHL1,EZR,LAT2,NR4A3,AP3B2,PICALM,PPFIA2,CADPS,CD84,SYNJ1,WASF1,WASL,SYT7,VAMP3,SLC9A3R1,PREPL,FEZ1,RIMS3,GAB2,SNAP91,SV2A,…
15_Member	GO Biological Processes	GO:0099504	synaptic vesicle cycle	-15.0113	-12.6945	50/201	CHRNB2,DNM1,GRIK5,OPHN1,P2RY1,PFN2,PLD1,PPP3CB,PRKAR1B,PRKCG,PSEN1,RAB3A,RAB3B,RAB27B,RAP1A,SH3GL2,SNAP25,SNCB,STXBP1,SYN1,SYN2,SYP,SYT1,SYT4,SYT5,PICALM,PPFIA2,CADPS,CDK5R1,SYNJ1,BSN,SYT7,PREPL,RIMS3,SNAP91,SV2A,UNC13A,NCS1,PCLO,PACSIN1,SLC17A7,DENND1A,NAPB,SYT3,STON2,CADPS2,PRRT2,STX1B,SNAP47,STXBP5
15_Member	GO Biological Processes	GO:0099003	vesicle-mediated transport in synapse	-14.9442	-12.6393	52/216	ARF1,CHRNB2,DNM1,BLOC1S1,GRIK5,KIF5B,MAP2,OPHN1,P2RY1,PRKN,PFN2,PPP3CB,PRKCG,MAPK10,PSEN1,RAB3A,RAB27B,RAP1A,SH3GL2,SNAP25,SNCB,STXBP1,SYN1,SYP,SYT1,SYT4,SYT5,AP3B2,PICALM,PPFIA2,CADPS,SYNJ1,SYT7,PREPL,RIMS3,SNAP91,SV2A,UNC13A,NCS1,NSG1,PCLO,PACSIN1,SLC17A7,DENND1A,NAPB,SYT3,ATAD1,STON2,CADPS2,PRRT2,STX1B,SNAP47
15_Member	GO Biological Processes	GO:0006836	neurotransmitter transport	-14.4677	-12.1745	60/282	ATP1A2,BTK,CACNA1B,CHRNB2,FCER1G,GRIK5,MAOB,P2RY1,PRKN,PFN2,PRKCG,PSEN1,RAB3A,RAB3B,RAP1A,SLC1A2,SLC1A3,SLC1A5,SNAP25,STXBP1,SYK,SYN1,SYN2,SYP,SYT1,SYT4,SYT5,PPFIA4,PPFIA2,SLC25A12,CADPS,SYNJ1,SYT7,SYNGR3,VAMP3,SLC9A3R1,NRXN2,PREPL,RIMS3,SV2B,SV2A,LILRB1,PARK7,UNC13A,NCS1,SLC44A1,SLC7A11,PCLO,SLC17A7,SNX6,NAPB,SLC25A22,MCTP1,SLC25A18,SYT3,CADPS2,PRRT2,STX1B,SNAP47,SLC6A17
15_Member	GO Biological Processes	GO:0048489	synaptic vesicle transport	-12.745	-10.548	38/157	ARF1,CHRNB2,DNM1,BLOC1S1,GRIK5,KIF5B,MAP2,P2RY1,PRKN,PFN2,PRKCG,PSEN1,RAB3A,SNAP25,STXBP1,SYN1,SYP,SYT1,SYT4,SYT5,AP3B2,PICALM,PPFIA2,CADPS,SYNJ1,SYT7,RIMS3,SNAP91,SV2A,UNC13A,NCS1,PCLO,NAPB,SYT3,CADPS2,PRRT2,STX1B,SNAP47
15_Member	GO Biological Processes	GO:0097480	establishment of synaptic vesicle localization	-12.745	-10.548	38/157	ARF1,CHRNB2,DNM1,BLOC1S1,GRIK5,KIF5B,MAP2,P2RY1,PRKN,PFN2,PRKCG,PSEN1,RAB3A,SNAP25,STXBP1,SYN1,SYP,SYT1,SYT4,SYT5,AP3B2,PICALM,PPFIA2,CADPS,SYNJ1,SYT7,RIMS3,SNAP91,SV2A,UNC13A,NCS1,PCLO,NAPB,SYT3,CADPS2,PRRT2,STX1B,SNAP47
15_Member	GO Biological Processes	GO:1903305	regulation of regulated secretory pathway	-12.7053	-10.5113	39/165	ARF1,CHRNB2,FCER1G,GRIK5,IL4R,ITGAM,ITGB2,LGALS9,P2RY1,PFN2,PRKCG,PTAFR,RAB3A,RAC2,STXBP1,SYK,SYN1,SYP,SYT1,SYT4,SYT5,PPFIA2,CD84,CDK5R2,SYT7,VAMP3,RIMS3,GAB2,CD300A,NCS1,SYT13,SNX6,NAPB,PRAM1,SYT3,PRRT2,STX1B,SCAMP5,RAB15
15_Member	GO Biological Processes	GO:0097479	synaptic vesicle localization	-12.4372	-10.2641	39/168	ARF1,CHRNB2,DNM1,BLOC1S1,GRIK5,KIF5B,MAP2,P2RY1,PRKN,PFN2,PRKCG,PSEN1,RAB3A,SNAP25,STXBP1,SYN1,SYN2,SYP,SYT1,SYT4,SYT5,AP3B2,PICALM,PPFIA2,CADPS,SYNJ1,SYT7,RIMS3,SNAP91,SV2A,UNC13A,NCS1,PCLO,NAPB,SYT3,CADPS2,PRRT2,STX1B,SNAP47
15_Member	GO Biological Processes	GO:0017156	calcium ion regulated exocytosis	-12.3228	-10.1584	37/154	ARF1,CHRNB2,GRIK5,P2RY1,PFN2,PPP3CB,PRKCG,PSEN1,RAB3A,SNAP25,STXBP1,SYN1,SYN2,SYP,SYT1,SYT4,SYT5,PPFIA2,CADPS,SYNJ1,CDK5R2,SYT7,VAMP3,RIMS3,SV2A,UNC13A,NCS1,PCLO,SYT13,NAPB,SYT3,SCIN,CADPS2,PRRT2,STX1B,SNAP47,SCAMP5
15_Member	GO Biological Processes	GO:0001505	regulation of neurotransmitter levels	-12.2908	-10.1321	66/365	AGT,AIF1,AMT,ATP1A2,BCHE,DAGLA,CACNA1B,CD36,CHRNB2,CLU,CX3CR1,PTK2B,GRIK5,ICAM1,IL1B,ITGB2,MAOA,MAOB,P2RY1,PRKN,PFN2,PRKCG,PSEN1,RAB3A,RAB3B,RAP1A,SLC1A2,SLC1A3,SLC1A5,SNAP25,STXBP1,SYN1,SYN2,SYP,SYT1,SYT4,SYT5,TLR2,TLR4,PPFIA4,PPFIA2,CADPS,SYNJ1,SYT7,SYNGR3,NRXN2,PREPL,RIMS3,SV2A,TLR6,PARK7,UNC13A,NCS1,SLC44A1,SLC7A11,PCLO,SLC17A7,WDR35,NAPB,CLEC7A,MCTP1,SYT3,CADPS2,PRRT2,STX1B,SNAP47
15_Member	GO Biological Processes	GO:0051648	vesicle localization	-10.6809	-8.65631	55/334	ARF1,BBS2,CHRNB2,DNM1,BLOC1S1,GRIK5,KIF5B,MAP2,MYO1F,MYO1D,MYO1E,MYO5B,NSF,P2RY1,PRKN,PFN2,SERPINA1,PIK3CG,PRKCG,PSEN1,RAB3A,RAB27B,SNAP25,STXBP1,SYN1,SYN2,SYP,SYT1,SYT4,SYT5,AP3B2,PICALM,PPFIA2,CADPS,SYNJ1,WASL,SYT7,RIMS3,SNAP91,SV2A,KIF1C,KIF3A,UNC13A,NCS1,PCLO,NDE1,SYBU,NAPB,KIF13A,SYT3,BICDL1,CADPS2,PRRT2,STX1B,SNAP47
15_Member	GO Biological Processes	GO:0045921	positive regulation of exocytosis	-10.6783	-8.65631	26/91	ARF1,FCER1G,IL4R,ITGAM,ITGB2,PTAFR,RAB3A,RAB27B,SDC4,STXBP1,SYK,SYT1,SYT4,VSNL1,CADPS,CDK5R2,SYT7,GAB2,ATP13A2,NCS1,SMPD3,CADPS2,PRRT2,STXBP5,SCAMP5,RAB15
15_Member	GO Biological Processes	GO:0051650	establishment of vesicle localization	-10.4665	-8.46462	53/319	ARF1,BBS2,CHRNB2,DNM1,BLOC1S1,GRIK5,KIF5B,MAP2,MYO1F,MYO1D,MYO1E,MYO5B,NSF,P2RY1,PRKN,PFN2,SERPINA1,PRKCG,PSEN1,RAB3A,RAB27B,SNAP25,STXBP1,SYN1,SYP,SYT1,SYT4,SYT5,AP3B2,PICALM,PPFIA2,CADPS,SYNJ1,WASL,SYT7,RIMS3,SNAP91,SV2A,KIF1C,KIF3A,UNC13A,NCS1,PCLO,NDE1,SYBU,NAPB,KIF13A,SYT3,BICDL1,CADPS2,PRRT2,STX1B,SNAP47
15_Member	GO Biological Processes	GO:0016079	synaptic vesicle exocytosis	-9.92689	-7.95355	31/121	CHRNB2,GRIK5,P2RY1,PFN2,PRKCG,PSEN1,RAB3A,RAP1A,SNAP25,STXBP1,SYN1,SYP,SYT1,SYT4,SYT5,PPFIA2,CADPS,SYNJ1,SYT7,PREPL,RIMS3,SV2A,UNC13A,NCS1,PCLO,NAPB,SYT3,CADPS2,PRRT2,STX1B,SNAP47
15_Member	GO Biological Processes	GO:0007269	neurotransmitter secretion	-9.32364	-7.43978	35/175	CACNA1B,CHRNB2,GRIK5,P2RY1,PRKN,PFN2,PRKCG,PSEN1,RAB3A,SNAP25,STXBP1,SYN1,SYN2,SYP,SYT1,SYT4,SYT5,PPFIA4,PPFIA2,CADPS,SYNJ1,SYT7,NRXN2,RIMS3,SV2A,UNC13A,NCS1,PCLO,NAPB,MCTP1,SYT3,CADPS2,PRRT2,STX1B,SNAP47
15_Member	GO Biological Processes	GO:0099643	signal release from synapse	-9.32364	-7.43978	35/175	CACNA1B,CHRNB2,GRIK5,P2RY1,PRKN,PFN2,PRKCG,PSEN1,RAB3A,SNAP25,STXBP1,SYN1,SYN2,SYP,SYT1,SYT4,SYT5,PPFIA4,PPFIA2,CADPS,SYNJ1,SYT7,NRXN2,RIMS3,SV2A,UNC13A,NCS1,PCLO,NAPB,MCTP1,SYT3,CADPS2,PRRT2,STX1B,SNAP47
15_Member	GO Biological Processes	GO:0098693	regulation of synaptic vesicle cycle	-8.58483	-6.73827	28/114	CHRNB2,DNM1,GRIK5,P2RY1,PFN2,PLD1,PPP3CB,PRKAR1B,PRKCG,RAB3A,RAB3B,RAP1A,STXBP1,SYN1,SYP,SYT1,SYT4,PPFIA2,CDK5R1,BSN,SYT7,PREPL,RIMS3,NCS1,SLC17A7,NAPB,PRRT2,STX1B
15_Member	GO Biological Processes	GO:0051588	regulation of neurotransmitter transport	-7.72136	-5.9526	31/147	ATP1A2,CHRNB2,GRIK5,MAOB,P2RY1,PRKN,PFN2,PRKCG,PSEN1,RAB3A,RAB3B,RAP1A,STXBP1,SYN1,SYP,SYT1,SYT4,PPFIA2,SYT7,VAMP3,PREPL,RIMS3,SV2A,LILRB1,UNC13A,NCS1,SNX6,NAPB,MCTP1,PRRT2,STX1B
15_Member	GO Biological Processes	GO:1903307	positive regulation of regulated secretory pathway	-7.6479	-5.9037	17/56	ARF1,FCER1G,IL4R,ITGAM,ITGB2,PTAFR,RAB3A,STXBP1,SYK,SYT1,SYT4,CDK5R2,SYT7,GAB2,PRRT2,SCAMP5,RAB15
15_Member	GO Biological Processes	GO:0017158	regulation of calcium ion-dependent exocytosis	-7.39258	-5.64838	26/113	ARF1,CHRNB2,GRIK5,P2RY1,PFN2,PRKCG,RAB3A,RAP1A,STXBP1,SYN1,SYP,SYT1,SYT4,SYT5,PPFIA2,CDK5R2,SYT7,PREPL,RIMS3,NCS1,SYT13,NAPB,SYT3,PRRT2,STX1B,SCAMP5
15_Member	GO Biological Processes	GO:1902803	regulation of synaptic vesicle transport	-7.23203	-5.50487	22/86	CHRNB2,GRIK5,MAP2,P2RY1,PRKN,PFN2,PRKCG,RAB3A,RAP1A,STXBP1,SYN1,SYP,SYT1,SYT4,PPFIA2,SYT7,PREPL,RIMS3,NCS1,NAPB,PRRT2,STX1B
15_Member	GO Biological Processes	GO:2000300	regulation of synaptic vesicle exocytosis	-6.45883	-4.81415	20/80	CHRNB2,GRIK5,P2RY1,PFN2,PRKCG,RAB3A,RAP1A,STXBP1,SYN1,SYP,SYT1,SYT4,PPFIA2,SYT7,PREPL,RIMS3,NCS1,NAPB,PRRT2,STX1B
15_Member	GO Biological Processes	GO:0046928	regulation of neurotransmitter secretion	-6.13393	-4.52752	23/106	CHRNB2,GRIK5,P2RY1,PRKN,PFN2,PRKCG,RAB3A,RAP1A,STXBP1,SYN1,SYP,SYT1,SYT4,PPFIA2,SYT7,PREPL,RIMS3,UNC13A,NCS1,NAPB,MCTP1,PRRT2,STX1B
16_Summary	GO Biological Processes	GO:0002764	immune response-regulating signaling pathway	-17.6711	-15.1882	114/690	BTK,C3AR1,CALM1,RUNX1,CD4,CD14,CD33,CD36,CD40,CHUK,CMKLR1,CR1,CR2,CTSS,CYBA,DOCK1,FCER1G,FCGR1A,FCGR1B,FCGR2A,FCGR3A,FOS,FPR1,FYB1,HCK,NCKAP1L,HLA-DPA1,HLA-DQA1,HLA-DQA2,HLA-DQB2,HLA-DRA,HLA-DRB1,ITGAM,ITGB2,KIT,LCP2,LGALS9,MOG,MUC3A,MUC6,MYO10,PAK2,PAK3,PLCG2,PLSCR1,PPP3CA,PPP3CB,PPP3R1,PRKCE,MAPK9,MAPK10,PSEN1,PSMA4,PSMA7,PSMB6,PSMB10,PSMC6,PSMD1,PSMD12,PTPN6,PTPRC,NECTIN2,RAP1A,MAP2K4,SYK,THY1…
16_Member	GO Biological Processes	GO:0002764	immune response-regulating signaling pathway	-17.6711	-15.1882	114/690	BTK,C3AR1,CALM1,RUNX1,CD4,CD14,CD33,CD36,CD40,CHUK,CMKLR1,CR1,CR2,CTSS,CYBA,DOCK1,FCER1G,FCGR1A,FCGR1B,FCGR2A,FCGR3A,FOS,FPR1,FYB1,HCK,NCKAP1L,HLA-DPA1,HLA-DQA1,HLA-DQA2,HLA-DQB2,HLA-DRA,HLA-DRB1,ITGAM,ITGB2,KIT,LCP2,LGALS9,MOG,MUC3A,MUC6,MYO10,PAK2,PAK3,PLCG2,PLSCR1,PPP3CA,PPP3CB,PPP3R1,PRKCE,MAPK9,MAPK10,PSEN1,PSMA4,PSMA7,PSMB6,PSMB10,PSMC6,PSMD1,PSMD12,PTPN6,PTPRC,NECTIN2,RAP1A,MAP2K4,SYK,THY1…
16_Member	GO Biological Processes	GO:0002253	activation of immune response	-16.207	-13.803	116/740	A2M,BTK,C1QA,C1QB,C1QC,C3,C3AR1,C4A,C4B,RUNX1,CD4,CD14,CD36,CD40,CHUK,CLU,CMKLR1,CR1,CR2,CTSS,CYBA,DOCK1,FCER1G,FCGR1A,FCGR2A,FCGR3A,FPR1,FYB1,HCK,NCKAP1L,HLA-DPA1,HLA-DQA1,HLA-DQA2,HLA-DQB2,HLA-DRA,HLA-DRB1,IFI16,IL1B,ITGAM,ITGB2,LCP2,LGALS9,MOG,MUC3A,MUC6,MYO10,PAK2,PAK3,PLCG2,PLSCR1,PRKCE,PSEN1,PSMA4,PSMA7,PSMB6,PSMB10,PSMC6,PSMD1,PSMD12,PTPN6,PTPRC,NECTIN2,RAP1A,SYK,THY1,TLR1,TLR2,TLR4,TLR5,U…
16_Member	GO Biological Processes	GO:0002768	immune response-regulating cell surface receptor signaling pathway	-14.2332	-11.9551	87/514	BTK,C3AR1,CALM1,RUNX1,CD4,CD40,CHUK,CMKLR1,CR1,CR2,DOCK1,FCER1G,FCGR1A,FCGR1B,FCGR2A,FCGR3A,FOS,FPR1,FYB1,HCK,NCKAP1L,HLA-DPA1,HLA-DQA1,HLA-DQA2,HLA-DQB2,HLA-DRA,HLA-DRB1,KIT,LCP2,MOG,MUC3A,MUC6,MYO10,PAK2,PAK3,PLCG2,PLSCR1,PPP3CA,PPP3CB,PPP3R1,PRKCE,MAPK9,MAPK10,PSEN1,PSMA4,PSMA7,PSMB6,PSMB10,PSMC6,PSMD1,PSMD12,PTPN6,PTPRC,NECTIN2,RAP1A,MAP2K4,SYK,THY1,EZR,WAS,WIPF1,LAT2,NR4A3,EIF2B2,WASL,GAB2,M…
16_Member	GO Biological Processes	GO:0002757	immune response-activating signal transduction	-13.6194	-11.3631	101/657	BTK,C3AR1,RUNX1,CD4,CD14,CD36,CD40,CHUK,CMKLR1,CR1,CR2,CTSS,CYBA,DOCK1,FCER1G,FCGR1A,FCGR2A,FCGR3A,FPR1,FYB1,HCK,NCKAP1L,HLA-DPA1,HLA-DQA1,HLA-DQA2,HLA-DQB2,HLA-DRA,HLA-DRB1,ITGAM,ITGB2,LCP2,LGALS9,MOG,MUC3A,MUC6,MYO10,PAK2,PAK3,PLCG2,PLSCR1,PRKCE,PSEN1,PSMA4,PSMA7,PSMB6,PSMB10,PSMC6,PSMD1,PSMD12,PTPN6,PTPRC,NECTIN2,RAP1A,SYK,THY1,TLR1,TLR2,TLR4,TLR5,UBA52,UBB,EZR,WAS,WIPF1,LAT2,NR4A3,RIOK3,EIF2B…
16_Member	GO Biological Processes	GO:0002429	immune response-activating cell surface receptor signaling pathway	-10.1565	-8.172	74/481	BTK,C3AR1,RUNX1,CD4,CHUK,CMKLR1,CR1,CR2,DOCK1,FCER1G,FCGR1A,FCGR2A,FCGR3A,FPR1,FYB1,HCK,NCKAP1L,HLA-DPA1,HLA-DQA1,HLA-DQA2,HLA-DQB2,HLA-DRA,HLA-DRB1,LCP2,MOG,MUC3A,MUC6,MYO10,PAK2,PAK3,PLCG2,PLSCR1,PRKCE,PSEN1,PSMA4,PSMA7,PSMB6,PSMB10,PSMC6,PSMD1,PSMD12,PTPN6,PTPRC,NECTIN2,RAP1A,SYK,THY1,EZR,WAS,WIPF1,LAT2,NR4A3,EIF2B2,WASL,MUC12,BTN3A3,BTN2A2,BAIAP2,NCKAP1,LILRB4,BTN3A2,BTN3A1,BTN2A1,CD300A,CYFI…
16_Member	GO Biological Processes	GO:0031349	positive regulation of defense response	-9.42247	-7.48951	77/528	AGT,BTK,C3,CD14,CD36,CD40,CHUK,CTSS,CYBA,DDT,EGFR,FCER1G,GJA1,GPR4,HCK,UBE2K,IFI16,IL1B,IL18,ITGA2,ITGAM,ITGB2,LGALS9,MUC3A,MUC6,PAK2,PAK3,PDE2A,PIK3CG,PLCG2,PLSCR1,PRKCE,PSMA4,PSMA7,PSMB6,PSMB10,PSMC6,PSMD1,PSMD12,PVR,NECTIN2,SYK,TLR1,TLR2,TLR4,TLR5,UBA52,UBB,RIOK3,OSMR,TRIL,PJA2,MUC12,TLR6,RBM14,CD300A,PARK7,CDK19,PYCARD,TLR7,SCARA3,GPRC5B,IL17D,TREM2,RNF125,APPL2,INAVA,ERBIN,CLEC7A,ITCH,CARD11…
16_Member	GO Biological Processes	GO:0050852	T cell receptor signaling pathway	-9.17672	-7.27918	41/206	CD4,CHUK,FYB1,HLA-DPA1,HLA-DQA1,HLA-DQA2,HLA-DQB2,HLA-DRA,HLA-DRB1,LCP2,MOG,PAK2,PAK3,PLCG2,PSEN1,PSMA4,PSMA7,PSMB6,PSMB10,PSMC6,PSMD1,PSMD12,PTPN6,PTPRC,NECTIN2,THY1,EZR,WAS,EIF2B2,BTN3A3,BTN2A2,LILRB4,BTN3A2,BTN3A1,BTN2A1,CD300A,PHPT1,WNK1,PRAM1,CARD11,SPPL3
16_Member	GO Biological Processes	GO:0002218	activation of innate immune response	-8.15948	-6.3548	53/329	BTK,CD14,CD36,CD40,CHUK,CTSS,CYBA,FCER1G,HCK,IFI16,ITGAM,ITGB2,LGALS9,MUC3A,MUC6,PAK2,PAK3,PLCG2,PRKCE,PSMA4,PSMA7,PSMB6,PSMB10,PSMC6,PSMD1,PSMD12,SYK,TLR1,TLR2,TLR4,TLR5,UBA52,UBB,RIOK3,TRIL,PJA2,MUC12,TLR6,RBM14,CD300A,PYCARD,TLR7,SCARA3,RNF125,APPL2,INAVA,ERBIN,ITCH,CARD11,HAVCR2,PIK3AP1,MUC17,LACC1
16_Member	GO Biological Processes	GO:0045088	regulation of innate immune response	-8.03664	-6.26787	28/459	CD14,CR1,CTSS,FCER1G,HCK,ITGB2,MUC3A,MUC6,PAK2,PSMC6,PTPN6,PVR,NECTIN2,SYK,TLR5,RIOK3,TRIL,MUC12,RBM14,VSIG4,SCARA3,APPL2,INAVA,ITCH,HAVCR2,PIK3AP1,MUC17,MICA
16_Member	GO Biological Processes	GO:0002758	innate immune response-activating signal transduction	-7.9434	-6.15585	50/306	BTK,CD14,CD36,CD40,CHUK,CTSS,CYBA,FCER1G,HCK,ITGAM,ITGB2,LGALS9,MUC3A,MUC6,PAK2,PAK3,PLCG2,PRKCE,PSMA4,PSMA7,PSMB6,PSMB10,PSMC6,PSMD1,PSMD12,SYK,TLR1,TLR2,TLR4,TLR5,UBA52,UBB,RIOK3,TRIL,PJA2,MUC12,TLR6,CD300A,TLR7,SCARA3,RNF125,APPL2,INAVA,ERBIN,ITCH,CARD11,HAVCR2,PIK3AP1,MUC17,LACC1
16_Member	GO Biological Processes	GO:0045089	positive regulation of innate immune response	-7.26149	-5.52802	57/388	BTK,CD14,CD36,CD40,CHUK,CTSS,CYBA,FCER1G,HCK,UBE2K,IFI16,ITGAM,ITGB2,LGALS9,MUC3A,MUC6,PAK2,PAK3,PLCG2,PLSCR1,PRKCE,PSMA4,PSMA7,PSMB6,PSMB10,PSMC6,PSMD1,PSMD12,PVR,NECTIN2,SYK,TLR1,TLR2,TLR4,TLR5,UBA52,UBB,RIOK3,TRIL,PJA2,MUC12,TLR6,RBM14,CD300A,PYCARD,TLR7,SCARA3,RNF125,APPL2,INAVA,ERBIN,ITCH,CARD11,HAVCR2,PIK3AP1,MUC17,LACC1
16_Member	GO Biological Processes	GO:0050851	antigen receptor-mediated signaling pathway	-5.91162	-4.32879	47/325	BTK,RUNX1,CD4,CHUK,FYB1,NCKAP1L,HLA-DPA1,HLA-DQA1,HLA-DQA2,HLA-DQB2,HLA-DRA,HLA-DRB1,LCP2,MOG,PAK2,PAK3,PLCG2,PSEN1,PSMA4,PSMA7,PSMB6,PSMB10,PSMC6,PSMD1,PSMD12,PTPN6,PTPRC,NECTIN2,SYK,THY1,EZR,WAS,LAT2,EIF2B2,BTN3A3,BTN2A2,LILRB4,BTN3A2,BTN3A1,BTN2A1,CD300A,PHPT1,BLNK,WNK1,PRAM1,CARD11,SPPL3
16_Member	GO Biological Processes	GO:0002221	pattern recognition receptor signaling pathway	-4.90988	-3.4596	32/205	BTK,CD14,CD36,CD40,CHUK,CTSS,CYBA,ITGAM,ITGB2,LGALS9,PRKCE,TLR1,TLR2,TLR4,TLR5,UBA52,UBB,RIOK3,TRIL,PJA2,TLR6,CD300A,TLR7,SCARA3,RNF125,APPL2,INAVA,ERBIN,ITCH,HAVCR2,PIK3AP1,LACC1
16_Member	GO Biological Processes	GO:0002224	toll-like receptor signaling pathway	-4.65886	-3.23946	26/155	BTK,CD14,CD36,CD40,CHUK,CTSS,CYBA,ITGAM,ITGB2,LGALS9,PRKCE,TLR1,TLR2,TLR4,TLR5,UBA52,UBB,TRIL,PJA2,TLR6,CD300A,TLR7,SCARA3,APPL2,HAVCR2,PIK3AP1
17_Summary	Reactome Gene Sets	R-HSA-9006934	Signaling by Receptor Tyrosine Kinases	-17.5461	-15.0691	93/506	ADCYAP1R1,ATP6V1A,ATP6V1B2,ATP6V1C1,BDNF,CALM1,CLTC,COL4A5,COL9A2,COL9A3,CTNNA1,CTNND1,CYBA,CYBB,DLG4,DNM1,DOCK1,HBEGF,EGFR,EGR1,EGR2,ERBB3,F3,PTK2B,FGF1,FGF2,FGF6,FGF7,FGF8,FGF9,FGFR3,FGFR2,FOS,FOSB,GAB1,GABRA1,GABRB2,GABRB3,GABRG2,GFAP,GRIN2B,NCKAP1L,ID4,ITGA2,ITPR1,JUNB,KIT,LAMB2,MET,KITLG,NCF2,NCF4,NTRK2,PCSK6,PAK2,PAK3,PDGFRA,POLR2E,POLR2K,POLR2L,PPP2CA,PRKCE,MAPK11,MAP2K1,MAP2K2,PSEN1,PTPN6…
17_Member	Reactome Gene Sets	R-HSA-9006934	Signaling by Receptor Tyrosine Kinases	-17.5461	-15.0691	93/506	ADCYAP1R1,ATP6V1A,ATP6V1B2,ATP6V1C1,BDNF,CALM1,CLTC,COL4A5,COL9A2,COL9A3,CTNNA1,CTNND1,CYBA,CYBB,DLG4,DNM1,DOCK1,HBEGF,EGFR,EGR1,EGR2,ERBB3,F3,PTK2B,FGF1,FGF2,FGF6,FGF7,FGF8,FGF9,FGFR3,FGFR2,FOS,FOSB,GAB1,GABRA1,GABRB2,GABRB3,GABRG2,GFAP,GRIN2B,NCKAP1L,ID4,ITGA2,ITPR1,JUNB,KIT,LAMB2,MET,KITLG,NCF2,NCF4,NTRK2,PCSK6,PAK2,PAK3,PDGFRA,POLR2E,POLR2K,POLR2L,PPP2CA,PRKCE,MAPK11,MAP2K1,MAP2K2,PSEN1,PTPN6…
17_Member	GO Biological Processes	GO:0007169	transmembrane receptor protein tyrosine kinase signaling pathway	-12.1309	-9.99944	107/753	AGT,APOD,ATP6V1A,ATP6V1B2,ATP6V1C1,BDNF,CD4,CD8A,CHN1,COL4A5,CSF1R,CSPG4,CYBA,CYBB,DNM1,DOCK1,HBEGF,EGFR,EIF4EBP2,EPHA4,EPHA5,ERBB3,F3,PTK2B,FGF1,FGF2,FGF6,FGF7,FGF8,FGF9,FGF12,FGFR3,FGFR2,GAB1,GRIN1,GRIN2B,HCK,NCKAP1L,HIP1,IGFBP3,RBPJ,IL1B,KIT,LCP2,MET,FOXO4,MUSK,MYO1E,NCF2,NCF4,NTRK2,OPA1,PAK2,PAK3,PDGFRA,POLR2E,POLR2K,POLR2L,MAPK11,PSEN1,PTPN11,SDC2,SH3GL2,SMARCC1,SOX9,SYK,TGFB1,NR4A3,CDK5R1,W…
17_Member	GO Biological Processes	GO:0070848	response to growth factor	-6.1527	-4.53884	88/749	AGT,ANXA1,BDNF,BMPR1B,CD44,CX3CR1,DYNC1LI2,EEF2,EGFR,EGR1,FGF1,FGF2,FGF6,FGF7,FGF8,FGF9,FGF12,FGFR3,FGFR2,FOS,GAB1,KAT2A,GOT1,NR4A1,RBPJ,IL1B,KCNC1,KCNC2,LRP2,SMAD4,MCM7,MYOG,NEO1,NOTCH2,NTRK2,P2RY1,PCSK6,PDE2A,PDE8A,PDGFRA,POLR2E,POLR2K,POLR2L,HTRA1,PTPN11,RAP1A,RDX,SH3GL2,SOX9,STAR,TGFB1,TGFBR1,NKX2-1,TNFRSF1B,UBA52,UBB,URI1,WASF1,PDCD5,IER2,FEZ1,BAIAP2,SLC9A6,STMN2,SIRT2,SIRT1,RBFOX2,FLRT3,DST…
17_Member	GO Biological Processes	GO:0071363	cellular response to growth factor stimulus	-5.80315	-4.22954	84/719	AGT,ANXA1,BDNF,BMPR1B,CD44,CX3CR1,DYNC1LI2,EEF2,EGFR,EGR1,FGF1,FGF2,FGF6,FGF7,FGF8,FGF9,FGF12,FGFR3,FGFR2,FOS,GAB1,KAT2A,GOT1,NR4A1,RBPJ,IL1B,LRP2,SMAD4,MCM7,MYOG,NEO1,NOTCH2,NTRK2,PCSK6,PDE2A,PDE8A,PDGFRA,POLR2E,POLR2K,POLR2L,HTRA1,PTPN11,RAP1A,RDX,SH3GL2,SOX9,STAR,TGFB1,TGFBR1,NKX2-1,TNFRSF1B,UBA52,UBB,URI1,WASF1,PDCD5,FEZ1,BAIAP2,SLC9A6,STMN2,SIRT2,SIRT1,RBFOX2,FLRT3,DSTYK,CYFIP2,NPTN,HIPK2,RA…
18_Summary	GO Biological Processes	GO:0033674	positive regulation of kinase activity	-16.4252	-14.0032	103/615	ADRA2B,AGT,BDNF,CALM1,CCND2,CD4,CD86,CD40,CD74,CDKN1A,CLU,CSF1R,CSPG4,DAG1,DLG3,DLG4,HBEGF,LPAR1,EEF1A2,EGFR,EGR1,EPHA4,EPHA5,ERBB3,PTK2B,FCGR1A,FGF1,FGF2,FGFR3,FGFR2,FPR1,GRM1,NCKAP1L,HLA-DRB1,IL1B,IL18,KIT,LCP2,MET,KITLG,MIF,MAP3K9,MUSK,GADD45B,NTRK2,PAK2,PAK3,PDGFRA,PIK3CG,PPP2CA,PRKAR1B,PRKAR2A,MAPK11,MAPK10,MAP2K1,MAP2K2,PSEN1,PTPN11,PTPRC,RAP1A,SDC4,MAP2K4,SOD1,SYK,TAL1,TF,TGFB1,TGFBR1,TLR4…
18_Member	GO Biological Processes	GO:0033674	positive regulation of kinase activity	-16.4252	-14.0032	103/615	ADRA2B,AGT,BDNF,CALM1,CCND2,CD4,CD86,CD40,CD74,CDKN1A,CLU,CSF1R,CSPG4,DAG1,DLG3,DLG4,HBEGF,LPAR1,EEF1A2,EGFR,EGR1,EPHA4,EPHA5,ERBB3,PTK2B,FCGR1A,FGF1,FGF2,FGFR3,FGFR2,FPR1,GRM1,NCKAP1L,HLA-DRB1,IL1B,IL18,KIT,LCP2,MET,KITLG,MIF,MAP3K9,MUSK,GADD45B,NTRK2,PAK2,PAK3,PDGFRA,PIK3CG,PPP2CA,PRKAR1B,PRKAR2A,MAPK11,MAPK10,MAP2K1,MAP2K2,PSEN1,PTPN11,PTPRC,RAP1A,SDC4,MAP2K4,SOD1,SYK,TAL1,TF,TGFB1,TGFBR1,TLR4…
18_Member	GO Biological Processes	GO:0045860	positive regulation of protein kinase activity	-14.6909	-12.3938	91/541	ADRA2B,AGT,BDNF,CALM1,CCND2,CD4,CD86,CD40,CD74,CDKN1A,CLU,CSF1R,CSPG4,DAG1,DLG3,DLG4,HBEGF,LPAR1,EGFR,EGR1,EPHA4,ERBB3,PTK2B,FCGR1A,FGF1,FGF2,FPR1,GRM1,NCKAP1L,IL1B,IL18,KIT,LCP2,KITLG,MIF,MAP3K9,GADD45B,NTRK2,PAK2,PAK3,PIK3CG,PPP2CA,PRKAR1B,PRKAR2A,MAPK11,MAPK10,MAP2K1,MAP2K2,PSEN1,PTPN11,PTPRC,RAP1A,SDC4,MAP2K4,SOD1,SYK,TAL1,TF,TGFB1,TGFBR1,TLR4,UBA52,UBB,CDK5R1,CDK5R2,SPAG9,MAP4K4,RASSF2,ZEB2,…
18_Member	GO Biological Processes	GO:0051347	positive regulation of transferase activity	-13.1955	-10.9665	104/696	ADRA2B,AGT,BDNF,CALM1,CCND2,CD4,CD86,CD40,CD74,CDKN1A,CLU,CSF1R,CSPG4,DAG1,DLG3,DLG4,HBEGF,LPAR1,EEF1A2,EGFR,EGR1,EPHA4,EPHA5,ERBB3,PTK2B,FCGR1A,FGF1,FGF2,FGFR3,FGFR2,FPR1,GRM1,NCKAP1L,HLA-DRB1,IL1B,IL18,KIT,LCP2,MET,KITLG,MIF,MAP3K9,MUSK,GADD45B,NTRK2,PAK2,PAK3,PDGFRA,PIK3CG,PPP2CA,PRKAR1B,PRKAR2A,MAPK11,MAPK10,MAP2K1,MAP2K2,PSEN1,PTPN11,PTPRC,RAP1A,SDC4,MAP2K4,SOD1,SYK,TAL1,TF,TGFB1,TGFBR1,TLR4…
18_Member	GO Biological Processes	GO:0018108	peptidyl-tyrosine phosphorylation	-12.2155	-10.0679	67/375	AGT,BDNF,BTK,CD4,CD36,CD40,CD44,CD74,CSF1R,CSPG4,DLG3,DLG4,HBEGF,EGFR,EPHA4,EPHA5,ERBB3,PTK2B,FCGR1A,FGF7,FGF8,FGFR3,FGFR2,HCK,HCLS1,ICAM1,IL18,ITGB2,KIT,LRP4,MET,KITLG,MIF,MUSK,NTRK2,PAK2,PDGFRA,ENPP2,PPP2CA,PRKCE,MAP2K1,MAP2K2,PSEN1,TWF1,PTPN6,PTPN11,PTPRC,MAP2K4,SYK,TAL1,TGFB1,THY1,HAX1,MERTK,CD300A,INPP5F,DSTYK,HIPK2,ABI3,GPRC5B,GHRL,TREM2,SNX6,SAMSN1,TTBK1,AFAP1L2,HIPK4
18_Member	GO Biological Processes	GO:0018212	peptidyl-tyrosine modification	-12.0496	-9.92348	67/378	AGT,BDNF,BTK,CD4,CD36,CD40,CD44,CD74,CSF1R,CSPG4,DLG3,DLG4,HBEGF,EGFR,EPHA4,EPHA5,ERBB3,PTK2B,FCGR1A,FGF7,FGF8,FGFR3,FGFR2,HCK,HCLS1,ICAM1,IL18,ITGB2,KIT,LRP4,MET,KITLG,MIF,MUSK,NTRK2,PAK2,PDGFRA,ENPP2,PPP2CA,PRKCE,MAP2K1,MAP2K2,PSEN1,TWF1,PTPN6,PTPN11,PTPRC,MAP2K4,SYK,TAL1,TGFB1,THY1,HAX1,MERTK,CD300A,INPP5F,DSTYK,HIPK2,ABI3,GPRC5B,GHRL,TREM2,SNX6,SAMSN1,TTBK1,AFAP1L2,HIPK4
18_Member	GO Biological Processes	GO:0043408	regulation of MAPK cascade	-10.8752	-8.82779	104/758	ADRA1D,ADRA2B,AGT,ATF3,CD4,CD36,CD40,CD44,CD74,CCR1,CSF1R,CSPG4,DAG1,DDT,GSDME,LPAR1,EGFR,EPHA4,PTK2B,FGF1,FGF2,FGF8,FGF9,FGFR3,FGFR2,FPR1,GPR37,GRM1,HLA-DRB1,ICAM1,IGFBP3,IL1B,KIT,LGALS9,SMAD4,KITLG,MIF,MAP3K9,GADD45B,NOTCH2,NTRK2,P2RY1,PEBP1,PAK3,PRKN,PDE8A,PDGFRA,PIK3CG,PPP2CA,PRKCE,MAPK11,MAPK10,MAP2K1,MAP2K2,PSEN1,PTPN6,PTPN11,PTPRC,RAP1A,MAP2K4,SOD1,SYK,TF,TGFB1,TGFBR1,TLR4,UBA52,UBB,UCHL1,…
18_Member	GO Biological Processes	GO:0043410	positive regulation of MAPK cascade	-10.627	-8.60501	83/556	ADRA1D,ADRA2B,AGT,CD4,CD36,CD40,CD44,CD74,CCR1,CSF1R,CSPG4,DDT,GSDME,LPAR1,EGFR,EPHA4,PTK2B,FGF1,FGF2,FGF8,FGF9,FGFR3,FGFR2,FPR1,GPR37,GRM1,HLA-DRB1,ICAM1,IGFBP3,IL1B,KIT,LGALS9,KITLG,MIF,MAP3K9,GADD45B,NOTCH2,NTRK2,P2RY1,PAK3,PDE8A,PDGFRA,PIK3CG,PRKCE,MAPK11,MAPK10,MAP2K1,MAP2K2,PSEN1,PTPN11,PTPRC,RAP1A,MAP2K4,SOD1,SYK,TF,TGFB1,TGFBR1,TLR4,UBA52,UBB,SPAG9,GPR37L1,RASSF2,ZEB2,PJA2,TLR6,PIK3R5,DST…
18_Member	GO Biological Processes	GO:0071902	positive regulation of protein serine/threonine kinase activity	-8.59671	-6.7755	52/348	ADRA2B,AGT,CALM1,CCND2,CD40,CD74,CSF1R,LPAR1,EGFR,EPHA4,PTK2B,FGF1,FGF2,FPR1,GRM1,IL1B,KIT,KITLG,MIF,MAP3K9,GADD45B,PAK3,PIK3CG,PPP2CA,MAPK11,MAPK10,MAP2K1,PSEN1,PTPN11,PTPRC,MAP2K4,SOD1,SYK,TF,TGFB1,TGFBR1,TLR4,UBA52,UBB,CDK5R1,CDK5R2,SPAG9,ZEB2,TLR6,SIRT1,PIK3R5,LAMTOR2,ETAA1,DIRAS2,PSRC1,MLKL,FGD2
18_Member	GO Biological Processes	GO:0043406	positive regulation of MAP kinase activity	-8.56005	-6.7203	47/267	ADRA2B,AGT,CD40,CD74,CSPG4,LPAR1,EGFR,EPHA4,PTK2B,FGF1,FGF2,FPR1,GRM1,IL1B,KIT,KITLG,MIF,MAP3K9,GADD45B,PAK3,PIK3CG,MAPK11,MAPK10,MAP2K1,MAP2K2,PSEN1,PTPN11,PTPRC,MAP2K4,SOD1,SYK,TF,TGFB1,TGFBR1,TLR4,UBA52,UBB,SPAG9,ZEB2,TLR6,PIK3R5,LAMTOR2,GHRL,DIRAS2,INAVA,MLKL,FGD2
18_Member	GO Biological Processes	GO:0032147	activation of protein kinase activity	-7.64528	-5.88449	52/331	ADRA2B,AGT,CD86,CD74,CSPG4,LPAR1,EGFR,PTK2B,FGF1,FGF2,FPR1,GRM1,NCKAP1L,IL1B,IL18,KIT,MAP3K9,GADD45B,PAK2,PAK3,PRKAR1B,PRKAR2A,MAPK11,MAPK10,MAP2K1,MAP2K2,PSEN1,PTPN11,PTPRC,MAP2K4,SOD1,SYK,TF,TGFBR1,TLR4,UBA52,UBB,CDK5R1,SPAG9,MAP4K4,TLR6,CD300A,PARK7,LAMTOR2,GPRC5B,GHRL,INAVA,WNK1,ZFP91,AGAP2,MLKL,DYNAP
18_Member	GO Biological Processes	GO:0071900	regulation of protein serine/threonine kinase activity	-7.3694	-5.65975	66/532	ADRA2B,AGT,CALM1,CCND2,CCNE1,CD40,CD74,CDKN1A,CSF1R,LPAR1,EGFR,EPHA4,PTK2B,FGF1,FGF2,FPR1,GRM1,IL1B,KIT,KITLG,MIF,MAP3K9,GADD45B,PAK3,PIK3CG,PPP2CA,PRKAR1B,PRKAR2A,MAPK11,MAPK10,MAP2K1,PSEN1,PTPN6,PTPN11,PTPRC,MAP2K4,SOD1,SYK,TF,TGFB1,TGFBR1,THY1,TLR4,UBA52,UBB,UCHL1,YWHAG,CDK5R1,CDK5R2,SPAG9,ZEB2,CCNO,TLR6,NPFFR2,CD300A,SIRT1,PIK3R5,LAMTOR2,PYCARD,ETAA1,DIRAS2,CCNL1,CCNL2,PSRC1,MLKL,FGD2
18_Member	GO Biological Processes	GO:0070371	ERK1 and ERK2 cascade	-7.1906	-5.46966	51/332	AGT,ATF3,CD4,CD36,CD44,CD74,CCR1,CSF1R,DDT,EGFR,PTK2B,FGF2,FGF8,FGFR3,FGFR2,HLA-DRB1,ICAM1,IL1B,LGALS9,SMAD4,MIF,NOTCH2,NTRK2,P2RY1,PDE8A,PDGFRA,MAP2K1,MAP2K2,PTPN6,PTPN11,PTPRC,RAP1A,SOX9,SYK,TF,TGFB1,TLR4,EZR,SLC9A3R1,BTN2A2,DSTYK,NPTN,PYCARD,TREM2,LMO3,SEMA6A,NDRG4,WNK2,HAVCR2,BMPER,MTURN
18_Member	GO Biological Processes	GO:0043405	regulation of MAP kinase activity	-6.57571	-4.91876	51/347	ADRA2B,AGT,CD40,CD74,CSPG4,LPAR1,EGFR,EPHA4,PTK2B,FGF1,FGF2,FPR1,GRM1,IL1B,KIT,KITLG,MIF,MAP3K9,GADD45B,PAK3,PIK3CG,PPP2CA,MAPK11,MAPK10,MAP2K1,MAP2K2,PSEN1,PTPN6,PTPN11,PTPRC,MAP2K4,SOD1,SYK,TF,TGFB1,TGFBR1,TLR4,UBA52,UBB,UCHL1,SPAG9,ZEB2,TLR6,CD300A,PIK3R5,LAMTOR2,GHRL,DIRAS2,INAVA,MLKL,FGD2
18_Member	GO Biological Processes	GO:0000187	activation of MAPK activity	-6.49859	-4.85131	30/157	ADRA2B,AGT,CD74,CSPG4,LPAR1,FGF1,FGF2,FPR1,GRM1,IL1B,KIT,MAP3K9,PAK3,MAPK11,MAPK10,MAP2K1,MAP2K2,PTPN11,PTPRC,MAP2K4,SOD1,SYK,TF,TLR4,UBA52,UBB,SPAG9,GHRL,INAVA,MLKL
18_Member	GO Biological Processes	GO:0070372	regulation of ERK1 and ERK2 cascade	-6.42747	-4.78536	47/312	ATF3,CD4,CD36,CD44,CD74,CCR1,CSF1R,DDT,EGFR,PTK2B,FGF2,FGF8,FGFR3,FGFR2,HLA-DRB1,ICAM1,IL1B,LGALS9,SMAD4,MIF,NOTCH2,NTRK2,P2RY1,PDE8A,PDGFRA,MAP2K1,PTPN6,PTPN11,PTPRC,RAP1A,SYK,TGFB1,TLR4,EZR,SLC9A3R1,BTN2A2,DSTYK,NPTN,PYCARD,TREM2,LMO3,SEMA6A,NDRG4,WNK2,HAVCR2,BMPER,MTURN
18_Member	GO Biological Processes	GO:0070374	positive regulation of ERK1 and ERK2 cascade	-5.97711	-4.3852	36/219	CD4,CD36,CD44,CD74,CCR1,CSF1R,DDT,EGFR,PTK2B,FGF2,FGF8,FGFR3,FGFR2,HLA-DRB1,ICAM1,LGALS9,MIF,NOTCH2,NTRK2,P2RY1,PDE8A,PDGFRA,MAP2K1,PTPN11,PTPRC,RAP1A,TGFB1,TLR4,DSTYK,NPTN,PYCARD,TREM2,NDRG4,HAVCR2,BMPER,MTURN
18_Member	GO Biological Processes	GO:0031098	stress-activated protein kinase signaling cascade	-4.23909	-2.88229	40/302	AGT,CHUK,EGFR,EPHA4,PTK2B,IL1B,LGALS9,MAP3K9,GADD45B,PAK2,PAK3,PRKN,MAPK11,MAPK9,MAPK10,MAP2K1,MAP2K2,MAP2K4,SYK,TF,TLR4,UBA52,UBB,EZR,SPAG9,MAP4K4,RASSF2,ZEB2,PJA2,TLR6,RNF13,PHLPP1,HIPK2,PYCARD,INAVA,ITCH,MARVELD3,MLKL,FGD2,MTURN
18_Member	GO Biological Processes	GO:0007254	JNK cascade	-3.8933	-2.69903	28/214	EGFR,EPHA4,PTK2B,IL1B,MAP3K9,GADD45B,PRKN,MAPK10,MAP2K4,SYK,TF,TLR4,UBA52,UBB,SPAG9,MAP4K4,RASSF2,ZEB2,PJA2,TLR6,PHLPP1,HIPK2,PYCARD,ITCH,MARVELD3,MLKL,FGD2,MTURN
18_Member	GO Biological Processes	GO:0046328	regulation of JNK cascade	-3.76329	-2.59052	25/185	EGFR,EPHA4,PTK2B,IL1B,MAP3K9,GADD45B,PRKN,MAP2K4,SYK,TF,TLR4,SPAG9,MAP4K4,RASSF2,ZEB2,PJA2,TLR6,PHLPP1,HIPK2,PYCARD,ITCH,MARVELD3,MLKL,FGD2,MTURN
18_Member	GO Biological Processes	GO:0051403	stress-activated MAPK cascade	-3.69909	-2.43844	37/288	AGT,CHUK,EGFR,EPHA4,PTK2B,IL1B,LGALS9,MAP3K9,GADD45B,PRKN,MAPK11,MAPK9,MAPK10,MAP2K1,MAP2K2,MAP2K4,SYK,TF,TLR4,UBA52,UBB,EZR,SPAG9,MAP4K4,RASSF2,ZEB2,PJA2,TLR6,PHLPP1,HIPK2,PYCARD,INAVA,ITCH,MARVELD3,MLKL,FGD2,MTURN
18_Member	GO Biological Processes	GO:0070302	regulation of stress-activated protein kinase signaling cascade	-3.14941	-1.98184	31/243	EGFR,EPHA4,PTK2B,IL1B,LGALS9,MAP3K9,GADD45B,PRKN,MAP2K1,MAP2K2,MAP2K4,SYK,TF,TLR4,EZR,SPAG9,MAP4K4,RASSF2,ZEB2,PJA2,TLR6,RNF13,PHLPP1,HIPK2,PYCARD,INAVA,ITCH,MARVELD3,MLKL,FGD2,MTURN
18_Member	GO Biological Processes	GO:0046330	positive regulation of JNK cascade	-3.10522	-2.07388	19/138	EPHA4,PTK2B,IL1B,MAP3K9,GADD45B,MAP2K4,SYK,TF,TLR4,SPAG9,RASSF2,ZEB2,PJA2,TLR6,HIPK2,PYCARD,MLKL,FGD2,MTURN
18_Member	GO Biological Processes	GO:0032872	regulation of stress-activated MAPK cascade	-2.92483	-1.80259	30/240	EGFR,EPHA4,PTK2B,IL1B,LGALS9,MAP3K9,GADD45B,PRKN,MAP2K1,MAP2K2,MAP2K4,SYK,TF,TLR4,EZR,SPAG9,MAP4K4,RASSF2,ZEB2,PJA2,TLR6,PHLPP1,HIPK2,PYCARD,INAVA,ITCH,MARVELD3,MLKL,FGD2,MTURN
18_Member	GO Biological Processes	GO:0080135	regulation of cellular response to stress	-2.85882	-1.88671	69/778	ALOX5,ATM,BOK,BRCA1,CAMK2B,CD36,CD74,EGFR,EPHA4,EYA2,PTK2B,GPR37,IL1B,LGALS9,MCL1,MET,MIF,MAP3K9,GADD45B,OPA1,PRKN,PDE8A,PRKCG,MAP2K1,MAP2K4,SOD1,SYK,TF,THY1,TLR4,WAS,NR4A3,YBX3,SPAG9,GPR37L1,MAP4K4,RASSF2,ZEB2,KIAA0319,PJA2,FEM1B,TLR6,ATG7,NEK6,PARK7,RNF13,INPP5F,PHLPP1,SIRT1,SLC7A11,HIPK2,BABAM1,PYCARD,CERS2,CHCHD2,TRIAP1,ETAA1,TMEM33,SLC25A23,EFHD1,ZKSCAN3,ITCH,HDAC10,MARVELD3,NUDT16,RTN4RL1,M…
19_Summary	GO Biological Processes	GO:0030036	actin cytoskeleton organization	-16.3802	-13.9633	113/708	ADD2,ADD3,AIF1,ANXA1,ARF1,RHOG,CAPN3,CAPZA1,CNN2,CNN3,CSF1R,CTNNA2,DOCK2,LPAR1,EPHA5,PTK2B,FGF7,FOXJ1,GAB1,HCK,HCLS1,NCKAP1L,HIP1,ICAM1,ITPKA,KIT,LLGL1,SMAD4,MET,MYO1F,MYH10,MYO1D,MYO1E,MYO5B,NOTCH2,OPHN1,PAK2,PAK3,PRKN,PDGFRA,PFN2,PLEK,PRKCE,TWF1,RAC2,RDX,RTKN,SDC4,SPTBN2,TF,TGFBR1,TYROBP,EZR,WAS,WIPF1,CDC42BPA,GPR65,CDK5R1,WASF1,WASL,PSTPIP2,INA,SLC9A3R1,CELSR1,MICAL2,FRMPD4,ARHGAP44,EFS,HAX1,B…
19_Member	GO Biological Processes	GO:0030036	actin cytoskeleton organization	-16.3802	-13.9633	113/708	ADD2,ADD3,AIF1,ANXA1,ARF1,RHOG,CAPN3,CAPZA1,CNN2,CNN3,CSF1R,CTNNA2,DOCK2,LPAR1,EPHA5,PTK2B,FGF7,FOXJ1,GAB1,HCK,HCLS1,NCKAP1L,HIP1,ICAM1,ITPKA,KIT,LLGL1,SMAD4,MET,MYO1F,MYH10,MYO1D,MYO1E,MYO5B,NOTCH2,OPHN1,PAK2,PAK3,PRKN,PDGFRA,PFN2,PLEK,PRKCE,TWF1,RAC2,RDX,RTKN,SDC4,SPTBN2,TF,TGFBR1,TYROBP,EZR,WAS,WIPF1,CDC42BPA,GPR65,CDK5R1,WASF1,WASL,PSTPIP2,INA,SLC9A3R1,CELSR1,MICAL2,FRMPD4,ARHGAP44,EFS,HAX1,B…
19_Member	GO Biological Processes	GO:0090066	regulation of anatomical structure size	-12.5596	-10.3717	84/521	ADD2,ADD3,ADRA1D,ADRA2B,AGT,AQP4,ARF1,ATP1A2,ATP2B1,BBS2,BDNF,CAPZA1,CHGA,CHRM3,CTNNA2,DCC,EDNRB,EGFR,PTK2B,GJA1,HCK,HCLS1,NCKAP1L,HTR7,ICAM1,KEL,L1CAM,MAG,MAP2,NEFL,P2RY1,P2RY2,PAK3,PFN2,PLEK,PRKCE,PTAFR,TWF1,RAB3B,RDX,SLC12A2,SOD1,SPTBN2,CNTN2,TNR,EZR,WAS,XK,SEMA3B,PICALM,CDK5R1,WASF1,WASL,SLC9A3R1,DOCK4,IST1,KIAA0319,HAX1,BAIAP2,SEMA6B,SEMA4B,LAMTOR5,NCKAP1,CDC42EP1,WDTC1,ATP13A2,CDC42EP4,CYFI…
19_Member	GO Biological Processes	GO:0032535	regulation of cellular component size	-10.8484	-8.80749	65/383	ADD2,ADD3,AQP4,ARF1,BDNF,CAPZA1,CTNNA2,DCC,PTK2B,HCK,HCLS1,NCKAP1L,ICAM1,KEL,L1CAM,MAG,MAP2,NEFL,PAK3,PFN2,PLEK,PRKCE,TWF1,RAB3B,RDX,SLC12A2,SPTBN2,CNTN2,TNR,EZR,WAS,XK,SEMA3B,PICALM,CDK5R1,WASF1,WASL,SLC9A3R1,IST1,KIAA0319,HAX1,BAIAP2,SEMA6B,SEMA4B,LAMTOR5,NCKAP1,CDC42EP1,WDTC1,ATP13A2,CDC42EP4,CYFIP2,DISC1,PYCARD,LIMA1,CARMIL1,SLC12A5,SEMA6A,PREX1,ISLR2,SHTN1,SHANK3,SCIN,PLXNA4,TMEM123,LAMTOR4
19_Member	GO Biological Processes	GO:0051258	protein polymerization	-9.91022	-7.96017	50/301	ADD2,AIF1,ARF1,CTNNA2,DNM1,PTK2B,GPX4,HCK,HCLS1,NCKAP1L,UBE2K,ICAM1,MAP2,MET,NEFL,OPA1,PAK3,PRKN,PFN2,PRKCE,TWF1,RDX,SPTBN2,TBCD,VDAC2,WAS,CDK5R1,WASF1,WASL,PSTPIP2,HAX1,BAIAP2,NCKAP1,STMN2,CDC42EP1,COBL,CYFIP2,INPP5J,RANGRF,PYCARD,CHMP3,NDE1,CARMIL1,PREX1,CAMSAP3,TTBK1,PSRC1,TUBGCP6,SCIN,CATIP
19_Member	GO Biological Processes	GO:0097435	supramolecular fiber organization	-9.7753	-7.80563	97/719	ADD2,ADD3,AEBP1,AIF1,ARF1,RHOG,DST,CAPN3,CAPZA1,CD36,CLU,CTNNA2,LPAR1,PTK2B,GFAP,HCK,HCLS1,NCKAP1L,HIP1,ICAM1,SMAD4,MAP2,MET,MYO1F,MYH10,MYO1D,MYO1E,MYO5B,NEFM,NEFL,PAK2,PAK3,PRKN,PDGFRA,PFN2,PLEK,PRKCE,PSEN1,TWF1,RAC2,RDX,SDC4,SPTBN2,TBCD,TF,TGFBR1,EZR,WAS,WIPF1,GPR65,CDK5R1,WASF1,WASL,PSTPIP2,MICAL2,EFS,KATNB1,HAX1,BAIAP2,CAP2,NEBL,NCKAP1,STMN2,CDC42EP1,LDB3,PARK7,PPM1E,COBL,CDC42EP4,CYFIP2,INP…
19_Member	GO Biological Processes	GO:0007015	actin filament organization	-9.64684	-7.69152	68/436	ADD2,ADD3,AIF1,ARF1,RHOG,CAPZA1,CTNNA2,LPAR1,PTK2B,HCK,HCLS1,NCKAP1L,HIP1,ICAM1,MET,MYO1F,MYO1D,MYO1E,MYO5B,PAK2,PAK3,PRKN,PFN2,PLEK,PRKCE,TWF1,RAC2,RDX,SDC4,SPTBN2,TF,TGFBR1,EZR,WAS,WIPF1,GPR65,WASF1,WASL,PSTPIP2,MICAL2,EFS,HAX1,BAIAP2,CAP2,NEBL,NCKAP1,CDC42EP1,PPM1E,COBL,CDC42EP4,CYFIP2,PYCARD,PACSIN1,SHANK1,LIMA1,GHRL,CARMIL1,ERMN,SHROOM4,PREX1,SHTN1,MARCKSL1,AIF1L,SHANK3,SCIN,MCU,PHACTR1,CATIP
19_Member	GO Biological Processes	GO:0051493	regulation of cytoskeleton organization	-8.42683	-6.6004	77/555	ADD2,ADD3,ARF1,RHOG,BRCA1,CAPZA1,CLTC,CSF1R,CTNNA2,LPAR1,EPHA5,PTK2B,KAT2A,HCK,HCLS1,NCKAP1L,ICAM1,SMAD4,MAP2,MET,TRIM37,NOTCH2,PAK2,PAK3,PRKN,PDGFRA,PFN2,PLEK,PRKCE,TWF1,RAC2,RDX,SDC4,SPTBN2,TBCD,TGFBR1,EZR,WAS,XRCC3,GPR65,CDK5R1,WASF1,WASL,CELSR1,CCP110,ARHGAP44,KATNB1,RBM14,HAX1,BAIAP2,NCKAP1,STMN2,CDC42EP1,PPM1E,PHLDB1,CDC42EP4,CYFIP2,INPP5J,PHPT1,RANGRF,PYCARD,STMN3,SHANK1,LIMA1,CHMP3,FBXW5,…
19_Member	GO Biological Processes	GO:0043254	regulation of protein complex assembly	-7.98972	-6.19735	70/497	ADD2,ADD3,ARF1,ATM,CAPZA1,CD36,CLU,CTNNA2,PTK2B,GFAP,HCK,HCLS1,NCKAP1L,ICAM1,MAP2,MET,MITF,PAK3,PFN2,PLEK,PRKCE,MAPK9,PSMC6,TWF1,PTPN11,RAB3A,RDX,SPTBN2,STXBP1,SYK,TAL1,TBCD,TGFB1,TLR4,VDAC2,WAS,RIOK3,CDK5R1,WASF1,WASL,RBX1,TLR6,HAX1,BAIAP2,NCKAP1,STMN2,CDC42EP1,PARK7,SIRT2,CDC42EP4,CYFIP2,INPP5J,RANGRF,PYCARD,CARMIL1,CAND1,PREX1,CAMSAP3,NAPB,CLEC7A,P2RY12,JAM3,ANKRD27,TTBK1,PSRC1,SCIN,PRRT2,STX1…
19_Member	GO Biological Processes	GO:1902903	regulation of supramolecular fiber organization	-7.91504	-6.13227	57/372	ADD2,ADD3,AEBP1,ARF1,CAPZA1,CLU,CTNNA2,LPAR1,PTK2B,HCK,HCLS1,NCKAP1L,ICAM1,SMAD4,MAP2,MET,PAK2,PAK3,PRKN,PFN2,PLEK,PRKCE,PSEN1,TWF1,RDX,SDC4,SPTBN2,TBCD,TGFBR1,WAS,GPR65,CDK5R1,WASF1,WASL,KATNB1,HAX1,BAIAP2,NCKAP1,STMN2,CDC42EP1,PARK7,PPM1E,CDC42EP4,CYFIP2,INPP5J,RANGRF,PYCARD,SHANK1,LIMA1,CARMIL1,PREX1,CAMSAP3,MAP6D1,PSRC1,SHANK3,SCIN,CHADL
19_Member	GO Biological Processes	GO:0008154	actin polymerization or depolymerization	-7.2529	-5.52048	39/221	ADD2,ADD3,AIF1,ARF1,CAPZA1,CTNNA2,PTK2B,HCK,HCLS1,NCKAP1L,ICAM1,PAK3,PFN2,PLEK,PRKCE,TWF1,RDX,SPTBN2,WAS,WIPF1,WASF1,WASL,PSTPIP2,MICAL2,HAX1,BAIAP2,CAP2,NCKAP1,CDC42EP1,COBL,CDC42EP4,CYFIP2,PYCARD,LIMA1,GHRL,CARMIL1,PREX1,SCIN,CATIP
19_Member	GO Biological Processes	GO:0010638	positive regulation of organelle organization	-7.23872	-5.54761	75/640	ANXA1,ARF1,ATM,BOK,BRCA1,SEPTIN7,CTNNA2,LPAR1,PTK2B,FGF8,KAT2A,HCK,HCLS1,NCKAP1L,ICAM1,IL1B,KIF5B,SMAD4,MET,NAP1L2,OPA1,PRKN,PFN2,PIP4K2A,PLEK,PPP3R1,PRKCE,RAC2,SDC4,SYT1,TAL1,TGFBR1,TP53BP2,WAS,YWHAG,YWHAH,GPR65,CDK5R1,SYNJ1,WASF1,WASL,SYT7,PDCD5,CCP110,KATNB1,NPM2,HAX1,BAIAP2,NCKAP1,MLLT11,STMN2,CDC42EP1,PARK7,PPM1E,SIRT2,TASOR,SIRT1,PYCARD,ZMYND10,TREM2,TOMM7,MNS1,SMPD3,CARMIL1,WDR35,MIER1,RHO…
19_Member	GO Biological Processes	GO:0032271	regulation of protein polymerization	-7.1881	-5.46818	40/231	ADD2,ADD3,ARF1,CAPZA1,CTNNA2,PTK2B,HCK,HCLS1,NCKAP1L,ICAM1,MAP2,MET,PAK3,PFN2,PRKCE,TWF1,RDX,SPTBN2,TBCD,VDAC2,WAS,CDK5R1,WASF1,WASL,HAX1,BAIAP2,NCKAP1,STMN2,CDC42EP1,CDC42EP4,CYFIP2,INPP5J,RANGRF,PYCARD,CARMIL1,PREX1,CAMSAP3,TTBK1,PSRC1,SCIN
19_Member	GO Biological Processes	GO:0032956	regulation of actin cytoskeleton organization	-7.17834	-5.45945	54/361	ADD2,ADD3,ARF1,RHOG,CAPZA1,CSF1R,CTNNA2,LPAR1,EPHA5,PTK2B,HCK,HCLS1,NCKAP1L,ICAM1,SMAD4,MET,NOTCH2,PAK2,PAK3,PRKN,PDGFRA,PFN2,PLEK,PRKCE,TWF1,RAC2,RDX,SDC4,SPTBN2,TGFBR1,EZR,WAS,GPR65,CDK5R1,WASF1,WASL,CELSR1,ARHGAP44,HAX1,BAIAP2,NCKAP1,CDC42EP1,PPM1E,CDC42EP4,CYFIP2,PHPT1,PYCARD,SHANK1,LIMA1,CARMIL1,PREX1,JAM3,SHANK3,SCIN
19_Member	GO Biological Processes	GO:0044089	positive regulation of cellular component biogenesis	-7.07638	-5.36561	74/565	AGT,ARF1,ATM,ADGRB2,BDNF,CD36,SEPTIN7,CHGA,CLU,CTNNA2,DAG1,LPAR1,PTK2B,HCK,NCKAP1L,ICAM1,KIT,MET,MITF,NTRK2,PFN2,PIP4K2A,PLEK,PRKCE,MAPK9,PSMC6,RAC2,SDC4,SOX9,SYK,TAL1,TGFB1,TGFBR1,THY1,TLR4,WAS,GPR65,CDK5R1,WASF1,WASL,MAP4K4,CCP110,CLSTN3,HDAC4,RBX1,TLR6,BAIAP2,NCKAP1,CDC42EP1,PARK7,PPM1E,ADGRL1,PHLDB1,COBL,ATP13A2,CDC42EP4,FLRT3,PYCARD,ZMYND10,GHRL,ANLN,MNS1,SMPD3,CARMIL1,CAND1,AMIGO1,CLSTN2,CL…
19_Member	GO Biological Processes	GO:0032970	regulation of actin filament-based process	-6.94893	-5.25149	58/406	ADD2,ADD3,ARF1,RHOG,ATP1A2,CAPZA1,CNN2,CSF1R,CTNNA2,LPAR1,EPHA5,PTK2B,HCK,HCLS1,NCKAP1L,ICAM1,SMAD4,MET,NOTCH2,PAK2,PAK3,PRKN,PDGFRA,PFN2,PLEK,PRKCE,TWF1,RAC2,RDX,SDC4,SPTBN2,TGFBR1,EZR,WAS,GPR65,CDK5R1,WASF1,WASL,CELSR1,ARHGAP44,HAX1,BAIAP2,NCKAP1,CDC42EP1,PPM1E,CDC42EP4,CYFIP2,PHPT1,RANGRF,PYCARD,CTNNA3,SHANK1,LIMA1,CARMIL1,PREX1,JAM3,SHANK3,SCIN
19_Member	GO Biological Processes	GO:0030041	actin filament polymerization	-5.92423	-4.33991	33/193	ADD2,ADD3,AIF1,ARF1,CAPZA1,CTNNA2,PTK2B,HCK,HCLS1,NCKAP1L,ICAM1,PAK3,PFN2,PRKCE,TWF1,RDX,SPTBN2,WAS,WASF1,WASL,PSTPIP2,HAX1,BAIAP2,NCKAP1,CDC42EP1,COBL,CDC42EP4,CYFIP2,PYCARD,CARMIL1,PREX1,SCIN,CATIP
19_Member	GO Biological Processes	GO:0008361	regulation of cell size	-5.57031	-4.03023	31/182	AQP4,BDNF,DCC,KEL,L1CAM,MAG,MAP2,PLEK,RDX,SLC12A2,TNR,EZR,XK,SEMA3B,CDK5R1,SLC9A3R1,IST1,KIAA0319,SEMA6B,SEMA4B,LAMTOR5,WDTC1,DISC1,SLC12A5,SEMA6A,ISLR2,SHTN1,SHANK3,PLXNA4,TMEM123,LAMTOR4
19_Member	GO Biological Processes	GO:0110053	regulation of actin filament organization	-5.45846	-3.9324	41/278	ADD2,ADD3,ARF1,CAPZA1,CTNNA2,LPAR1,PTK2B,HCK,HCLS1,NCKAP1L,ICAM1,MET,PAK2,PAK3,PRKN,PFN2,PLEK,PRKCE,TWF1,RDX,SDC4,SPTBN2,TGFBR1,WAS,GPR65,WASF1,WASL,HAX1,BAIAP2,NCKAP1,CDC42EP1,PPM1E,CDC42EP4,CYFIP2,PYCARD,SHANK1,LIMA1,CARMIL1,PREX1,SHANK3,SCIN
19_Member	GO Biological Processes	GO:0008064	regulation of actin polymerization or depolymerization	-5.17283	-3.68512	31/190	ADD2,ADD3,ARF1,CAPZA1,CTNNA2,PTK2B,HCK,HCLS1,NCKAP1L,ICAM1,PAK3,PFN2,PLEK,PRKCE,TWF1,RDX,SPTBN2,WAS,WASF1,WASL,HAX1,BAIAP2,NCKAP1,CDC42EP1,CDC42EP4,CYFIP2,PYCARD,LIMA1,CARMIL1,PREX1,SCIN
19_Member	GO Biological Processes	GO:0030832	regulation of actin filament length	-5.12518	-3.6426	31/191	ADD2,ADD3,ARF1,CAPZA1,CTNNA2,PTK2B,HCK,HCLS1,NCKAP1L,ICAM1,PAK3,PFN2,PLEK,PRKCE,TWF1,RDX,SPTBN2,WAS,WASF1,WASL,HAX1,BAIAP2,NCKAP1,CDC42EP1,CDC42EP4,CYFIP2,PYCARD,LIMA1,CARMIL1,PREX1,SCIN
19_Member	GO Biological Processes	GO:0030833	regulation of actin filament polymerization	-5.06468	-3.59522	29/174	ADD2,ADD3,ARF1,CAPZA1,CTNNA2,PTK2B,HCK,HCLS1,NCKAP1L,ICAM1,PAK3,PFN2,PRKCE,TWF1,RDX,SPTBN2,WAS,WASF1,WASL,HAX1,BAIAP2,NCKAP1,CDC42EP1,CDC42EP4,CYFIP2,PYCARD,CARMIL1,PREX1,SCIN
19_Member	GO Biological Processes	GO:0031334	positive regulation of protein complex assembly	-4.60705	-3.19982	40/291	ARF1,ATM,CD36,CLU,CTNNA2,PTK2B,HCK,NCKAP1L,ICAM1,MET,MITF,PFN2,PLEK,PRKCE,MAPK9,PSMC6,SYK,TAL1,TGFB1,TLR4,WAS,CDK5R1,WASF1,WASL,RBX1,TLR6,BAIAP2,NCKAP1,CDC42EP1,PARK7,CDC42EP4,PYCARD,CARMIL1,CAND1,CLEC7A,P2RY12,TTBK1,PSRC1,SCIN,MTLN
19_Member	GO Biological Processes	GO:1902905	positive regulation of supramolecular fiber organization	-4.51561	-3.19962	29/208	ARF1,CTNNA2,LPAR1,PTK2B,HCK,NCKAP1L,ICAM1,MET,PFN2,PLEK,PRKCE,PSEN1,SDC4,TGFBR1,WAS,GPR65,CDK5R1,WASF1,WASL,KATNB1,BAIAP2,NCKAP1,STMN2,CDC42EP1,PPM1E,PYCARD,CARMIL1,PSRC1,SCIN
19_Member	GO Biological Processes	GO:0051495	positive regulation of cytoskeleton organization	-4.10081	-2.8648	30/230	ARF1,CTNNA2,LPAR1,PTK2B,HCK,HCLS1,NCKAP1L,ICAM1,MET,PFN2,PLEK,PRKCE,SDC4,TGFBR1,WAS,GPR65,CDK5R1,WASF1,WASL,KATNB1,HAX1,BAIAP2,NCKAP1,STMN2,CDC42EP1,PPM1E,PYCARD,CARMIL1,PSRC1,SCIN
19_Member	GO Biological Processes	GO:0032273	positive regulation of protein polymerization	-4.02857	-2.81039	21/137	ARF1,CTNNA2,PTK2B,HCK,NCKAP1L,ICAM1,MET,PFN2,PRKCE,WAS,CDK5R1,WASF1,WASL,BAIAP2,NCKAP1,CDC42EP1,PYCARD,CARMIL1,TTBK1,PSRC1,SCIN
19_Member	GO Biological Processes	GO:0030838	positive regulation of actin filament polymerization	-3.87702	-2.68397	17/101	ARF1,CTNNA2,PTK2B,HCK,NCKAP1L,ICAM1,PFN2,PRKCE,WAS,WASF1,WASL,BAIAP2,NCKAP1,CDC42EP1,PYCARD,CARMIL1,SCIN
19_Member	GO Biological Processes	GO:0061572	actin filament bundle organization	-3.81042	-2.53094	25/164	ADD2,ADD3,AIF1,LPAR1,PTK2B,MET,PAK2,PRKN,PFN2,PLEK,RDX,SDC4,TGFBR1,EZR,WAS,GPR65,BAIAP2,PPM1E,SHANK1,LIMA1,CARMIL1,SHTN1,AIF1L,SHANK3,PHACTR1
19_Member	GO Biological Processes	GO:0051017	actin filament bundle assembly	-3.57531	-2.33114	24/160	ADD2,ADD3,AIF1,LPAR1,PTK2B,MET,PAK2,PRKN,PFN2,PLEK,RDX,SDC4,TGFBR1,EZR,WAS,GPR65,BAIAP2,PPM1E,SHANK1,LIMA1,CARMIL1,AIF1L,SHANK3,PHACTR1
20_Summary	Reactome Gene Sets	R-HSA-112316	Neuronal System	-16.3453	-13.9189	74/410	CACNA1B,CACNA1E,CACNB1,CACNB4,CALM1,CAMK4,CAMK2B,CHRNA2,CHRNB2,DLG3,DLG4,GABRA1,GABRA5,GABRB2,GABRB3,GABRG2,GLRB,GLS,GRIK5,GRIN1,GRIN2B,GRM1,KCNA1,KCNA2,KCNA3,KCNC2,KCND3,KCNJ3,KCNJ6,KCNN3,KCNQ1,KCNQ2,MAOA,NEFL,NRGN,NSF,PLCB2,PRKAR1B,PRKAR2A,PRKCG,RAB3A,SLC1A2,SLC1A3,SNAP25,STXBP1,SYN1,SYN2,SYT1,KCNAB1,PPFIA4,PPFIA2,KCNAB2,SYT7,DLGAP1,KCNB2,NRXN2,HOMER1,GABBR2,KCNK7,CACNG3,PPM1E,SHANK2,ARHGEF9,SI…
20_Member	Reactome Gene Sets	R-HSA-112316	Neuronal System	-16.3453	-13.9189	74/410	CACNA1B,CACNA1E,CACNB1,CACNB4,CALM1,CAMK4,CAMK2B,CHRNA2,CHRNB2,DLG3,DLG4,GABRA1,GABRA5,GABRB2,GABRB3,GABRG2,GLRB,GLS,GRIK5,GRIN1,GRIN2B,GRM1,KCNA1,KCNA2,KCNA3,KCNC2,KCND3,KCNJ3,KCNJ6,KCNN3,KCNQ1,KCNQ2,MAOA,NEFL,NRGN,NSF,PLCB2,PRKAR1B,PRKAR2A,PRKCG,RAB3A,SLC1A2,SLC1A3,SNAP25,STXBP1,SYN1,SYN2,SYT1,KCNAB1,PPFIA4,PPFIA2,KCNAB2,SYT7,DLGAP1,KCNB2,NRXN2,HOMER1,GABBR2,KCNK7,CACNG3,PPM1E,SHANK2,ARHGEF9,SI…
20_Member	Reactome Gene Sets	R-HSA-112315	Transmission across Chemical Synapses	-12.4977	-10.3217	55/270	ALDH2,BCHE,CACNA1B,CACNA1E,CACNB1,CACNB4,CALM1,CAMK4,CAMK2B,CHRNA2,CHRNB2,DLG3,DLG4,GABRA1,GABRA5,GABRB2,GABRB3,GABRG2,GLRB,GLS,GRIK5,GRIN1,GRIN2B,KCNJ3,KCNJ6,MAOA,NEFL,NRGN,NSF,PLCB2,PRKAR1B,PRKAR2A,PRKCG,RAB3A,SLC1A2,SLC1A3,SNAP25,STXBP1,SYN1,SYN2,SYT1,PPFIA4,PPFIA2,GABBR2,CACNG3,PPM1E,ARHGEF9,NPTN,CACNG4,GLS2,TUBA8,SLC17A7,CACNG8,CAMKK1,GRIN3B
20_Member	Reactome Gene Sets	R-HSA-112314	Neurotransmitter receptors and postsynaptic signal transmission	-6.45209	-4.85788	33/205	CALM1,CAMK4,CAMK2B,CHRNA2,CHRNB2,DLG3,DLG4,GABRA1,GABRA5,GABRB2,GABRB3,GABRG2,GLRB,GRIK5,GRIN1,GRIN2B,KCNJ3,KCNJ6,NEFL,NRGN,NSF,PLCB2,PRKAR1B,PRKAR2A,PRKCG,GABBR2,CACNG3,PPM1E,ARHGEF9,NPTN,TUBA8,CACNG8,CAMKK1
